# Supplementary material for: Influence of genomic variations on glanders serodiagnostic antigens using integrative genomic and transcriptomic approaches
Source: Front Vet Sci. 2023 Dec 6;10:1217135. doi: 10.3389/fvets.2023.1217135 (PMC10730941; doi:10.3389/fvets.2023.1217135)
Supplement: SUPPLEMENTARY FILE S1 — Genomes and assemblies used in this study. [file Data_Sheet_1.CSV]

Scientific Name	Modifier	Assembly Name	NCBI Refseq Indonesia	BioSample Indonesia	Level	Contig Count	Contig L50	Contig N50 (bp)	Size (bp)	BUSCO Score	Location	Comment
Burkholderia mallei ATCC 23344 (b-proteobacteria)	ATCC 23344	ASM1170v1	GCF_000011705.1	SAMN02603987	Complete Genome	contig_count:2	contig_l50:1	contig_n50:3510148	total_length:5835527	C:99.8%[S:99.7%,D:0.1%],F:0.0%,M:0.2%,n:688	Myanmar	RefSeq
Burkholderia mallei SAVP1 (b-proteobacteria)	SAVP1	ASM1546v1	GCF_000015465.1	SAMN02604034	Complete Genome	contig_count:2	contig_l50:1	contig_n50:3497479	total_length:5232401	C:99.5%[S:99.4%,D:0.1%],F:0.1%,M:0.4%,n:688	India	RefSeq
Burkholderia mallei NCTC 10229 (b-proteobacteria)	NCTC 10229	ASM1560v1	GCF_000015605.1	SAMN02604032	Complete Genome	contig_count:2	contig_l50:1	contig_n50:3458208	total_length:5742303	C:99.5%[S:99.4%,D:0.1%],F:0.1%,M:0.4%,n:688	N/A	RefSeq
Burkholderia mallei NCTC 10247 (b-proteobacteria)	NCTC 10247	ASM1562v1	GCF_000015625.1	SAMN02604033	Complete Genome	contig_count:2	contig_l50:1	contig_n50:3495687	total_length:5848380	C:99.7%[S:99.6%,D:0.1%],F:0.1%,M:0.2%,n:688	Turkey	RefSeq
Burkholderia mallei ATCC 10399 (b-proteobacteria)	ATCC 10399	ASM15230v1	GCF_000152305.1	SAMN02435893	Scaffold	contig_count:106	contig_l50:10	contig_n50:181285	total_length:5938083	C:99.4%[S:99.0%,D:0.4%],F:0.1%,M:0.5%,n:688	China	RefSeq
Burkholderia mallei FMH (b-proteobacteria)	FMH	ASM15238v1	GCF_000152385.1	SAMN02435848	Scaffold	contig_count:205	contig_l50:31	contig_n50:58260	total_length:5899347	C:99.5%[S:99.4%,D:0.1%],F:0.1%,M:0.4%,n:688	United States	RefSeq
Burkholderia mallei JHU (b-proteobacteria)	JHU	ASM15240v1	GCF_000152405.1	SAMN02435849	Scaffold	contig_count:184	contig_l50:26	contig_n50:63284	total_length:5893993	C:98.9%[S:98.8%,D:0.1%],F:0.3%,M:0.8%,n:688	United States	RefSeq
Burkholderia mallei 2002721280 (b-proteobacteria)	2002721280	ASM15308v1	GCF_000153085.1	SAMN02435874	Scaffold	contig_count:208	contig_l50:18	contig_n50:116023	total_length:5698168	C:98.8%[S:98.5%,D:0.3%],F:0.3%,M:0.9%,n:688	N/A	RefSeq
Burkholderia mallei GB8 horse 4 (b-proteobacteria)	GB8 horse 4	ASM16763v1	GCF_000167635.1	SAMN02435863	Contig	contig_count:181	contig_l50:29	contig_n50:59870	total_length:5804858	C:98.5%[S:98.4%,D:0.1%],F:0.6%,M:0.9%,n:688	N/A	RefSeq
Burkholderia mallei PRL-20 (b-proteobacteria)	PRL-20	ASM16987v1	GCF_000169875.1	SAMN02435865	Contig	contig_count:274	contig_l50:36	contig_n50:49434	total_length:5669751	C:99.2%[S:99.1%,D:0.1%],F:0.3%,M:0.5%,n:688	Pakistan	RefSeq
Burkholderia mallei China_7 (b-proteobacteria)	China_7	BMchina7	GCF_000565365.2	SAMN02303033	Contig	contig_count:197	contig_l50:34	contig_n50:58933	total_length:5655539	C:99.7%[S:99.6%,D:0.1%],F:0.1%,M:0.2%,n:688	China	RefSeq
Burkholderia mallei strain_6 (b-proteobacteria)	strain_6	BMstrain6	GCF_000565385.1	SAMN02303034	Contig	contig_count:182	contig_l50:35	contig_n50:54501	total_length:5468263	C:98.9%[S:98.8%,D:0.1%],F:0.6%,M:0.5%,n:688	Turkey	RefSeq
Burkholderia mallei strain_11 (b-proteobacteria)	strain_11	BMstrain11	GCF_000565405.2	SAMN02303035	Contig	contig_count:188	contig_l50:36	contig_n50:60483	total_length:5728211	C:99.5%[S:99.4%,D:0.1%],F:0.3%,M:0.2%,n:688	Turkey	RefSeq
Burkholderia mallei 2000031281 (b-proteobacteria)	2000031281	BM2000031281	GCF_000565425.1	SAMN02303030	Contig	contig_count:189	contig_l50:35	contig_n50:54865	total_length:5644142	C:99.7%[S:99.6%,D:0.1%],F:0.1%,M:0.2%,n:688	United States	RefSeq
Burkholderia mallei A188 (b-proteobacteria)	A188	BMA188	GCF_000565445.2	SAMN02303031	Contig	contig_count:172	contig_l50:31	contig_n50:60325	total_length:5032715	C:99.7%[S:99.6%,D:0.1%],F:0.1%,M:0.2%,n:688	N/A	RefSeq
Burkholderia mallei A193 (b-proteobacteria)	A193	BMA193	GCF_000565465.1	SAMN02303032	Contig	contig_count:185	contig_l50:33	contig_n50:53210	total_length:5098389	C:99.7%[S:99.6%,D:0.1%],F:0.1%,M:0.2%,n:688	United States	RefSeq
Burkholderia mallei (b-proteobacteria)	FMH 23344	ASM75578v1	GCF_000755785.1	SAMN02945023	Complete Genome	contig_count:2	contig_l50:1	contig_n50:3510187	total_length:5835541	C:99.8%[S:99.7%,D:0.1%],F:0.0%,M:0.2%,n:688	Myanmar	RefSeq
Burkholderia mallei (b-proteobacteria)	6	ASM75584v1	GCF_000755845.1	SAMN02837932	Complete Genome	contig_count:2	contig_l50:1	contig_n50:3501048	total_length:5647769	C:98.9%[S:98.8%,D:0.1%],F:0.6%,M:0.5%,n:688	Turkey	RefSeq
Burkholderia mallei (b-proteobacteria)	23344	ASM75586v1	GCF_000755865.1	SAMN02821273	Complete Genome	contig_count:2	contig_l50:1	contig_n50:3531732	total_length:5625292	C:99.4%[S:99.3%,D:0.1%],F:0.3%,M:0.3%,n:688	Myanmar	RefSeq
Burkholderia mallei (b-proteobacteria)	BMQ	ASM75588v1	GCF_000755885.1	SAMN02839409	Complete Genome	contig_count:2	contig_l50:1	contig_n50:3533325	total_length:5630231	C:99.4%[S:99.3%,D:0.1%],F:0.3%,M:0.3%,n:688	India	RefSeq
Burkholderia mallei (b-proteobacteria)	2000031063	ASM75602v2	GCF_000756025.1	SAMN02849482	Complete Genome	contig_count:2	contig_l50:1	contig_n50:3553363	total_length:5874930	C:99.8%[S:99.7%,D:0.1%],F:0.0%,M:0.2%,n:688	Hungary	RefSeq
Burkholderia mallei (b-proteobacteria)	SR092700I	BMP	GCF_000756865.1	SAMN02837859	Scaffold	contig_count:246	contig_l50:46	contig_n50:36810	total_length:5699437	C:99.2%[S:98.5%,D:0.7%],F:0.4%,M:0.4%,n:688	N/A	RefSeq
Burkholderia mallei (b-proteobacteria)	China5	BMZ_2	GCF_000757315.2	SAMN02900561	Contig	contig_count:1	contig_l50:1	contig_n50:5869855	total_length:5869855	C:99.8%[S:99.7%,D:0.1%],F:0.0%,M:0.2%,n:688	China	RefSeq
Burkholderia mallei NCTC 10247 (b-proteobacteria)	NCTC 10247	ASM76228v1	GCF_000762285.1	SAMN02798191	Complete Genome	contig_count:2	contig_l50:1	contig_n50:3476239	total_length:5827656	C:99.7%[S:99.4%,D:0.3%],F:0.1%,M:0.2%,n:688	Turkey	RefSeq
Burkholderia mallei (b-proteobacteria)	2002734299	ASM95916v1	GCF_000959165.1	SAMN03010440	Complete Genome	contig_count:2	contig_l50:1	contig_n50:3458247	total_length:5742341	C:99.5%[S:99.4%,D:0.1%],F:0.1%,M:0.4%,n:688	Hungary	RefSeq
Burkholderia mallei (b-proteobacteria)	11	ASM95940v1	GCF_000959405.1	SAMN03079578	Complete Genome	contig_count:2	contig_l50:1	contig_n50:3559874	total_length:5913134	C:99.7%[S:99.6%,D:0.1%],F:0.1%,M:0.2%,n:688	Turkey	RefSeq
Burkholderia mallei (b-proteobacteria)	India86-567-2	ASM95946v1	GCF_000959465.1	SAMN03107083	Complete Genome	contig_count:2	contig_l50:1	contig_n50:3560434	total_length:5686446	C:99.8%[S:99.7%,D:0.1%],F:0.0%,M:0.2%,n:688	India	RefSeq
Burkholderia mallei (b-proteobacteria)	2002734306	ASM95948v1	GCF_000959485.1	SAMN03120828	Complete Genome	contig_count:2	contig_l50:1	contig_n50:3550623	total_length:5409162	C:99.3%[S:99.0%,D:0.3%],F:0.4%,M:0.3%,n:688	United Kingdom	RefSeq
Burkholderia mallei (b-proteobacteria)	KC_1092	ASM95958v1	GCF_000959585.1	SAMN03198318	Chromosome	contig_count:2	contig_l50:1	contig_n50:3509051	total_length:5661951	C:99.5%[S:99.4%,D:0.1%],F:0.0%,M:0.5%,n:688	Iran	RefSeq
Burkholderia mallei (b-proteobacteria)	2002721276	ASM95962v1	GCF_000959625.1	SAMN03222861	Complete Genome	contig_count:2	contig_l50:1	contig_n50:3542936	total_length:5780439	C:99.8%[S:99.7%,D:0.1%],F:0.0%,M:0.2%,n:688	N/A	RefSeq
Burkholderia mallei (b-proteobacteria)	Ivan	BMAL002-SEQ-1-ASM-1	GCF_000986905.1	SAMN03418621	Contig	contig_count:263	contig_l50:37	contig_n50:50429	total_length:5650584	C:99.5%[S:99.4%,D:0.1%],F:0.1%,M:0.4%,n:688	Hungary	RefSeq
Burkholderia mallei (b-proteobacteria)	Turkey4	BFZ	GCF_001278925.1	SAMN02797575	Contig	contig_count:296	contig_l50:60	contig_n50:28772	total_length:5456585	C:99.4%[S:99.1%,D:0.3%],F:0.4%,M:0.2%,n:688	Turkey	RefSeq
Burkholderia mallei (b-proteobacteria)	Turkey8	BGX	GCF_001279165.1	SAMN02798149	Scaffold	contig_count:12	contig_l50:3	contig_n50:774772	total_length:5576849	C:99.1%[S:99.0%,D:0.1%],F:0.4%,M:0.5%,n:688	Turkey	RefSeq
Burkholderia mallei (b-proteobacteria)	Turkey6	BGE	GCF_001279175.1	SAMN02798092	Scaffold	contig_count:229	contig_l50:40	contig_n50:43992	total_length:5468714	C:99.5%[S:99.4%,D:0.1%],F:0.3%,M:0.2%,n:688	Turkey	RefSeq
Burkholderia mallei (b-proteobacteria)	Turkey7	BMJ	GCF_001279185.1	SAMN02821334	Scaffold	contig_count:141	contig_l50:23	contig_n50:81940	total_length:5669561	C:99.4%[S:98.8%,D:0.6%],F:0.4%,M:0.2%,n:688	Turkey	RefSeq
Burkholderia mallei (b-proteobacteria)	Turkey5	BGG	GCF_001279195.1	SAMN02798126	Scaffold	contig_count:239	contig_l50:44	contig_n50:38617	total_length:5445235	C:99.4%[S:99.3%,D:0.1%],F:0.3%,M:0.3%,n:688	Turkey	RefSeq
Burkholderia mallei (b-proteobacteria)	Turkey3	BFO_8	GCF_001279245.1	SAMN02836930	Scaffold	contig_count:414	contig_l50:75	contig_n50:22263	total_length:5491640	C:98.9%[S:98.5%,D:0.4%],F:0.4%,M:0.7%,n:688	Turkey	RefSeq
Burkholderia mallei (b-proteobacteria)	Turkey9	BMO	GCF_001279255.1	SAMN02837832	Scaffold	contig_count:414	contig_l50:77	contig_n50:21464	total_length:5362843	C:98.6%[S:98.5%,D:0.1%],F:0.7%,M:0.7%,n:688	Turkey	RefSeq
Burkholderia mallei (b-proteobacteria)	Turkey10	BIC_1	GCF_001279265.1	SAMN02837660	Scaffold	contig_count:100	contig_l50:14	contig_n50:106918	total_length:5435447	C:99.8%[S:99.7%,D:0.1%],F:0.0%,M:0.2%,n:688	Turkey	RefSeq
Burkholderia mallei (b-proteobacteria)	Turkey1	BFN_8	GCF_001279275.1	SAMN02836929	Scaffold	contig_count:244	contig_l50:45	contig_n50:37084	total_length:5479353	C:99.1%[S:97.8%,D:1.3%],F:0.4%,M:0.5%,n:688	Turkey	RefSeq
Burkholderia mallei (b-proteobacteria)	Turkey2	BMU	GCF_001279325.1	SAMN02837870	Scaffold	contig_count:302	contig_l50:60	contig_n50:30440	total_length:5503737	C:99.1%[S:98.7%,D:0.4%],F:0.4%,M:0.5%,n:688	Turkey	RefSeq
Burkholderia mallei (b-proteobacteria)	Kweiyang#4	BMAL005-SEQ-1-ASM-1	GCF_001608335.1	SAMN04260155	Contig	contig_count:628	contig_l50:53	contig_n50:33795	total_length:5798517	C:99.8%[S:99.7%,D:0.1%],F:0.0%,M:0.2%,n:688	China	RefSeq
Burkholderia mallei (b-proteobacteria)	Budapest	BMAL003-SEQ-2-ASM-1	GCF_001608345.1	SAMN04260157	Contig	contig_count:251	contig_l50:37	contig_n50:44442	total_length:5006328	C:99.5%[S:99.4%,D:0.1%],F:0.1%,M:0.4%,n:688	Hungary	RefSeq
Burkholderia mallei (b-proteobacteria)	102	BMAL004-SEQ-1-ASM-1	GCF_001608365.1	SAMN04260156	Contig	contig_count:204	contig_l50:44	contig_n50:42860	total_length:5445338	C:99.5%[S:99.4%,D:0.1%],F:0.0%,M:0.5%,n:688	India	RefSeq
Burkholderia mallei (b-proteobacteria)	BURK081	BMAL007-SEQ-1-ASM-1	GCF_001608415.1	SAMN04260153	Contig	contig_count:215	contig_l50:36	contig_n50:46908	total_length:5149427	C:99.8%[S:99.7%,D:0.1%],F:0.0%,M:0.2%,n:688	United States	RefSeq
Burkholderia mallei (b-proteobacteria)	BURK080	BMAL006-SEQ-1-ASM-1	GCF_001608455.1	SAMN04260154	Contig	contig_count:233	contig_l50:42	contig_n50:36590	total_length:5025685	C:99.8%[S:99.7%,D:0.1%],F:0.0%,M:0.2%,n:688	United States	RefSeq
Burkholderia mallei (b-proteobacteria)	3712	ASM171518v1	GCF_001715185.1	SAMN05504013	Scaffold	contig_count:257	contig_l50:49	contig_n50:36813	total_length:5543524	C:99.7%[S:99.6%,D:0.1%],F:0.1%,M:0.2%,n:688	India	RefSeq
Burkholderia mallei (b-proteobacteria)	Bahrain1	ASM172954v1	GCF_001729545.1	SAMN05607081	Complete Genome	contig_count:2	contig_l50:1	contig_n50:3553991	total_length:5780166	C:99.4%[S:99.3%,D:0.1%],F:0.3%,M:0.3%,n:688	Bahrain	RefSeq
Burkholderia mallei (b-proteobacteria)	3076	ASM183135v1	GCF_001831355.1	SAMN05504014	Contig	contig_count:250	contig_l50:48	contig_n50:37284	total_length:5556857	C:99.7%[S:99.6%,D:0.1%],F:0.1%,M:0.2%,n:688	India	RefSeq
Burkholderia mallei (b-proteobacteria)	V-120	ASM190527v1	GCF_001905275.1	SAMN05853556	Contig	contig_count:706	contig_l50:128	contig_n50:13488	total_length:5507439	C:97.8%[S:97.7%,D:0.1%],F:1.6%,M:0.6%,n:688	Russia	RefSeq
Burkholderia mallei (b-proteobacteria)	Turkey1	ASM234598v1	GCF_002345985.1	SAMN03121648	Complete Genome	contig_count:2	contig_l50:1	contig_n50:3471563	total_length:5591869	C:99.7%[S:99.6%,D:0.1%],F:0.1%,M:0.2%,n:688	Turkey	RefSeq
Burkholderia mallei (b-proteobacteria)	Turkey10	ASM234600v1	GCF_002346005.1	SAMN03121657	Complete Genome	contig_count:2	contig_l50:1	contig_n50:3623703	total_length:5728982	C:99.7%[S:97.2%,D:2.5%],F:0.1%,M:0.2%,n:688	Turkey	RefSeq
Burkholderia mallei (b-proteobacteria)	Turkey2	ASM234602v1	GCF_002346025.1	SAMN03121649	Complete Genome	contig_count:2	contig_l50:1	contig_n50:3471484	total_length:5592049	C:99.5%[S:99.4%,D:0.1%],F:0.3%,M:0.2%,n:688	Turkey	RefSeq
Burkholderia mallei (b-proteobacteria)	FMH	ASM234604v1	GCF_002346045.1	SAMN03174435	Complete Genome	contig_count:2	contig_l50:1	contig_n50:3510109	total_length:5835466	C:99.8%[S:99.7%,D:0.1%],F:0.0%,M:0.2%,n:688	United States	RefSeq
Burkholderia mallei (b-proteobacteria)	Turkey3	ASM234606v1	GCF_002346065.1	SAMN03121650	Complete Genome	contig_count:2	contig_l50:1	contig_n50:3558404	total_length:5663182	C:99.7%[S:96.5%,D:3.2%],F:0.1%,M:0.2%,n:688	Turkey	RefSeq
Burkholderia mallei (b-proteobacteria)	Turkey4	ASM234608v1	GCF_002346085.1	SAMN03121651	Complete Genome	contig_count:2	contig_l50:1	contig_n50:3625848	total_length:5732597	C:99.7%[S:96.5%,D:3.2%],F:0.1%,M:0.2%,n:688	Turkey	RefSeq
Burkholderia mallei (b-proteobacteria)	Turkey5	ASM234610v1	GCF_002346105.1	SAMN03121652	Complete Genome	contig_count:2	contig_l50:1	contig_n50:3512356	total_length:5698260	C:99.7%[S:96.5%,D:3.2%],F:0.1%,M:0.2%,n:688	Turkey	RefSeq
Burkholderia mallei (b-proteobacteria)	Turkey6	ASM234612v1	GCF_002346125.1	SAMN03121653	Complete Genome	contig_count:2	contig_l50:1	contig_n50:3507358	total_length:5747822	C:99.7%[S:96.8%,D:2.9%],F:0.0%,M:0.3%,n:688	Turkey	RefSeq
Burkholderia mallei (b-proteobacteria)	Turkey7	ASM234614v1	GCF_002346145.1	SAMN03121654	Complete Genome	contig_count:2	contig_l50:1	contig_n50:3578566	total_length:5725287	C:99.7%[S:96.9%,D:2.8%],F:0.1%,M:0.2%,n:688	Turkey	RefSeq
Burkholderia mallei (b-proteobacteria)	Turkey8	ASM234616v1	GCF_002346165.1	SAMN03121655	Complete Genome	contig_count:2	contig_l50:1	contig_n50:3573819	total_length:5694391	C:99.6%[S:95.8%,D:3.8%],F:0.3%,M:0.1%,n:688	Turkey	RefSeq
Burkholderia mallei (b-proteobacteria)	Turkey9	ASM234618v1	GCF_002346185.1	SAMN03121656	Complete Genome	contig_count:2	contig_l50:1	contig_n50:3045954	total_length:5774312	C:99.5%[S:98.5%,D:1.0%],F:0.1%,M:0.4%,n:688	Turkey	RefSeq
Burkholderia mallei (b-proteobacteria)	JHU	ASM234620v1	GCF_002346205.1	SAMN03174429	Complete Genome	contig_count:2	contig_l50:1	contig_n50:3510032	total_length:5736590	C:99.8%[S:99.7%,D:0.1%],F:0.0%,M:0.2%,n:688	United States	RefSeq
Burkholderia mallei (b-proteobacteria)	2002721274	ASM252298v1	GCF_002522985.1	SAMN03272450	Contig	contig_count:376	contig_l50:38	contig_n50:49973	total_length:5568363	C:96.8%[S:96.7%,D:0.1%],F:0.3%,M:2.9%,n:688	United States	RefSeq
Burkholderia mallei (b-proteobacteria)	2000031066	ASM359012v1	GCF_003590125.1	SAMN03272449	Contig	contig_count:209	contig_l50:35	contig_n50:50890	total_length:5126513	C:98.4%[S:97.1%,D:1.3%],F:0.4%,M:1.2%,n:688	India	RefSeq
Burkholderia mallei (b-proteobacteria)	2002721277	ASM359018v1	GCF_003590185.1	SAMN03272451	Contig	contig_count:264	contig_l50:40	contig_n50:49954	total_length:5627855	C:96.8%[S:96.7%,D:0.1%],F:0.3%,M:2.9%,n:688	United States	RefSeq
Burkholderia mallei (b-proteobacteria)	NCTC 3708	ASM359019v1	GCF_003590195.1	SAMN03272452	Contig	contig_count:229	contig_l50:36	contig_n50:50789	total_length:5501572	C:96.3%[S:95.6%,D:0.7%],F:0.3%,M:3.4%,n:688	India	RefSeq
Burkholderia mallei (b-proteobacteria)	2000031065	ASM359020v1	GCF_003590205.1	SAMN03272448	Contig	contig_count:270	contig_l50:40	contig_n50:45342	total_length:5458188	C:99.5%[S:99.4%,D:0.1%],F:0.3%,M:0.2%,n:688	N/A	RefSeq
Burkholderia mallei (b-proteobacteria)	SCPM-O-B-7093	ASM362758v1	GCF_003627585.1	SAMN10081115	Contig	contig_count:290	contig_l50:49	contig_n50:38934	total_length:5648382	C:99.8%[S:99.7%,D:0.1%],F:0.0%,M:0.2%,n:688	Russia	RefSeq
Burkholderia mallei (b-proteobacteria)	SCPM-O-B-4684	ASM362759v1	GCF_003627595.1	SAMN10081112	Contig	contig_count:340	contig_l50:55	contig_n50:31708	total_length:5673482	C:99.5%[S:99.4%,D:0.1%],F:0.3%,M:0.2%,n:688	Russia	RefSeq
Burkholderia mallei (b-proteobacteria)	SCPM-O-B-4688	ASM362763v1	GCF_003627635.1	SAMN10081114	Contig	contig_count:308	contig_l50:49	contig_n50:36563	total_length:5594729	C:99.4%[S:99.3%,D:0.1%],F:0.1%,M:0.5%,n:688	Russia	RefSeq
Burkholderia mallei (b-proteobacteria)	SCPM-O-B-4686	ASM362764v1	GCF_003627645.1	SAMN10081113	Contig	contig_count:250	contig_l50:39	contig_n50:46999	total_length:5579924	C:99.4%[S:99.3%,D:0.1%],F:0.4%,M:0.2%,n:688	Russia	RefSeq
Burkholderia mallei (b-proteobacteria)	SCPM-O-B-4683	ASM362765v1	GCF_003627655.1	SAMN10081111	Contig	contig_count:301	contig_l50:48	contig_n50:36979	total_length:5674649	C:99.5%[S:99.4%,D:0.1%],F:0.3%,M:0.2%,n:688	Russia	RefSeq
Burkholderia mallei (b-proteobacteria)	SCPM-O-B-7146	ASM362769v1	GCF_003627695.1	SAMN10081116	Contig	contig_count:294	contig_l50:48	contig_n50:38974	total_length:5690437	C:99.5%[S:99.4%,D:0.1%],F:0.3%,M:0.2%,n:688	Russia	RefSeq
Burkholderia mallei (b-proteobacteria)	SCPM-O-B-4682	ASM362770v1	GCF_003627705.1	SAMN10081110	Contig	contig_count:320	contig_l50:55	contig_n50:33649	total_length:5672596	C:99.2%[S:99.1%,D:0.1%],F:0.6%,M:0.2%,n:688	Russia	RefSeq
Burkholderia mallei (b-proteobacteria)	FDAARGOS_587	ASM379729v1	GCF_003797295.1	SAMN10228567	Contig	contig_count:3	contig_l50:1	contig_n50:3563669	total_length:5973407	C:99.8%[S:99.7%,D:0.1%],F:0.0%,M:0.2%,n:688	Hungary	RefSeq
Burkholderia mallei (b-proteobacteria)	FDAARGOS_586	ASM379799v1	GCF_003797995.1	SAMN10228566	Contig	contig_count:2	contig_l50:1	contig_n50:3575186	total_length:5498285	C:99.5%[S:98.3%,D:1.2%],F:0.4%,M:0.1%,n:688	United Kingdom	RefSeq
Burkholderia mallei (b-proteobacteria)	FDAARGOS_585	ASM393301v1	GCF_003933015.1	SAMN10228565	Chromosome	contig_count:2	contig_l50:1	contig_n50:3506682	total_length:5233427	C:99.7%[S:99.3%,D:0.4%],F:0.1%,M:0.2%,n:688	N/A	RefSeq
Burkholderia mallei (b-proteobacteria)	FDAARGOS_588	ASM393302v1	GCF_003933025.1	SAMN10228568	Chromosome	contig_count:2	contig_l50:1	contig_n50:3517959	total_length:5638231	C:99.5%[S:97.8%,D:1.7%],F:0.3%,M:0.2%,n:688	Turkey	RefSeq
Burkholderia mallei (b-proteobacteria)	FDAARGOS_589	ASM393303v1	GCF_003933035.1	SAMN10228569	Chromosome	contig_count:2	contig_l50:1	contig_n50:3497649	total_length:5232513	C:99.2%[S:99.1%,D:0.1%],F:0.3%,M:0.5%,n:688	N/A	RefSeq
Burkholderia mallei (b-proteobacteria)	FDAARGOS_590	ASM393304v1	GCF_003933045.1	SAMN10228570	Chromosome	contig_count:2	contig_l50:1	contig_n50:3539355	total_length:5864677	C:99.8%[S:99.7%,D:0.1%],F:0.0%,M:0.2%,n:688	China	RefSeq
Burkholderia mallei (b-proteobacteria)	BM-7	ASM2862149v1	GCF_028621495.1	SAMN32965092	Contig	contig_count:236	contig_l50:38	contig_n50:52557	total_length:5596962	C:99.5%[S:99.4%,D:0.1%],F:0.3%,M:0.2%,n:688	N/A	RefSeq
Burkholderia mallei (b-proteobacteria)	BM-1	ASM2862151v1	GCF_028621515.1	SAMN32965086	Contig	contig_count:355	contig_l50:61	contig_n50:30841	total_length:5705137	C:99.2%[S:99.1%,D:0.1%],F:0.6%,M:0.2%,n:688	N/A	RefSeq
Burkholderia mallei (b-proteobacteria)	BM-9	ASM2862153v1	GCF_028621535.1	SAMN32965094	Contig	contig_count:220	contig_l50:35	contig_n50:53857	total_length:5572663	C:99.2%[S:99.1%,D:0.1%],F:0.4%,M:0.4%,n:688	N/A	RefSeq
Burkholderia mallei (b-proteobacteria)	BM-6	ASM2862157v1	GCF_028621575.1	SAMN32965091	Contig	contig_count:220	contig_l50:37	contig_n50:51531	total_length:5667087	C:99.5%[S:99.4%,D:0.1%],F:0.3%,M:0.2%,n:688	N/A	RefSeq
Burkholderia mallei (b-proteobacteria)	BM-8	ASM2862159v1	GCF_028621595.1	SAMN32965093	Contig	contig_count:224	contig_l50:37	contig_n50:57601	total_length:5591519	C:99.5%[S:99.4%,D:0.1%],F:0.3%,M:0.2%,n:688	N/A	RefSeq
Burkholderia mallei (b-proteobacteria)	BM-2	ASM2862161v1	GCF_028621615.1	SAMN32965087	Contig	contig_count:224	contig_l50:37	contig_n50:52952	total_length:5696274	C:99.7%[S:99.6%,D:0.1%],F:0.1%,M:0.2%,n:688	N/A	RefSeq
Burkholderia mallei (b-proteobacteria)	BM-5	ASM2862165v1	GCF_028621655.1	SAMN32965090	Contig	contig_count:227	contig_l50:38	contig_n50:51276	total_length:5677562	C:99.4%[S:99.3%,D:0.1%],F:0.4%,M:0.2%,n:688	N/A	RefSeq
Burkholderia mallei (b-proteobacteria)	BM-4	ASM2862166v1	GCF_028621665.1	SAMN32965089	Contig	contig_count:225	contig_l50:36	contig_n50:56469	total_length:5687756	C:99.5%[S:99.4%,D:0.1%],F:0.3%,M:0.2%,n:688	N/A	RefSeq
Burkholderia mallei (b-proteobacteria)	BM-3	ASM2862169v1	GCF_028621695.1	SAMN32965088	Contig	contig_count:235	contig_l50:37	contig_n50:51493	total_length:5695658	C:99.7%[S:99.6%,D:0.1%],F:0.1%,M:0.2%,n:688	N/A	RefSeq
Burkholderia mallei (b-proteobacteria)	16-2438_BM#8	16-2438_BM#8_v1	GCF_900180415.1	SAMEA104016670	Scaffold	contig_count:232	contig_l50:45	contig_n50:44104	total_length:5687134	C:99.2%[S:99.1%,D:0.1%],F:0.4%,M:0.4%,n:688	Brazil	RefSeq
Burkholderia mallei (b-proteobacteria)	NCTC3709	59385_E01	GCF_900446235.1	SAMEA104398206	Contig	contig_count:17	contig_l50:3	contig_n50:692831	total_length:5544425	C:90.3%[S:89.7%,D:0.6%],F:0.7%,M:9.0%,n:688	India	RefSeq
Burkholderia mallei (b-proteobacteria)	NCTC12938	58116_D01	GCF_900446245.1	SAMEA104307686	Contig	contig_count:4	contig_l50:1	contig_n50:3510105	total_length:5851564	C:99.7%[S:99.1%,D:0.6%],F:0.1%,M:0.2%,n:688	N/A	RefSeq
Burkholderia mallei (b-proteobacteria)	BM3711	BM3912	GCF_905216615.1	SAMEA7853303	Scaffold	contig_count:199	contig_l50:35	contig_n50:49046	total_length:5577968	C:99.7%[S:99.6%,D:0.1%],F:0.1%,M:0.2%,n:688	India	RefSeq
Burkholderia mallei (b-proteobacteria)	BM3711	BM3711	GCF_905216625.1	SAMEA7853295	Scaffold	contig_count:186	contig_l50:38	contig_n50:49045	total_length:5581199	C:99.8%[S:99.7%,D:0.1%],F:0.0%,M:0.2%,n:688	India	RefSeq
Burkholderia mallei (b-proteobacteria)	BM3711	BM3855	GCF_905216635.1	SAMEA7853298	Scaffold	contig_count:199	contig_l50:38	contig_n50:48231	total_length:5581217	C:99.7%[S:99.6%,D:0.1%],F:0.1%,M:0.2%,n:688	India	RefSeq
Burkholderia mallei (b-proteobacteria)	BM3711	BM3851	GCF_905216645.1	SAMEA7853297	Scaffold	contig_count:197	contig_l50:40	contig_n50:47083	total_length:5580900	C:99.8%[S:99.7%,D:0.1%],F:0.0%,M:0.2%,n:688	India	RefSeq
Burkholderia mallei (b-proteobacteria)	BM3711	BM3881	GCF_905216655.1	SAMEA7853300	Scaffold	contig_count:195	contig_l50:38	contig_n50:48646	total_length:5581724	C:99.7%[S:99.6%,D:0.1%],F:0.1%,M:0.2%,n:688	India	RefSeq
Burkholderia mallei (b-proteobacteria)	BM3711	BM3712	GCF_905216665.1	SAMEA7853296	Contig	contig_count:186	contig_l50:34	contig_n50:56919	total_length:5581658	C:99.7%[S:99.6%,D:0.1%],F:0.1%,M:0.2%,n:688	India	RefSeq
Burkholderia mallei (b-proteobacteria)	BM3711	BM3932	GCF_905216675.1	SAMEA7853304	Scaffold	contig_count:200	contig_l50:38	contig_n50:47137	total_length:5580366	C:99.7%[S:99.6%,D:0.1%],F:0.1%,M:0.2%,n:688	India	RefSeq
Burkholderia mallei (b-proteobacteria)	BM3711	BM3897	GCF_905216695.1	SAMEA7853302	Contig	contig_count:197	contig_l50:38	contig_n50:47081	total_length:5558291	C:99.7%[S:99.6%,D:0.1%],F:0.1%,M:0.2%,n:688	India	RefSeq
Burkholderia mallei (b-proteobacteria)	BM3711	BM3893	GCF_905216705.1	SAMEA7853301	Contig	contig_count:207	contig_l50:39	contig_n50:46045	total_length:5579952	C:99.7%[S:99.6%,D:0.1%],F:0.1%,M:0.2%,n:688	India	RefSeq
Burkholderia mallei (b-proteobacteria)	BM3711	BM3880	GCF_905216715.1	SAMEA7853299	Contig	contig_count:204	contig_l50:40	contig_n50:46948	total_length:5580453	C:99.7%[S:99.6%,D:0.1%],F:0.1%,M:0.2%,n:688	India	RefSeq
Burkholderia mallei (b-proteobacteria)	UFAL2	19_B073_contigs.header.single.number.parsed	GCF_905359425.1	SAMEA8386008	Contig	contig_count:268	contig_l50:47	contig_n50:37385	total_length:5648326	C:99.5%[S:99.4%,D:0.1%],F:0.3%,M:0.2%,n:688	Brazil	RefSeq
Burkholderia mallei (b-proteobacteria)	BM_campo 2.1	19_B075_contigs.header.single.number.parsed	GCF_905359435.1	SAMEA8386007	Contig	contig_count:283	contig_l50:53	contig_n50:32684	total_length:5538977	C:99.5%[S:99.4%,D:0.1%],F:0.1%,M:0.4%,n:688	Brazil	RefSeq
Burkholderia mallei (b-proteobacteria)	NCTC 120	NCTC 120	GCF_939549625.1	SAMEA14091969	Contig	contig_count:19	contig_l50:1	contig_n50:4027971	total_length:5401604	C:99.4%[S:99.3%,D:0.1%],F:0.4%,M:0.2%,n:688	United Kingdom	RefSeq
Burkholderia mallei (b-proteobacteria)	Mukteswar	Mukteswar	GCF_939549705.1	SAMEA14091967	Contig	contig_count:11	contig_l50:1	contig_n50:3539038	total_length:5760320	C:99.8%[S:99.7%,D:0.1%],F:0.0%,M:0.2%,n:688	India	RefSeq
Burkholderia mallei (b-proteobacteria)	BfR 242	BfR 242	GCF_939558745.1	SAMEA14091968	Contig	contig_count:18	contig_l50:1	contig_n50:3503053	total_length:5375480	C:99.1%[S:99.0%,D:0.1%],F:0.6%,M:0.3%,n:688	N/A	RefSeq
Burkholderia mallei (b-proteobacteria)	34	34	GCF_939576165.1	SAMEA14091970	Complete Genome	contig_count:1	contig_l50:1	contig_n50:5647473	total_length:5647473	C:99.5%[S:99.4%,D:0.1%],F:0.3%,M:0.2%,n:688	N/A	RefSeq
Burkholderia mallei (b-proteobacteria)	Mukteswar	Mukteswar	CP124602-CP124603	SAMN34156472	Complete Genome	contig_count:2	contig_l50:1	contig_n50:3558661	total_length:5755398	C:99.8%[S:99.7%,D:0.1%],F:0.0%,M:0.2%,n:688	India	In this study
Burkholderia mallei (b-proteobacteria)	Bogor	Bogor	CP124604	SAMN34156471	Complete Genome	contig_count:1	contig_l50:1	contig_n50:5822796	total_length:5822796	C:99.8%[S:99.7%,D:0.1%],F:0.0%,M:0.2%,n:688	Indonesia	In this study
Burkholderia mallei (b-proteobacteria)	Zagreb	Zagreb	CP124605-CP124606	SAMN34156473	Complete Genome	contig_count:2	contig_l50:1	contig_n50:3152963	total_length:5821656	C:99.7%[S:99.6%,D:0.1%],F:0.1%,M:0.2%,n:688	Yugoslavia	In this study
Burkholderia mallei (b-proteobacteria)	ATCC 23344	ATCC 23344	CP124607-CP124608	SAMN34156470	Complete Genome	contig_count:2	contig_l50:1	contig_n50:3510110	total_length:5834748	C:99.8%[S:99.7%,D:0.1%],F:0.0%,M:0.2%,n:688	Myanmar	In this study
