# Supplementary material for: Influence of genomic variations on glanders serodiagnostic antigens using integrative genomic and transcriptomic approaches
Source: Front Vet Sci. 2023 Dec 6;10:1217135. doi: 10.3389/fvets.2023.1217135 (PMC10730941; doi:10.3389/fvets.2023.1217135)
Supplement: SUPPLEMENTARY FILE S2 — Summary of DEGs generated from RNA-seq analysis. [file Data_Sheet_2.CSV]

target_id	Locus_tag.gene	pval	qval	log2FC	b	se_b	mean_obs	var_obs	tech_var	sigma_sq	smooth_sigma_sq	final_sigma_sq
lcl|NC_006348.1_cds_WP_004196837.1_2573	BMA_RS13205	0.0	0.0	-14.1587477825043	-9.81409610570241	0.246573098474522	4.21390087229126	28.8950695011018	6.19e-05	9.4e-05	0.091135493087595	0.091135493087595
lcl|NC_006348.1_cds_WP_004197580.1_305	BMA_RS01530	8.119999999999999e-197	2.06e-193	-4.85186370419391	-3.3630556470232	0.112365671660309	7.57207720490713	3.39668672161767	0.001186735439722	0.003367934716886	0.017752330811786	0.017752330811786
lcl|NC_006348.1_cds_WP_004189655.1_307	BMA_RS01540	9.66e-178	1.63e-174	-4.73255161494825	-3.28035480875585	0.115399878937174	6.05062295002727	3.22936057188344	0.005233565013271	-0.003805726906834	0.014742133074801	0.014742133074801
lcl|NC_006349.2_cds_WP_004200845.1_3688	BMA_RS18885	4.2100000000000005e-177	5.34e-174	-12.210354686688	-8.46357292471482	0.298284161638503	3.53863928179747	21.4918793352531	0.000231837659983	0.002592336919165	0.133228323966593	0.133228323966593
lcl|NC_006349.2_cds_WP_004194989.1_3686	BMA_RS18875	3.29e-144	3.3299999999999997e-141	-11.4385188830955	-7.92857711359947	0.310072823287497	3.27114137623979	18.8649346557581	0.000422098844332	0.007370578493256	0.143795634767887	0.143795634767887
lcl|NC_006349.2_cds_WP_004201828.1_3684	BMA_RS18865	3.29e-141	2.78e-138	-11.3531989465771	-7.86943784015616	0.311058849710155	3.24157173951813	18.5898230997797	0.000442488698603	0.013816915995411	0.144693923275904	0.144693923275904
lcl|NC_006349.2_cds_WP_004190846.1_3558	BMA_RS18190	4.76e-139	3.45e-136	5.51801635529359	3.82479747895548	0.152371910418635	6.03701852937035	4.41658336540879	0.010976401203867	0.02384939742307	0.014844777100617	0.02384939742307
lcl|NC_006349.2_cds_WP_004184805.1_3687	BMA_RS18880	3.95e-136	2.5e-133	-11.200386455186	-7.76351629259412	0.312629027596226	3.18861096573711	18.0928325289742	0.000445162711684	0.013526038990674	0.146160200631959	0.146160200631959
lcl|NC_006349.2_cds_WP_004187628.1_5061	BMA_RS25770	1.54e-130	8.69e-128	11.5281140612413	7.99067975872303	0.328701297991568	3.30219317363696	19.1849982635183	0.019274890095115	0.017861811877991	0.142791924856897	0.142791924856897
lcl|NC_006348.1_cds_WP_004194381.1_2246	BMA_RS11495	4.62e-128	2.13e-125	-3.66262455640692	-2.53873788472312	0.105453138316749	6.69930839486002	1.9449951685483	0.002862947181529	0.011434745755695	0.013817599389748	0.013817599389748
lcl|NC_006348.1_cds_WP_004194381.1_2938	BMA_RS15060	4.62e-128	2.13e-125	-3.66262455640692	-2.53873788472312	0.105453138316749	6.69930839486002	1.9449951685483	0.002862947181529	0.011434745755695	0.013817599389748	0.013817599389748
lcl|NC_006349.2_cds_WP_004194986.1_3682	BMA_RS18855	5e-124	2.11e-121	-10.7992925272182	-7.4854991672835	0.316027650994402	3.04960240308181	16.819722875705	0.000695811296322	0.011696114559128	0.149114402993237	0.149114402993237
lcl|NC_006348.1_cds_WP_011203801.1_306	BMA_RS01535	1.21e-117	4.72e-115	-4.63975275881862	-3.21603154327041	0.139472984791686	6.30283701739188	3.12620092237711	0.005023101536088	0.024155968693965	0.013760568240246	0.024155968693965
lcl|NC_006349.2_cds_WP_004184793.1_3683	BMA_RS18860	1.45e-108	5.259999999999999e-106	-10.1708664415857	-7.049907397837	0.318494324096147	2.83180651835855	14.9177109252787	0.001104914522487	0.008085872797045	0.151053037199706	0.151053037199706
lcl|NC_006348.1_cds_WP_004189447.1_302	BMA_RS01515	1.2300000000000001e-103	4.15e-101	-6.62306090624326	-4.59075599383939	0.212361718238271	7.27861666245329	6.37662917773942	0.003858834485257	0.063787414574409	0.016210115676297	0.063787414574409
lcl|NC_006349.2_cds_WP_004266264.1_3728	BMA_RS19080	3.51e-103	1.1100000000000001e-100	-9.9159345724498	-6.87320209151058	0.318660953605268	2.74345386519535	14.1739012000306	0.001427791649937	0.000608586858725	0.150889413378991	0.150889413378991
lcl|NC_006349.2_cds_WP_004194988.1_3685	BMA_RS18870	5.27e-103	1.57e-100	-9.90472587769844	-6.86543281634592	0.318578819713281	2.73956922761301	14.1557623210707	0.001369035164588	0.018020957763965	0.150869661390274	0.150869661390274
lcl|NC_006349.2_cds_WP_004198117.1_3947	BMA_RS20205	6.09e-101	1.72e-98	-11.3307312851256	-7.8538644439673	0.368222317041038	3.59356772634537	18.6623983311938	0.072826157936861	0.123976741975286	0.130555354213745	0.130555354213745
lcl|NC_006349.2_cds_WP_004198701.1_3672	BMA_RS18800	1.4999999999999998e-94	4.0099999999999996e-92	-9.44798178289344	-6.54884193479442	0.317455207735849	2.58127378683726	12.9013281279021	0.001990921690057	0.041920230591872	0.14917579168786	0.14917579168786
lcl|NC_006349.2_cds_WP_004196178.1_3559	BMA_RS18195	6.629999999999999e-94	1.68e-91	5.26646792186916	3.65043739155306	0.177574358399615	6.08660410288263	4.03554712820786	0.008357371105194	0.038941608036359	0.014491533019332	0.038941608036359
lcl|NC_006348.1_cds_WP_004204398.1_2728	BMA_RS14010	2.1e-93	5.08e-91	-3.51649228049169	-2.43744670968367	0.118892992485716	5.86946252519648	1.78966824176325	0.004739463935057	0.004415914813603	0.016463851558256	0.016463851558256
lcl|NC_006349.2_cds_WP_004195009.1_3707	BMA_RS18980	1.6e-90	3.7000000000000003e-88	-9.19429327820906	-6.37299846303197	0.315876497791564	2.49335205095604	12.190745709394	0.002167114636295	0.005598993428218	0.147499828149301	0.147499828149301
lcl|NC_006349.2_cds_WP_004194662.1_4166	BMA_RS21305	6.4000000000000005e-87	1.41e-84	3.98138857462495	2.75968826521491	0.139650563820783	5.6384822410836	2.30290438042616	0.009460557531773	0.013215172564085	0.019792862431421	0.019792862431421
lcl|NC_006348.1_cds_WP_004266640.1_1297	BMA_RS06630	1.3600000000000001e-86	2.88e-84	-9.07577197956835	-6.29084575904286	0.318955627778759	2.45227569896148	11.8799551212372	0.006056798127519	0.003359466893713	0.146542240610094	0.146542240610094
lcl|NC_006348.1_cds_2245	BMA_RS11490	2.51e-86	4.89e-84	3.15971758713	2.19014933688487	0.111218120189332	7.58163124955182	1.44350861146695	0.000744217280607	0.004858752856623	0.017809988107066	0.017809988107066
lcl|NC_006349.2_cds_WP_004184686.1_3718	BMA_RS19035	2.4300000000000003e-86	4.89e-84	-8.92022129312753	-6.18302623930224	0.313954196502827	2.39836593909117	11.4696762875088	0.002729919566715	-0.001814613643241	0.145120936685888	0.145120936685888
lcl|NC_006349.2_cds_WP_004557493.1_3727	BMA_RS19075	9.93e-86	1.87e-83	-8.84488465562762	-6.13080686142631	0.312437209146089	2.37225625015321	11.2876394566456	0.002058808623956	0.012443222641134	0.14436670586454	0.14436670586454
lcl|NC_006349.2_cds_WP_004184724.1_3671	BMA_RS18795	4.5300000000000004e-85	8.2e-83	-8.82674812159264	-6.11823557399483	0.313029060941451	2.36597060643747	11.2573294647854	0.002801981952095	0.03155739694369	0.144178807538735	0.144178807538735
lcl|NC_006349.2_cds_WP_004198700.1_3669	BMA_RS18785	7.3e-85	1.2799999999999999e-82	-8.78984359674581	-6.09265530664735	0.3121104380026	2.35318047276373	11.1361811277254	0.00233043595233	-0.002272283402318	0.143788952312933	0.143788952312933
lcl|NC_006349.2_cds_WP_157753462.1_3726	BMA_RS26775	2.7299999999999997e-84	4.61e-82	-8.77740743335244	-6.08403521505425	0.312749048361345	2.34887042696718	11.1072942328087	0.003062633518886	0.000248470734433	0.143655317357505	0.143655317357505
lcl|NC_006349.2_cds_WP_004266700.1_3702	BMA_RS18955	5.63e-83	9.21e-81	-8.66673536678352	-6.00732318414526	0.31129953582159	2.31051441151268	10.8314172678917	0.002944693325407	0.003352452000795	0.142416408178699	0.142416408178699
lcl|NC_006349.2_cds_WP_004184671.1_3725	BMA_RS19070	3.4499999999999995e-82	5.4700000000000005e-80	-8.60329200732305	-5.96334759840998	0.310531467996384	2.28852661864504	10.6696614229699	0.002978236362686	-0.001469424948623	0.141666452561298	0.141666452561298
lcl|NC_006349.2_cds_WP_004200865.1_3722	BMA_RS19055	4.11e-82	6.32e-80	-8.59096752957978	-5.95480492141036	0.310233675402912	2.28425528014524	10.6393728832435	0.002849947986471	-0.001021963452034	0.141517452044528	0.141517452044528
lcl|NC_006349.2_cds_WP_004194984.1_3681	BMA_RS18850	6.64e-82	9.9e-80	-8.57458563588461	-5.94344985798332	0.310044922677627	2.27857774843171	10.5981950652546	0.00287404057526	-0.001853789392686	0.141317740542003	0.141317740542003
lcl|NC_006349.2_cds_WP_004200872.1_3735	BMA_RS19120	9.23e-82	1.3400000000000002e-79	-8.55563033917007	-5.93031104750896	0.309636510455584	2.27200834319453	10.5553548600486	0.002727848617272	0.003244806365915	0.141084304293394	0.141084304293394
lcl|NC_006349.2_cds_WP_004195011.1_3709	BMA_RS18990	1.38e-81	1.94e-79	-8.56531728538659	-5.93702552696718	0.310325458746974	2.27536558292364	10.5766796970813	0.003248920893335	-0.000501339989121	0.141203914626445	0.141203914626445
lcl|NC_006349.2_cds_WP_004195022.1_3717	BMA_RS19030	2.86e-81	3.9200000000000005e-79	-8.54249268298917	-5.921204718168	0.310115767656711	2.26745517852406	10.5206140092401	0.003336646361115	-0.000318627731656	0.140921037662852	0.140921037662852
lcl|NC_006349.2_cds_WP_011204369.1_3691	BMA_RS18900	1.1100000000000001e-80	1.48e-78	-8.49383929014568	-5.88748075609386	0.30950030906907	2.25059319748699	10.4034424925444	0.003379709952959	0.002512285711774	0.140305952017816	0.140305952017816
lcl|NC_006349.2_cds_WP_004195010.1_3708	BMA_RS18985	9.99e-80	1.3e-77	-8.41883158606823	-5.8354893774923	0.308642237107457	2.22459750818621	10.2159776185163	0.003564245376517	-0.003443325290712	0.139325800413527	0.139325800413527
lcl|NC_006349.2_cds_WP_004195016.1_3713	BMA_RS19010	3.5800000000000004e-79	4.54e-77	-8.37938544156994	-5.80814739364935	0.30829520103658	2.21092651626473	10.1309271690201	0.003773863224352	0.00941904316736	0.138795033248926	0.138795033248926
lcl|NC_006349.2_cds_WP_004200846.1_3689	BMA_RS18890	7.58e-78	9.27e-76	-8.26253137009819	-5.72715032347176	0.306636897167583	2.17042798117593	9.86043581402357	0.003877265430213	0.021573441733245	0.137162014626632	0.137162014626632
lcl|NC_006349.2_cds_WP_004195013.1_3711	BMA_RS19000	7.67e-78	9.27e-76	-8.27301822161729	-5.73441925503517	0.307037546801861	2.17406244695764	9.87310891623425	0.00409585856691	0.00595371453163	0.137312224152248	0.137312224152248
lcl|NC_006349.2_cds_WP_004200856.1_3716	BMA_RS19025	9.62e-78	1.13e-75	-8.26175459857102	-5.72661190647776	0.306817573236942	2.17015877267893	9.84898749991238	0.004054674783155	0.009398227327506	0.137150860087355	0.137150860087355
lcl|NC_006349.2_cds_WP_004195023.1_3719	BMA_RS19040	8.140000000000001e-77	9.39e-75	-8.17505284242412	-5.66651482865494	0.305470900827743	2.14011023376752	9.63450580168484	0.004087255741239	-0.001976367397528	0.13588145113753	0.13588145113753
lcl|NC_006349.2_cds_WP_004194993.1_3690	BMA_RS18895	4.82e-76	5.43e-74	-8.10587432188807	-5.61856393219007	0.304459262824637	2.11613478553509	9.4813214091245	0.004208659844546	0.009345354020896	0.134834504235037	0.134834504235037
lcl|NC_006349.2_cds_WP_004266244.1_3673	BMA_RS18805	6.85e-76	7.56e-74	-8.12817905254901	-5.63402439336085	0.305611616916874	2.12386501612048	9.52270112059692	0.00492236598601	-0.004882539609257	0.135175324605809	0.135175324605809
lcl|NC_006349.2_cds_WP_004195008.1_3706	BMA_RS18975	1.98e-75	2.14e-73	-8.03513768788733	-5.56953303377015	0.303059336322006	2.09161933632513	9.32588601164623	0.004034030559238	0.020936653652233	0.133733411438665	0.133733411438665
lcl|NC_006349.2_cds_WP_004184680.1_3670	BMA_RS18790	7.43e-75	7.850000000000001e-73	-8.0194703509905	-5.55867326337323	0.303655124566781	2.08618945112667	9.27434478272104	0.004824230556035	0.00103857949262	0.133485421457466	0.133485421457466
lcl|NC_006349.2_cds_WP_004195001.1_3698	BMA_RS18935	2.79e-74	2.89e-72	-7.93656562437738	-5.50120808586625	0.301705999446309	2.05745686237318	9.08673156096127	0.004390946439493	0.005289603262007	0.132148818713352	0.132148818713352
lcl|NC_006349.2_cds_WP_004266698.1_3712	BMA_RS19005	3.02e-74	3.07e-72	-7.94743537847678	-5.50874242527363	0.302192555650473	2.06122403207687	9.10518484119503	0.004654139151597	-0.003014253161407	0.132326371884249	0.132326371884249
lcl|NC_006349.2_cds_WP_004200851.1_3705	BMA_RS18970	7.62e-74	7.580000000000001e-72	-7.93710845708609	-5.50158434882781	0.302639532536369	2.05764499385396	9.08201027392499	0.005228327934103	-0.003001865753045	0.132157702046645	0.132157702046645
lcl|NC_006349.2_cds_WP_004195012.1_3710	BMA_RS18995	1.5e-72	1.46e-70	-7.76748463815814	-5.38401007698209	0.29886976853728	1.9988578579311	8.69898190855761	0.004684816830703	-0.001294122025443	0.129299890987588	0.129299890987588
lcl|NC_006349.2_cds_WP_004200873.1_3736	BMA_RS19125	1.64e-72	1.5700000000000002e-70	-7.79999051908004	-5.40654143669472	0.300206348580757	2.01012353778741	8.77821166999868	0.005325709356841	0.005930013130141	0.129860068235446	0.129860068235446
lcl|NC_006349.2_cds_WP_004555731.1_3675	BMA_RS18820	4.44e-72	4.1700000000000005e-70	-7.78577104683182	-5.39668524959682	0.300577722936869	2.00519544423846	8.74045931400488	0.005904712425194	-0.001909951125023	0.129615738863675	0.129615738863675
lcl|NC_006349.2_cds_4418	BMA_RS22570	5.600000000000001e-72	5.1700000000000004e-70	3.37499897601352	2.33937102461651	0.130389705310057	5.85458537375567	1.6621988075456	0.005814782199959	0.019687430676306	0.016639579502492	0.019687430676306
lcl|NC_006349.2_cds_WP_004184848.1_3696	BMA_RS18925	1.1e-71	1e-69	-7.70490334259866	-5.34063202840925	0.29829872637907	1.97716883364468	8.56553159169124	0.005267990991358	0.005765075046189	0.128205204247705	0.128205204247705
lcl|NC_006349.2_cds_WP_004200855.1_3715	BMA_RS19020	6.02e-71	5.36e-69	-7.59128166813663	-5.26187548510539	0.295462390301839	1.93779056199275	8.31981735117779	0.004782345712927	0.012239235476907	0.126164690411388	0.126164690411388
lcl|NC_006349.2_cds_WP_004184942.1_3699	BMA_RS18940	7.63e-71	6.67e-69	-7.62749539028596	-5.28697692451078	0.2970927098117	1.95034128169544	8.39753950458767	0.005573793477263	0.009303712141282	0.126822323857626	0.126822323857626
lcl|NC_006349.2_cds_WP_004194983.1_3680	BMA_RS18845	1.0400000000000001e-70	8.979999999999999e-69	-7.66111964823271	-5.31028348410499	0.298698097295102	1.96199456149255	8.46368556435212	0.006403954006201	-0.001463504150398	0.127426875985371	0.127426875985371
lcl|NC_006349.2_cds_WP_004200871.1_3734	BMA_RS19115	2.04e-70	1.73e-68	-7.60030015667097	-5.26812662500588	0.296954485731714	1.94091613194299	8.32803111024016	0.005943858659098	-0.003339272269826	0.126329091235182	0.126329091235182
lcl|NC_006349.2_cds_WP_004196180.1_3561	BMA_RS18205	2.4e-70	1.9999999999999997e-68	4.57385441883701	3.17035429470857	0.178798890117674	5.52687891208201	3.05370675792189	0.011382109488949	0.036571455172019	0.021867340959136	0.036571455172019
lcl|NC_006349.2_cds_WP_004200849.1_3694	BMA_RS18915	7.32e-69	5.989999999999999e-67	-7.4985020411167	-5.19756554822312	0.296356774957013	1.90563559355162	8.11942244663657	0.007291306238767	0.011478891528467	0.124449700855616	0.124449700855616
lcl|NC_006349.2_cds_WP_004200870.1_3733	BMA_RS19110	1.4499999999999998e-68	1.16e-66	-7.44481229953407	-5.16035065522013	0.294885788532248	1.88702814705012	8.02676860842628	0.006998418707164	0.040505260014151	0.123438023710265	0.123438023710265
lcl|NC_006349.2_cds_WP_004194998.1_3695	BMA_RS18920	4.09e-68	3.24e-66	-7.367444583782	-5.10672344118022	0.292813353069827	1.86021454003016	7.83289700942263	0.006653239707041	0.004983907808932	0.121956249896951	0.121956249896951
lcl|NC_006349.2_cds_WP_004184657.1_3697	BMA_RS18930	6.209999999999999e-68	4.84e-66	-7.367444583782	-5.10672344118022	0.293214977494033	1.86021454003016	7.83289700942263	0.007006284643288	0.004630862872685	0.121956249896951	0.121956249896951
lcl|NC_006349.2_cds_3723	BMA_RS19060	2.0800000000000002e-66	1.6000000000000002e-64	-7.26327715201139	-5.03452007954225	0.292462845493093	1.82411285921118	7.61534752988636	0.008383447679071	0.005903802936088	0.119918326311804	0.119918326311804
lcl|NC_006349.2_cds_3731	BMA_RS19100	1.28e-65	9.68e-64	-7.11639254037353	-4.93270742511782	0.288316203457917	1.77320653199896	7.32539416319441	0.00772339278834	0.024668358024998	0.116965956976241	0.116965956976241
lcl|NC_006349.2_cds_WP_004200874.1_3737	BMA_RS19130	4.7e-65	3.5e-63	-7.09839262498365	-4.92023083451501	0.288869553669698	1.76696823669756	7.29181647644049	0.008570279240194	0.027948516968315	0.116598149315802	0.116598149315802
lcl|NC_006349.2_cds_WP_004195004.1_3701	BMA_RS18950	1.47e-63	1.0799999999999999e-61	-6.98358616035211	-4.8406530572456	0.287622742082974	1.72717934806285	7.07150849691446	0.00986716707123	0.042547696338932	0.114223095573764	0.114223095573764
lcl|NC_006349.2_cds_WP_004539035.1_3732	BMA_RS19105	6.33e-63	4.58e-61	-6.9526842443434	-4.81923348129026	0.287828753868091	1.71646956008518	6.98420511023361	0.010692563916689	0.010184568679435	0.113575523413198	0.113575523413198
lcl|NC_006349.2_cds_WP_226988315.1_3746	BMA_RS19175	6.77e-63	4.8399999999999994e-61	-6.97219899022185	-4.83276007237525	0.288706766545314	1.72323285562768	7.02155405507027	0.011042529074977	0.007561320833716	0.113984866498599	0.113984866498599
lcl|NC_006349.2_cds_3724	BMA_RS11725	2.0099999999999997e-61	1.42e-59	-6.77674106235227	-4.69727896075436	0.284059996740925	1.65549229981723	6.62416627734425	0.01120868336304	-0.005161949862295	0.109826439259642	0.109826439259642
lcl|NC_006349.2_cds_WP_004200858.1_3720	BMA_RS19045	8.77e-60	6.1e-58	-6.66680604749128	-4.62107781515865	0.283376693349052	1.61739172701938	6.48583010571282	0.013018989333859	0.086383577650389	0.107434536166306	0.107434536166306
lcl|NC_006348.1_cds_WP_038802950.1_4	BMA_RS00020	7.48e-58	2.65e-56	6.26627304094807	4.34344949095202	0.270901406994302	1.50191028886174	5.67634530975163	0.010089008069288	0.010760073950987	0.099992350397951	0.099992350397951
lcl|NC_006348.1_cds_WP_038802950.1_101	BMA_RS00505	7.48e-58	2.65e-56	6.26627304094807	4.34344949095202	0.270901406994302	1.50191028886174	5.67634530975163	0.010089008069288	0.010760073950987	0.099992350397951	0.099992350397951
lcl|NC_006348.1_cds_WP_038802950.1_242	BMA_RS01210	7.48e-58	2.65e-56	6.26627304094807	4.34344949095202	0.270901406994302	1.50191028886174	5.67634530975163	0.010089008069288	0.010760073950987	0.099992350397951	0.099992350397951
lcl|NC_006348.1_cds_WP_038802950.1_257	BMA_RS01290	7.48e-58	2.65e-56	6.26627304094807	4.34344949095202	0.270901406994302	1.50191028886174	5.67634530975163	0.010089008069288	0.010760073950987	0.099992350397951	0.099992350397951
lcl|NC_006348.1_cds_WP_038802950.1_293	BMA_RS01470	7.48e-58	2.65e-56	6.26627304094807	4.34344949095202	0.270901406994302	1.50191028886174	5.67634530975163	0.010089008069288	0.010760073950987	0.099992350397951	0.099992350397951
lcl|NC_006348.1_cds_WP_038802950.1_409	BMA_RS02055	7.48e-58	2.65e-56	6.26627304094807	4.34344949095202	0.270901406994302	1.50191028886174	5.67634530975163	0.010089008069288	0.010760073950987	0.099992350397951	0.099992350397951
lcl|NC_006348.1_cds_WP_038802950.1_448	BMA_RS02260	7.48e-58	2.65e-56	6.26627304094807	4.34344949095202	0.270901406994302	1.50191028886174	5.67634530975163	0.010089008069288	0.010760073950987	0.099992350397951	0.099992350397951
lcl|NC_006348.1_cds_WP_038802950.1_460	BMA_RS02320	7.48e-58	2.65e-56	6.26627304094807	4.34344949095202	0.270901406994302	1.50191028886174	5.67634530975163	0.010089008069288	0.010760073950987	0.099992350397951	0.099992350397951
lcl|NC_006348.1_cds_WP_038802950.1_462	BMA_RS02335	7.48e-58	2.65e-56	6.26627304094807	4.34344949095202	0.270901406994302	1.50191028886174	5.67634530975163	0.010089008069288	0.010760073950987	0.099992350397951	0.099992350397951
lcl|NC_006348.1_cds_WP_038802950.1_531	BMA_RS02710	7.48e-58	2.65e-56	6.26627304094807	4.34344949095202	0.270901406994302	1.50191028886174	5.67634530975163	0.010089008069288	0.010760073950987	0.099992350397951	0.099992350397951
lcl|NC_006348.1_cds_WP_038802950.1_541	BMA_RS02760	7.48e-58	2.65e-56	6.26627304094807	4.34344949095202	0.270901406994302	1.50191028886174	5.67634530975163	0.010089008069288	0.010760073950987	0.099992350397951	0.099992350397951
lcl|NC_006348.1_cds_WP_038802950.1_608	BMA_RS03105	7.48e-58	2.65e-56	6.26627304094807	4.34344949095202	0.270901406994302	1.50191028886174	5.67634530975163	0.010089008069288	0.010760073950987	0.099992350397951	0.099992350397951
lcl|NC_006348.1_cds_WP_038802950.1_663	BMA_RS03400	7.48e-58	2.65e-56	6.26627304094807	4.34344949095202	0.270901406994302	1.50191028886174	5.67634530975163	0.010089008069288	0.010760073950987	0.099992350397951	0.099992350397951
lcl|NC_006348.1_cds_WP_038802950.1_697	BMA_RS03570	7.48e-58	2.65e-56	6.26627304094807	4.34344949095202	0.270901406994302	1.50191028886174	5.67634530975163	0.010089008069288	0.010760073950987	0.099992350397951	0.099992350397951
lcl|NC_006348.1_cds_WP_038802950.1_746	BMA_RS03820	7.48e-58	2.65e-56	6.26627304094807	4.34344949095202	0.270901406994302	1.50191028886174	5.67634530975163	0.010089008069288	0.010760073950987	0.099992350397951	0.099992350397951
lcl|NC_006348.1_cds_WP_038802950.1_829	BMA_RS04240	7.48e-58	2.65e-56	6.26627304094807	4.34344949095202	0.270901406994302	1.50191028886174	5.67634530975163	0.010089008069288	0.010760073950987	0.099992350397951	0.099992350397951
lcl|NC_006348.1_cds_WP_038802950.1_879	BMA_RS04490	7.48e-58	2.65e-56	6.26627304094807	4.34344949095202	0.270901406994302	1.50191028886174	5.67634530975163	0.010089008069288	0.010760073950987	0.099992350397951	0.099992350397951
lcl|NC_006348.1_cds_WP_038802950.1_959	BMA_RS04890	7.48e-58	2.65e-56	6.26627304094807	4.34344949095202	0.270901406994302	1.50191028886174	5.67634530975163	0.010089008069288	0.010760073950987	0.099992350397951	0.099992350397951
lcl|NC_006348.1_cds_WP_038802950.1_996	BMA_RS05075	7.48e-58	2.65e-56	6.26627304094807	4.34344949095202	0.270901406994302	1.50191028886174	5.67634530975163	0.010089008069288	0.010760073950987	0.099992350397951	0.099992350397951
lcl|NC_006348.1_cds_WP_038802950.1_1025	BMA_RS05230	7.48e-58	2.65e-56	6.26627304094807	4.34344949095202	0.270901406994302	1.50191028886174	5.67634530975163	0.010089008069288	0.010760073950987	0.099992350397951	0.099992350397951
lcl|NC_006348.1_cds_WP_038802950.1_1106	BMA_RS05645	7.48e-58	2.65e-56	6.26627304094807	4.34344949095202	0.270901406994302	1.50191028886174	5.67634530975163	0.010089008069288	0.010760073950987	0.099992350397951	0.099992350397951
lcl|NC_006348.1_cds_WP_038802950.1_1116	BMA_RS05695	7.48e-58	2.65e-56	6.26627304094807	4.34344949095202	0.270901406994302	1.50191028886174	5.67634530975163	0.010089008069288	0.010760073950987	0.099992350397951	0.099992350397951
lcl|NC_006348.1_cds_WP_038802950.1_1128	BMA_RS05765	7.48e-58	2.65e-56	6.26627304094807	4.34344949095202	0.270901406994302	1.50191028886174	5.67634530975163	0.010089008069288	0.010760073950987	0.099992350397951	0.099992350397951
lcl|NC_006348.1_cds_WP_038802950.1_1146	BMA_RS05860	7.48e-58	2.65e-56	6.26627304094807	4.34344949095202	0.270901406994302	1.50191028886174	5.67634530975163	0.010089008069288	0.010760073950987	0.099992350397951	0.099992350397951
lcl|NC_006348.1_cds_WP_038802950.1_1296	BMA_RS06625	7.48e-58	2.65e-56	6.26627304094807	4.34344949095202	0.270901406994302	1.50191028886174	5.67634530975163	0.010089008069288	0.010760073950987	0.099992350397951	0.099992350397951
lcl|NC_006348.1_cds_WP_038802950.1_1683	BMA_RS08645	7.48e-58	2.65e-56	6.26627304094807	4.34344949095202	0.270901406994302	1.50191028886174	5.67634530975163	0.010089008069288	0.010760073950987	0.099992350397951	0.099992350397951
lcl|NC_006348.1_cds_WP_038802950.1_1794	BMA_RS09200	7.48e-58	2.65e-56	6.26627304094807	4.34344949095202	0.270901406994302	1.50191028886174	5.67634530975163	0.010089008069288	0.010760073950987	0.099992350397951	0.099992350397951
lcl|NC_006348.1_cds_WP_038802950.1_1815	BMA_RS09305	7.48e-58	2.65e-56	6.26627304094807	4.34344949095202	0.270901406994302	1.50191028886174	5.67634530975163	0.010089008069288	0.010760073950987	0.099992350397951	0.099992350397951
lcl|NC_006348.1_cds_WP_038802950.1_2019	BMA_RS10360	7.48e-58	2.65e-56	6.26627304094807	4.34344949095202	0.270901406994302	1.50191028886174	5.67634530975163	0.010089008069288	0.010760073950987	0.099992350397951	0.099992350397951
lcl|NC_006348.1_cds_WP_038802950.1_2063	BMA_RS10580	7.48e-58	2.65e-56	6.26627304094807	4.34344949095202	0.270901406994302	1.50191028886174	5.67634530975163	0.010089008069288	0.010760073950987	0.099992350397951	0.099992350397951
lcl|NC_006348.1_cds_WP_038802950.1_2396	BMA_RS12290	7.48e-58	2.65e-56	6.26627304094807	4.34344949095202	0.270901406994302	1.50191028886174	5.67634530975163	0.010089008069288	0.010760073950987	0.099992350397951	0.099992350397951
lcl|NC_006348.1_cds_WP_038802950.1_2478	BMA_RS12725	7.48e-58	2.65e-56	6.26627304094807	4.34344949095202	0.270901406994302	1.50191028886174	5.67634530975163	0.010089008069288	0.010760073950987	0.099992350397951	0.099992350397951
lcl|NC_006348.1_cds_WP_038802950.1_2545	BMA_RS13065	7.48e-58	2.65e-56	6.26627304094807	4.34344949095202	0.270901406994302	1.50191028886174	5.67634530975163	0.010089008069288	0.010760073950987	0.099992350397951	0.099992350397951
lcl|NC_006348.1_cds_WP_038802950.1_2574	BMA_RS13210	7.48e-58	2.65e-56	6.26627304094807	4.34344949095202	0.270901406994302	1.50191028886174	5.67634530975163	0.010089008069288	0.010760073950987	0.099992350397951	0.099992350397951
lcl|NC_006348.1_cds_WP_038802950.1_2610	BMA_RS13415	7.48e-58	2.65e-56	6.26627304094807	4.34344949095202	0.270901406994302	1.50191028886174	5.67634530975163	0.010089008069288	0.010760073950987	0.099992350397951	0.099992350397951
lcl|NC_006348.1_cds_WP_038802950.1_2672	BMA_RS13735	7.48e-58	2.65e-56	6.26627304094807	4.34344949095202	0.270901406994302	1.50191028886174	5.67634530975163	0.010089008069288	0.010760073950987	0.099992350397951	0.099992350397951
lcl|NC_006348.1_cds_WP_038802950.1_2794	BMA_RS14340	7.48e-58	2.65e-56	6.26627304094807	4.34344949095202	0.270901406994302	1.50191028886174	5.67634530975163	0.010089008069288	0.010760073950987	0.099992350397951	0.099992350397951
lcl|NC_006348.1_cds_WP_038802950.1_2853	BMA_RS14630	7.48e-58	2.65e-56	6.26627304094807	4.34344949095202	0.270901406994302	1.50191028886174	5.67634530975163	0.010089008069288	0.010760073950987	0.099992350397951	0.099992350397951
lcl|NC_006348.1_cds_WP_038802950.1_3148	BMA_RS16110	7.48e-58	2.65e-56	6.26627304094807	4.34344949095202	0.270901406994302	1.50191028886174	5.67634530975163	0.010089008069288	0.010760073950987	0.099992350397951	0.099992350397951
lcl|NC_006349.2_cds_WP_038802950.1_3248	BMA_RS16625	7.48e-58	2.65e-56	6.26627304094807	4.34344949095202	0.270901406994302	1.50191028886174	5.67634530975163	0.010089008069288	0.010760073950987	0.099992350397951	0.099992350397951
lcl|NC_006349.2_cds_WP_038802950.1_3403	BMA_RS17400	7.48e-58	2.65e-56	6.26627304094807	4.34344949095202	0.270901406994302	1.50191028886174	5.67634530975163	0.010089008069288	0.010760073950987	0.099992350397951	0.099992350397951
lcl|NC_006349.2_cds_WP_038802950.1_3556	BMA_RS18180	7.48e-58	2.65e-56	6.26627304094807	4.34344949095202	0.270901406994302	1.50191028886174	5.67634530975163	0.010089008069288	0.010760073950987	0.099992350397951	0.099992350397951
lcl|NC_006349.2_cds_WP_038802950.1_3616	BMA_RS18490	7.48e-58	2.65e-56	6.26627304094807	4.34344949095202	0.270901406994302	1.50191028886174	5.67634530975163	0.010089008069288	0.010760073950987	0.099992350397951	0.099992350397951
lcl|NC_006349.2_cds_WP_038802950.1_3664	BMA_RS18755	7.48e-58	2.65e-56	6.26627304094807	4.34344949095202	0.270901406994302	1.50191028886174	5.67634530975163	0.010089008069288	0.010760073950987	0.099992350397951	0.099992350397951
lcl|NC_006349.2_cds_WP_038802950.1_3668	BMA_RS18775	7.48e-58	2.65e-56	6.26627304094807	4.34344949095202	0.270901406994302	1.50191028886174	5.67634530975163	0.010089008069288	0.010760073950987	0.099992350397951	0.099992350397951
lcl|NC_006349.2_cds_WP_038802950.1_3692	BMA_RS18905	7.48e-58	2.65e-56	6.26627304094807	4.34344949095202	0.270901406994302	1.50191028886174	5.67634530975163	0.010089008069288	0.010760073950987	0.099992350397951	0.099992350397951
lcl|NC_006349.2_cds_WP_038802950.1_3747	BMA_RS19180	7.48e-58	2.65e-56	6.26627304094807	4.34344949095202	0.270901406994302	1.50191028886174	5.67634530975163	0.010089008069288	0.010760073950987	0.099992350397951	0.099992350397951
lcl|NC_006349.2_cds_WP_038802950.1_3812	BMA_RS19510	7.48e-58	2.65e-56	6.26627304094807	4.34344949095202	0.270901406994302	1.50191028886174	5.67634530975163	0.010089008069288	0.010760073950987	0.099992350397951	0.099992350397951
lcl|NC_006349.2_cds_WP_038802950.1_3897	BMA_RS19925	7.48e-58	2.65e-56	6.26627304094807	4.34344949095202	0.270901406994302	1.50191028886174	5.67634530975163	0.010089008069288	0.010760073950987	0.099992350397951	0.099992350397951
lcl|NC_006349.2_cds_WP_038802950.1_3932	BMA_RS20100	7.48e-58	2.65e-56	6.26627304094807	4.34344949095202	0.270901406994302	1.50191028886174	5.67634530975163	0.010089008069288	0.010760073950987	0.099992350397951	0.099992350397951
lcl|NC_006349.2_cds_WP_038802950.1_3946	BMA_RS20200	7.48e-58	2.65e-56	6.26627304094807	4.34344949095202	0.270901406994302	1.50191028886174	5.67634530975163	0.010089008069288	0.010760073950987	0.099992350397951	0.099992350397951
lcl|NC_006349.2_cds_WP_038802950.1_3961	BMA_RS20275	7.48e-58	2.65e-56	6.26627304094807	4.34344949095202	0.270901406994302	1.50191028886174	5.67634530975163	0.010089008069288	0.010760073950987	0.099992350397951	0.099992350397951
lcl|NC_006349.2_cds_WP_038802950.1_3963	BMA_RS20290	7.48e-58	2.65e-56	6.26627304094807	4.34344949095202	0.270901406994302	1.50191028886174	5.67634530975163	0.010089008069288	0.010760073950987	0.099992350397951	0.099992350397951
lcl|NC_006349.2_cds_WP_038802950.1_3985	BMA_RS20405	7.48e-58	2.65e-56	6.26627304094807	4.34344949095202	0.270901406994302	1.50191028886174	5.67634530975163	0.010089008069288	0.010760073950987	0.099992350397951	0.099992350397951
lcl|NC_006349.2_cds_WP_038802950.1_4051	BMA_RS20745	7.48e-58	2.65e-56	6.26627304094807	4.34344949095202	0.270901406994302	1.50191028886174	5.67634530975163	0.010089008069288	0.010760073950987	0.099992350397951	0.099992350397951
lcl|NC_006349.2_cds_WP_038802950.1_4063	BMA_RS20800	7.48e-58	2.65e-56	6.26627304094807	4.34344949095202	0.270901406994302	1.50191028886174	5.67634530975163	0.010089008069288	0.010760073950987	0.099992350397951	0.099992350397951
lcl|NC_006349.2_cds_WP_038802950.1_4079	BMA_RS20880	7.48e-58	2.65e-56	6.26627304094807	4.34344949095202	0.270901406994302	1.50191028886174	5.67634530975163	0.010089008069288	0.010760073950987	0.099992350397951	0.099992350397951
lcl|NC_006349.2_cds_WP_038802950.1_4107	BMA_RS21015	7.48e-58	2.65e-56	6.26627304094807	4.34344949095202	0.270901406994302	1.50191028886174	5.67634530975163	0.010089008069288	0.010760073950987	0.099992350397951	0.099992350397951
lcl|NC_006349.2_cds_WP_038802950.1_4214	BMA_RS21540	7.48e-58	2.65e-56	6.26627304094807	4.34344949095202	0.270901406994302	1.50191028886174	5.67634530975163	0.010089008069288	0.010760073950987	0.099992350397951	0.099992350397951
lcl|NC_006349.2_cds_WP_038802950.1_4260	BMA_RS21775	7.48e-58	2.65e-56	6.26627304094807	4.34344949095202	0.270901406994302	1.50191028886174	5.67634530975163	0.010089008069288	0.010760073950987	0.099992350397951	0.099992350397951
lcl|NC_006349.2_cds_WP_038802950.1_4335	BMA_RS22155	7.48e-58	2.65e-56	6.26627304094807	4.34344949095202	0.270901406994302	1.50191028886174	5.67634530975163	0.010089008069288	0.010760073950987	0.099992350397951	0.099992350397951
lcl|NC_006349.2_cds_WP_038802950.1_4404	BMA_RS22505	7.48e-58	2.65e-56	6.26627304094807	4.34344949095202	0.270901406994302	1.50191028886174	5.67634530975163	0.010089008069288	0.010760073950987	0.099992350397951	0.099992350397951
lcl|NC_006349.2_cds_WP_038802950.1_4437	BMA_RS22665	7.48e-58	2.65e-56	6.26627304094807	4.34344949095202	0.270901406994302	1.50191028886174	5.67634530975163	0.010089008069288	0.010760073950987	0.099992350397951	0.099992350397951
lcl|NC_006349.2_cds_WP_038802950.1_4530	BMA_RS23125	7.48e-58	2.65e-56	6.26627304094807	4.34344949095202	0.270901406994302	1.50191028886174	5.67634530975163	0.010089008069288	0.010760073950987	0.099992350397951	0.099992350397951
lcl|NC_006349.2_cds_WP_038802950.1_4537	BMA_RS23160	7.48e-58	2.65e-56	6.26627304094807	4.34344949095202	0.270901406994302	1.50191028886174	5.67634530975163	0.010089008069288	0.010760073950987	0.099992350397951	0.099992350397951
lcl|NC_006349.2_cds_WP_038802950.1_4668	BMA_RS23815	7.48e-58	2.65e-56	6.26627304094807	4.34344949095202	0.270901406994302	1.50191028886174	5.67634530975163	0.010089008069288	0.010760073950987	0.099992350397951	0.099992350397951
lcl|NC_006349.2_cds_WP_038802950.1_4777	BMA_RS24365	7.48e-58	2.65e-56	6.26627304094807	4.34344949095202	0.270901406994302	1.50191028886174	5.67634530975163	0.010089008069288	0.010760073950987	0.099992350397951	0.099992350397951
lcl|NC_006349.2_cds_WP_038802950.1_4805	BMA_RS24505	7.48e-58	2.65e-56	6.26627304094807	4.34344949095202	0.270901406994302	1.50191028886174	5.67634530975163	0.010089008069288	0.010760073950987	0.099992350397951	0.099992350397951
lcl|NC_006349.2_cds_WP_038802950.1_4956	BMA_RS25245	7.48e-58	2.65e-56	6.26627304094807	4.34344949095202	0.270901406994302	1.50191028886174	5.67634530975163	0.010089008069288	0.010760073950987	0.099992350397951	0.099992350397951
lcl|NC_006349.2_cds_WP_038802950.1_5062	BMA_RS25775	7.48e-58	2.65e-56	6.26627304094807	4.34344949095202	0.270901406994302	1.50191028886174	5.67634530975163	0.010089008069288	0.010760073950987	0.099992350397951	0.099992350397951
lcl|NC_006349.2_cds_WP_004200876.1_3740	BMA_RS19145	3.25e-57	1.1499999999999999e-55	-6.34355644422484	-4.39701826403739	0.275818484118555	1.50536195145875	5.84400761252579	0.013895373975919	0.040950536326924	0.100218380296267	0.100218380296267
lcl|NC_006349.2_cds_WP_004190879.1_3560	BMA_RS18200	7.090000000000001e-57	2.48e-55	5.02552682284927	3.48342974808641	0.219180760706864	4.91410078916745	3.65059909552247	0.02828308583329	-0.01539027012522	0.043777222962769	0.043777222962769
lcl|NC_006349.2_cds_WP_004184933.1_3745	BMA_RS19170	3.29e-56	1.1399999999999999e-54	-6.35861206064421	-4.40745402211007	0.279013327399831	1.51057983049509	5.87132546137715	0.016212954560521	0.038324763280597	0.100559700739567	0.100559700739567
lcl|NC_006349.2_cds_3557	BMA_RS18015	3.54e-55	1.22e-53	6.22486842589127	4.31474999876323	0.275775389145682	4.65434798993293	5.59700088885661	0.05622986524166	-0.041379086106119	0.057848232646018	0.057848232646018
lcl|NC_006349.2_cds_WP_004198713.1_3676	BMA_RS18825	3.56e-55	1.22e-53	-6.34384614494088	-4.39721906927192	0.281051991280453	1.50546235407602	5.83772051298818	0.018260380497091	0.0280644320499	0.100224952206971	0.100224952206971
lcl|NC_006349.2_cds_WP_004533171.1_3679	BMA_RS18840	5.8399999999999996e-55	1.99e-53	-6.27842053768128	-4.35186949406351	0.278714355551013	1.48278756647181	5.68573738820559	0.017785821744878	-0.012652121498095	0.098736716240447	0.098736716240447
lcl|NC_006349.2_cds_WP_004528056.1_3730	BMA_RS19095	5.4e-53	1.83e-51	-5.9882932303742	-4.15076856900015	0.270891148744021	1.38223710394013	5.25533736954695	0.01801767909517	0.090324140313694	0.092055342606613	0.092055342606613
lcl|NC_006348.1_cds_WP_004199035.1_309	BMA_RS01550	1.66e-52	5.56e-51	-4.63666850340082	-3.21389370032343	0.210752614109236	6.68473036441686	3.15203381231824	0.0037616509442	0.062863345586615	0.013787074122846	0.062863345586615
lcl|NC_006349.2_cds_WP_004184775.1_3729	BMA_RS19090	5.56e-51	1.86e-49	-5.85695994652357	-4.05973527358541	0.2703169803676	1.33672045623276	5.01237254615655	0.02060817728771	0.064313571060369	0.088998727524877	0.088998727524877
lcl|NC_006349.2_cds_WP_004198708.1_3674	BMA_RS18810	4.2e-49	1.39e-47	-5.75238938616542	-3.98725248450358	0.270708508485633	1.30047906169184	4.81542730398655	0.023368328464291	0.034097410826417	0.086556316385483	0.086556316385483
lcl|NC_006349.2_cds_WP_004200833.1_3677	BMA_RS18830	5.4599999999999994e-48	1.8e-46	-5.62587521484234	-3.89955954335011	0.267926789178875	1.25663259111511	4.57322506303608	0.024081459914015	-0.010011868168767	0.083595686625536	0.083595686625536
lcl|NC_006349.2_cds_WP_004184654.1_4419	BMA_RS22575	2.09e-47	6.839999999999999e-46	3.65998805904908	2.53691040401298	0.175412552655175	7.8084361541349	1.96769779575159	0.000931549673976	0.045222795769531	0.019233447328024	0.045222795769531
lcl|NC_006348.1_cds_WP_011204236.1_2973	BMA_RS15235	2.7e-45	8.79e-44	-6.22685136091774	-4.31612446458606	0.305588251399223	5.75868111311704	5.67206585064323	0.122176840197979	-0.017943424568287	0.017899428891873	0.017899428891873
lcl|NC_006349.2_cds_WP_004184716.1_3703	BMA_RS18960	4.68e-44	1.51e-42	-5.54564670010754	-3.84394937456117	0.27611277735002	1.22882750672064	4.44522563095533	0.032640200909477	-0.017088210036273	0.081717197814436	0.081717197814436
lcl|NC_006349.2_cds_WP_004199315.1_3678	BMA_RS18835	1.3999999999999998e-42	4.49e-41	-5.36613282486119	-3.71951983806277	0.271958825953832	1.16661273847144	4.16370514355988	0.03342361145286	-0.01685261665643	0.077518793068421	0.077518793068421
lcl|NC_006349.2_cds_WP_004200879.1_3743	BMA_RS19160	2.39e-41	7.63e-40	-5.45423639892821	-3.78058858202458	0.280694408490108	1.19714711045234	4.38240222910951	0.029069183202919	0.089114843233498	0.079577921562408	0.089114843233498
lcl|NC_006349.2_cds_WP_004195003.1_3700	BMA_RS18945	1.74e-40	5.51e-39	-5.43836096835462	-3.76958457208232	0.282972740802751	1.19164510548121	4.27135617850726	0.040903723523484	-0.030371442669788	0.079206634532648	0.079206634532648
lcl|NC_006349.2_cds_WP_004184824.1_3742	BMA_RS19155	6.2e-39	1.95e-37	-5.04207771927891	-3.49490195528235	0.267769830219616	1.05430379708123	3.70367307542137	0.037554889006166	0.011659076381896	0.069996133957597	0.069996133957597
lcl|NC_006349.2_cds_WP_004200881.1_3744	BMA_RS19165	1.23e-38	3.84e-37	-5.18490274900935	-3.5939007219534	0.276459467837656	1.10380318041676	3.96623576298434	0.041345794799771	0.072903009209207	0.07329896123585	0.07329896123585
lcl|NC_006348.1_cds_WP_004190065.1_315	BMA_RS01580	4.88e-38	1.52e-36	-2.52108795910753	-1.74748501079904	0.135529853012233	6.65830090031439	0.938153168159218	0.001664039628293	0.025888471957983	0.013743092342259	0.025888471957983
lcl|NC_006349.2_cds_WP_004201854.1_3741	BMA_RS19150	7.12e-38	2.2e-36	-5.10940854488927	-3.54157212721895	0.275295376098535	1.07763888304953	3.81999418059257	0.042131181939735	0.029336619190663	0.071550134212116	0.071550134212116
lcl|NC_006348.1_cds_WP_004194293.1_2244	BMA_RS11485	2.57e-34	7.91e-33	2.78642438532509	1.9314022065316	0.158111674548095	6.09650356345289	1.14909350697262	0.003919386026627	0.033579566415977	0.01442899944504	0.033579566415977
lcl|NC_006349.2_cds_WP_004528042.1_3721	BMA_RS19050	5.98e-31	1.8300000000000002e-29	-4.88678215624613	-3.38725927361271	0.292810351034306	1.00048245624641	3.54494309800999	0.054195996148947	0.074410856360304	0.066436522253768	0.074410856360304
lcl|NC_006348.1_cds_WP_004190171.1_943	BMA_RS04810	2.9299999999999997e-30	8.91e-29	3.89826023467832	2.70206809075627	0.236383691124573	5.97088548212636	2.24374103519167	0.068410662098731	-0.001673855765358	0.015405212045786	0.015405212045786
lcl|NC_006349.2_cds_WP_004196566.1_3211	BMA_RS16435	4.6000000000000004e-29	1.39e-27	-2.12004045555737	-1.46950006444264	0.131330290534028	6.35871104007453	0.668526306073178	0.002250325129244	0.023621142688384	0.013721173738502	0.023621142688384
lcl|NC_006348.1_cds_WP_004191998.1_73	BMA_RS00365	1.42e-28	4.2100000000000006e-27	-6.05117244280253	-4.19435311781068	0.378247801559071	4.79028349722876	5.37074807598914	0.164611981112562	-0.048401164959208	0.049995117963845	0.049995117963845
lcl|NC_006348.1_cds_WP_004191998.1_2043	BMA_RS10480	1.42e-28	4.2100000000000006e-27	-6.05117244280253	-4.19435311781068	0.378247801559071	4.79028349722876	5.37074807598914	0.164611981112562	-0.048401164959208	0.049995117963845	0.049995117963845
lcl|NC_006348.1_cds_WP_004191998.1_2995	BMA_RS15350	1.42e-28	4.2100000000000006e-27	-6.05117244280253	-4.19435311781068	0.378247801559071	4.79028349722876	5.37074807598914	0.164611981112562	-0.048401164959208	0.049995117963845	0.049995117963845
lcl|NC_006348.1_cds_WP_004199191.1_2375	BMA_RS12185	1.61e-28	4.75e-27	-2.84912556615725	-1.97486335324319	0.178275473896567	5.50809354946127	1.20816415270653	0.006450052613439	0.041223164276129	0.022246447648346	0.041223164276129
lcl|NC_006349.2_cds_WP_004537687.1_3501	BMA_RS17910	1.99e-28	5.8400000000000004e-27	-2.20932585915627	-1.53138799021237	0.138479693935598	6.83795455986148	0.726556703728997	0.001585425482504	0.027179512966241	0.014286694437717	0.027179512966241
lcl|NC_006349.2_cds_WP_004190851.1_3562	BMA_RS18210	2.61e-28	7.6e-27	4.34294267223572	3.01029846859371	0.272809907284234	4.36014905142538	2.77364203832549	0.032232288381533	0.036608933268709	0.079405579887115	0.079405579887115
lcl|NC_006348.1_cds_WP_011203803.1_316	BMA_RS01585	1.43e-27	4.1300000000000004e-26	-5.3538133487244	-3.71098062791258	0.341062562190175	7.05377511893232	4.27100157181601	0.003121676177959	0.171363830813632	0.015323579373682	0.171363830813632
lcl|NC_006349.2_cds_3898	BMA_RS19930	7.470000000000001e-27	2.15e-25	-5.05537146752111	-3.50411647939551	0.326613346635366	1.05891105913781	3.81166122419177	0.033797704363978	0.126216712936553	0.070302490340338	0.126216712936553
lcl|NC_006348.1_cds_WP_004185577.1_1954	BMA_RS10030	1.53e-26	4.3899999999999995e-25	1.78173278690651	1.23500305775548	0.115830679950752	5.91753643133527	0.463535850531766	0.004193259105536	0.003264346809655	0.015931860521245	0.015931860521245
lcl|NC_006348.1_cds_WP_004192058.1_974	BMA_RS04965	1.79e-26	5.11e-25	1.69695334714344	1.17623842811426	0.110471272648244	7.5636003660803	0.421504172582338	0.000604405111089	0.007449495702069	0.017701448009695	0.017701448009695
lcl|NC_006348.1_cds_WP_004200119.1_2806	BMA_RS14395	2.95e-26	8.36e-25	-1.98419039455671	-1.37533597768113	0.129737301823958	6.0991808624244	0.587662836432708	0.00312512007188	0.022122531154962	0.014412694315241	0.022122531154962
lcl|NC_006348.1_cds_WP_004193325.1_1410	BMA_RS07215	4.38e-26	1.24e-24	1.65148830817309	1.14472446453791	0.108362546308512	7.41206744801712	0.397986889715013	0.000766737556816	0.005319087195097	0.016846924606881	0.016846924606881
lcl|NC_006348.1_cds_WP_004185998.1_1955	BMA_RS10035	6.19e-26	1.73e-24	1.71131242755771	1.18619138421884	0.112633115066909	5.95721376214804	0.433846041152128	0.003495513758726	0.011168287683307	0.015533814155787	0.015533814155787
lcl|NC_006348.1_cds_WP_004194906.1_1953	BMA_RS10025	8.16e-26	2.27e-24	1.56445343750041	1.08439648932074	0.103222574734652	6.4970480301967	0.360100044052766	0.002262711757484	0.006893938539291	0.013719638144792	0.013719638144792
lcl|NC_006348.1_cds_WP_004193747.1_2807	BMA_RS14400	6.11e-24	1.69e-22	-2.50185622237786	-1.7341545867076	0.171866576901609	6.98861475852943	0.937633383486753	0.001214126161507	0.043093054222308	0.015007088577368	0.043093054222308
lcl|NC_006348.1_cds_WP_162473590.1_2800	BMA_RS14365	6.89e-23	1.9000000000000003e-21	-1.83435603234492	-1.27147871196303	0.129091555739924	7.38794751336692	0.504994990208575	0.000722835808799	0.024274108836232	0.016722633370454	0.024274108836232
lcl|NC_006348.1_cds_WP_004193339.1_2851	BMA_RS14620	2.91e-22	7.97e-21	-2.18885061809177	-1.51719563459723	0.156351655294238	5.2528689025014	0.714537898700413	0.007490110791698	0.022476289968486	0.029178649378174	0.029178649378174
lcl|NC_006349.2_cds_WP_004200875.1_3738	BMA_RS19135	4.06e-22	1.11e-20	-5.08454778414917	-3.52433996100537	0.364472021147796	1.42880548486441	3.88569947326128	0.103385849186713	0.095873932112626	0.095164294902153	0.095873932112626
lcl|NC_006348.1_cds_WP_162473588.1_1409	BMA_RS07210	1.68e-21	4.56e-20	1.63509880091637	1.13336412379215	0.119011844344684	5.81504980717763	0.390585282395805	0.004113520132598	0.002425243949978	0.017132208508887	0.017132208508887
lcl|NC_006348.1_cds_WP_004193505.1_1117	BMA_RS05700	1.75e-21	4.73e-20	1.72646194367168	1.19669222860009	0.125720473538198	5.66138636760943	0.441453771232295	0.004303595119953	0.010486510173467	0.01940486108005	0.01940486108005
lcl|NC_006348.1_cds_WP_004189975.1_303	BMA_RS01520	2.0000000000000002e-21	5.37e-20	-5.84980616063985	-4.05477664706978	0.42659708331896	6.23221617057307	5.15074618308221	0.010208387077933	0.262769220166432	0.013877392343514	0.262769220166432
lcl|NC_006349.2_cds_WP_004195567.1_4417	BMA_RS22565	4.14e-21	1.1e-19	1.59221900909851	1.1036421169906	0.117046110022033	5.82233208079554	0.373343541667999	0.003511026253977	0.00640867993271	0.017038661552958	0.017038661552958
lcl|NC_006348.1_cds_WP_004191577.1_2801	BMA_RS14370	6.290000000000001e-21	1.67e-19	-2.00913273054372	-1.39262468754711	0.148387767916286	6.88650548886775	0.608243771710318	0.001339797625537	0.031688596875229	0.014506176899513	0.031688596875229
lcl|NC_006348.1_cds_WP_004192976.1_865	BMA_RS04420	2.83e-20	7.48e-19	1.49057755471577	1.03318962945719	0.11199599253221	6.27391055554433	0.335295965937294	0.00239799042864	0.016416663086272	0.013797814817247	0.016416663086272
lcl|NC_006348.1_cds_WP_004193982.1_975	BMA_RS04970	4.61e-20	1.21e-18	1.40461774164607	0.973606827386469	0.106141735753307	7.22824562814732	0.287674455024162	0.000893566640851	0.00323315676427	0.016005535462236	0.016005535462236
lcl|NC_006348.1_cds_WP_004195336.1_2927	BMA_RS15010	9.15e-20	2.39e-18	-1.84333581623542	-1.27770302384877	0.140429001529375	6.01524960216353	0.513421870510331	0.002614043506335	0.026966413199471	0.015017991616545	0.026966413199471
lcl|NC_006349.2_cds_WP_004194506.1_3157	BMA_RS16155	7.91e-19	2.06e-17	-1.33786808206419	-0.927339489043953	0.104650535162087	7.07386611039937	0.263030760367905	0.001011413918138	0.005292588564132	0.015416187846429	0.015416187846429
lcl|NC_006348.1_cds_WP_004186611.1_2079	BMA_RS10665	9.36e-19	2.42e-17	-1.76886190000002	-1.22608163878494	0.138657888791585	6.48240106768488	0.474054067638633	0.001564510249142	0.027274504937068	0.013718089486794	0.027274504937068
lcl|NC_006348.1_cds_WP_004192791.1_2804	BMA_RS14385	1.16e-18	2.98e-17	-1.9805029681995	-1.37278004849811	0.155664637199466	6.54524248848431	0.594435293595667	0.002051023847063	0.034296195064599	0.013719338117339	0.034296195064599
lcl|NC_006348.1_cds_WP_004194851.1_1890	BMA_RS09680	1.23e-18	3.15e-17	-1.36665982346694	-0.947296403420674	0.107502889031105	6.73076739372758	0.283079388160164	0.00138596328393	0.015949343441121	0.013897440694235	0.015949343441121
lcl|NC_006349.2_cds_WP_226988322.1_3868	BMA_RS26805	1.26e-18	3.22e-17	1.39396673835978	0.96622411448844	0.109687048386601	6.33513630813731	0.294514210126208	0.002061330841979	0.015985542033668	0.013733261543427	0.015985542033668
lcl|NC_006349.2_cds_WP_004184830.1_3693	BMA_RS18910	2.26e-18	5.72e-17	-3.09930918155163	-2.1482774208761	0.245694742007256	4.48220090778314	1.40272869407862	0.020669642164523	0.002080271541485	0.069879217210495	0.069879217210495
lcl|NC_006348.1_cds_WP_004186111.1_1682	BMA_RS08640	2.33e-18	5.88e-17	1.51742949753212	1.0518019779129	0.120343053780803	8.14590093952312	0.343016550921203	0.000381127658745	0.013531785714701	0.021342548231189	0.021342548231189
lcl|NC_006348.1_cds_WP_004193215.1_2802	BMA_RS14375	2.95e-18	7.38e-17	-1.95168195118418	-1.35280284181307	0.155257493056675	7.15364068987012	0.577948525625549	0.001162322393547	0.034995011331818	0.015741374336471	0.034995011331818
lcl|NC_006349.2_cds_WP_004188446.1_4613	BMA_RS23545	2.95e-18	7.38e-17	-2.06753567637632	-1.43310652478737	0.164475107756468	6.25222398442254	0.64860076670224	0.00263255993505	0.037945531672202	0.013835049727674	0.037945531672202
lcl|NC_006348.1_cds_WP_004191701.1_2803	BMA_RS14380	4.04e-18	1e-16	-2.09620377441271	-1.45297773611331	0.167437959417834	7.64473103061536	0.666985854797095	0.000649786276728	0.041403419104284	0.018197876849764	0.041403419104284
lcl|NC_006348.1_cds_WP_004524756.1_1505	BMA_RS26240	4.13e-18	1.02e-16	-1.27827579866925	-0.886033265825614	0.102133898457764	6.40975660347635	0.237674540407626	0.001935330901038	0.000762239052394	0.013711668920233	0.013711668920233
lcl|NC_006349.2_cds_WP_004190982.1_3472	BMA_RS17760	4.36e-18	1.07e-16	1.30235082610749	0.902720803216338	0.104132571077257	6.22540526301551	0.250219538063812	0.002371692681704	0.00481341168823	0.013893695857036	0.013893695857036
lcl|NC_006348.1_cds_WP_004193084.1_2796	BMA_RS14350	4.85e-18	1.19e-16	-1.26615681613826	-0.877633027253003	0.101381407598822	6.81685769073296	0.233392841098222	0.001219067088957	0.001682085336845	0.014198217621121	0.014198217621121
lcl|NC_006349.2_cds_WP_004187149.1_4506	BMA_RS23005	8.26e-18	2.02e-16	1.29183035164525	0.89542856600468	0.104169595629097	6.98415130474953	0.249460205028201	0.001292052707785	0.009861084771016	0.014984904272509	0.014984904272509
lcl|NC_006349.2_cds_WP_004184834.1_3665	BMA_RS18760	8.49e-18	2.06e-16	-1.26907626493791	-0.879656634957276	0.10237157553485	6.84439874587657	0.244069622415526	0.001405266099504	0.013508338635769	0.014314643116727	0.014314643116727
lcl|NC_006348.1_cds_304	BMA_RS01525	9.31e-18	2.25e-16	-4.89047337674937	-3.38981783269736	0.394981875704144	6.70320035399114	3.63447230022362	0.004364459057283	0.229651564144863	0.013826464931343	0.229651564144863
lcl|NC_006348.1_cds_WP_004185661.1_1894	BMA_RS09700	1.24e-17	2.97e-16	-1.32359875319684	-0.917448743971065	0.107310223937975	7.36086331921959	0.26403998821621	0.000685599602344	0.013722311487638	0.016587626640083	0.016587626640083
lcl|NC_006349.2_cds_WP_004194462.1_3171	BMA_RS16225	2.01e-17	4.81e-16	1.29026515884357	0.894343657027162	0.105299829436346	7.17139432466372	0.248191814881717	0.000830505740731	0.009465296537145	0.015801575378255	0.015801575378255
lcl|NC_006349.2_cds_WP_004536572.1_3502	BMA_RS17915	3.38e-17	8.06e-16	-1.67163941433823	-1.15869214696144	0.137407733596627	5.41856136705494	0.407350098142132	0.004079823650789	0.001644989740587	0.024241504227454	0.024241504227454
lcl|NC_006348.1_cds_WP_004194225.1_2242	BMA_RS11475	3.59e-17	8.51e-16	1.28066020902118	0.887686013138356	0.105356925050773	7.11589482955205	0.248327133682365	0.001052659507914	0.013861335874492	0.015597462976318	0.015597462976318
lcl|NC_006348.1_cds_2823	BMA_RS14480	4.27e-17	1.01e-15	-1.61316908323673	-1.11816360181203	0.133032932735632	6.27571369819513	0.396324265555869	0.002401613078873	0.024145028709492	0.013795095826454	0.024145028709492
lcl|NC_006348.1_cds_WP_004190115.1_310	BMA_RS01555	4.34e-17	1.02e-15	-2.82037714159768	-1.95493646381418	0.23263979705774	5.93832177008259	1.21147850347516	0.004803013688214	0.076378899074385	0.015718728698939	0.076378899074385
lcl|NC_006348.1_cds_WP_004193406.1_2798	BMA_RS14355	7.34e-17	1.72e-15	-1.31459091074399	-0.911204983371939	0.109237728983557	6.02064422720949	0.25742237153696	0.002925284603375	0.007492234172131	0.014974037546853	0.014974037546853
lcl|NC_006348.1_cds_WP_053811187.1_954	BMA_RS04865	8.3e-17	1.93e-15	-3.12853509546431	-2.16853528070396	0.260426986240277	5.37132106241766	1.43992609731331	0.076251088632848	-0.039797940862885	0.025482234110442	0.025482234110442
lcl|NC_006349.2_cds_WP_004188561.1_5004	BMA_RS25485	9.68e-17	2.24e-15	1.37554174612933	0.953452883072067	0.11475469418377	5.85951544936348	0.274689534772218	0.003172196902637	-0.000712428526779	0.016580762853179	0.016580762853179
lcl|NC_006348.1_cds_WP_004199037.1_314	BMA_RS01575	2.26e-16	5.21e-15	-1.22363381925417	-0.848158331853839	0.103339648510813	6.27061139814461	0.222618383878574	0.002215689739984	0.006292581648327	0.013802934691524	0.013802934691524
lcl|NC_006349.2_cds_WP_011204271.1_3239	BMA_RS16580	3.01e-16	6.92e-15	1.34371449352179	0.931391912662178	0.113962049642141	5.90885847109915	0.268903503425551	0.003457169752656	0.007363123914593	0.016023853385301	0.016023853385301
lcl|NC_006349.2_cds_WP_004202123.1_3871	BMA_RS19795	4.76e-16	1.09e-14	1.81888492575182	1.26075495804788	0.155314199025851	6.86372790292744	0.505797919775543	0.001491811735918	0.034691938892645	0.014400784898113	0.034691938892645
lcl|NC_006348.1_cds_WP_004195335.1_2926	BMA_RS15005	5.33e-16	1.21e-14	-1.96373413656497	-1.36115678012935	0.16796716770144	5.67180549950947	0.589679897338404	0.004395758028363	0.037923696110102	0.019232608326369	0.037923696110102
lcl|NC_006349.2_cds_WP_004201878.1_3787	BMA_RS19385	6.22e-16	1.41e-14	1.94666265231481	1.34932372895338	0.166893324248022	6.95931953029278	0.579626415669264	0.00144144632735	0.040338626190483	0.014861258981406	0.040338626190483
lcl|NC_006349.2_cds_WP_004190252.1_3500	BMA_RS17905	7.15e-16	1.61e-14	-2.06409746988507	-1.43072334165178	0.177334962960465	6.17110186724056	0.651828011009996	0.003185753582764	0.043985780049521	0.014062406523865	0.043985780049521
lcl|NC_006348.1_cds_WP_004200388.1_1847	BMA_RS09465	8.34e-16	1.87e-14	-1.34818629591433	-0.934491529882591	0.116099541671369	7.00240655603715	0.278157250118253	0.000987833810973	0.01923082155348	0.015075409404338	0.01923082155348
lcl|NC_006348.1_cds_454	BMA_RS02290	9.13e-16	2.04e-14	1.25764192322056	0.871730953234331	0.108450104640077	7.36714176523676	0.242088166683784	0.000764076454677	0.016878061339988	0.016618478960962	0.016878061339988
lcl|NC_006348.1_cds_WP_004194080.1_2243	BMA_RS11480	1.39e-15	3.08e-14	1.61115431681011	1.11676707214393	0.139828243921577	6.4304903797716	0.39761293338531	0.002072353235576	0.027255553461712	0.013712240991917	0.027255553461712
lcl|NC_006348.1_cds_WP_071810810.1_2064	BMA_RS10585	2.48e-15	5.5e-14	1.8435336673925	1.27784016382047	0.161457983812479	8.96299252702907	0.521145061925962	0.000202920610501	0.038900100194685	0.027676483028188	0.038900100194685
lcl|NC_006348.1_cds_WP_004206715.1_2808	BMA_RS14405	2.8e-15	6.17e-14	-2.33217124437573	-1.61653792262204	0.204635096987192	7.36159941430085	0.834209084085304	0.00099533505527	0.061817949323166	0.016591229691079	0.061817949323166
lcl|NC_006349.2_cds_WP_004188828.1_3310	BMA_RS16930	3.65e-15	8.02e-14	1.71647021497238	1.18976649002325	0.151249143114288	7.12626644967887	0.45211485418604	0.001040529415816	0.033273925523394	0.015639013508814	0.033273925523394
lcl|NC_006348.1_cds_WP_004196984.1_587	BMA_RS03000	5.21e-15	1.14e-13	2.06339631755509	1.43023733989111	0.182851849184554	5.00074003708171	0.644646654274612	0.010561899113601	0.028154350572611	0.039590299011716	0.039590299011716
lcl|NC_006349.2_cds_WP_004201003.1_3872	BMA_RS19800	5.89e-15	1.28e-13	1.29165654085421	0.895308089544922	0.114690816571181	7.81480090260681	0.247824462383424	0.000457276027981	0.008732086249581	0.019273699080665	0.019273699080665
lcl|NC_006349.2_cds_3563	BMA_RS13395	6.91e-15	1.5e-13	3.61429103857848	2.50523564311379	0.321756708023276	5.29391250681131	2.00709454324789	0.012380126944906	0.142910941792058	0.02780418199283	0.142910941792058
lcl|NC_006349.2_cds_WP_004194455.1_3172	BMA_RS16230	8.03e-15	1.73e-13	1.22394157405243	0.848371651224559	0.109226469043865	7.41336607285373	0.2206033047217	0.001041911595855	0.004811797330713	0.016853720713831	0.016853720713831
lcl|NC_006349.2_cds_WP_004188082.1_4580	BMA_RS23375	3.1e-14	6.66e-13	-1.09865624400304	-0.761530477935301	0.100279084154438	6.65398391311028	0.181943559221016	0.00134647241859	0.008609725798542	0.013737369659689	0.013737369659689
lcl|NC_006348.1_cds_WP_004193466.1_882	BMA_RS04505	3.34e-14	7.14e-13	1.15875483932434	0.803187649837869	0.105898062143263	7.17751302502767	0.198163500782942	0.000999515378849	0.004788460280299	0.015822083969699	0.015822083969699
lcl|NC_006349.2_cds_WP_004188387.1_4848	BMA_RS24715	4.6e-14	9.81e-13	1.12739175844406	0.781448418752034	0.103602529359009	6.96942696031003	0.18633077964838	0.001188631700962	0.002726731170741	0.014911594433414	0.014911594433414
lcl|NC_006348.1_cds_WP_004196092.1_883	BMA_RS04510	5.73e-14	1.22e-12	1.26832783081388	0.879137859954364	0.116998400487704	7.95728911796052	0.237840494853382	0.000380744417039	0.007088607847761	0.020152194157983	0.020152194157983
lcl|NC_006349.2_cds_WP_004196185.1_3564	BMA_RS18220	6.46e-14	1.36e-12	2.22615728560091	1.54305464599728	0.205781980626713	4.77940627322708	0.730096746485275	0.012955861287966	0.006783456618456	0.050563474038013	0.050563474038013
lcl|NC_006349.2_cds_3437	BMA_RS17570	1.19e-13	2.51e-12	-1.23666946834205	-0.857193955265873	0.115563595351136	5.86556309626665	0.236087715397143	0.003523014147119	0.016043576245178	0.016509402708602	0.016509402708602
lcl|NC_006349.2_cds_WP_004188127.1_4800	BMA_RS24480	1.26e-13	2.64e-12	1.87572970741408	1.30015675818662	0.175453565722256	5.43932380791455	0.544063023227084	0.00647551680147	0.039700413785512	0.023738769035532	0.039700413785512
lcl|NC_006348.1_cds_WP_004198375.1_2449	BMA_RS12575	1.48e-13	3.08e-12	-1.2828694586193	-0.889217348268443	0.120340586655263	6.1778506704161	0.254590475894307	0.002503762163825	0.019219023030975	0.014037402446696	0.019219023030975
lcl|NC_006348.1_cds_WP_004191971.1_2805	BMA_RS14390	1.54e-13	3.2e-12	-1.9078063606859	-1.32239059996378	0.179095161265955	9.11020111223443	0.56310516180842	0.000127828060862	0.047984787122456	0.029056196911036	0.047984787122456
lcl|NC_006348.1_cds_WP_004192981.1_1598	BMA_RS08185	2.28e-13	4.73e-12	1.09616982982491	0.759807026958026	0.103643318660192	6.28871341703462	0.178090423906648	0.002335808602202	0.00378720195056	0.013777097652145	0.013777097652145
lcl|NC_006349.2_cds_WP_011204340.1_3535	BMA_RS18075	2.66e-13	5.5e-12	-1.47233212385398	-1.02054286049724	0.13960279129216	5.68496094447564	0.335839046237442	0.003516981086491	0.025716427918352	0.019018909742462	0.025716427918352
lcl|NC_006348.1_cds_WP_096325460.1_992	BMA_RS05055	3.58e-13	7.27e-12	-1.20555625802527	-0.835627921256628	0.114934440664347	5.84143469467308	0.216220333818064	0.003015588171423	0.00540707055728	0.016799300304817	0.016799300304817
lcl|NC_006348.1_cds_WP_096325460.1_1919	BMA_RS09835	3.58e-13	7.27e-12	-1.20555625802527	-0.835627921256628	0.114934440664347	5.84143469467308	0.216220333818064	0.003015588171423	0.00540707055728	0.016799300304817	0.016799300304817
lcl|NC_006348.1_cds_WP_096325460.1_2080	BMA_RS10670	3.58e-13	7.27e-12	-1.20555625802527	-0.835627921256628	0.114934440664347	5.84143469467308	0.216220333818064	0.003015588171423	0.00540707055728	0.016799300304817	0.016799300304817
lcl|NC_006348.1_cds_WP_096325460.1_2094	BMA_RS10740	3.58e-13	7.27e-12	-1.20555625802527	-0.835627921256628	0.114934440664347	5.84143469467308	0.216220333818064	0.003015588171423	0.00540707055728	0.016799300304817	0.016799300304817
lcl|NC_006348.1_cds_WP_004186665.1_1893	BMA_RS09695	4.18e-13	8.45e-12	-1.07241394316758	-0.743340701099793	0.10253486362788	6.90041630519418	0.171085038344228	0.001197841751184	0.005450181962277	0.014572255637597	0.014572255637597
lcl|NC_006349.2_cds_3869	BMA_RS26810	6.8e-13	1.37e-11	1.62805962663941	1.1284849399886	0.157098114136289	5.90309546843228	0.411659258892534	0.003186938143141	0.033832788054627	0.016085926827092	0.033832788054627
lcl|NC_006348.1_cds_WP_004185971.1_1891	BMA_RS09685	8.21e-13	1.65e-11	-1.17791309504019	-0.816467140771761	0.114069011264241	5.8653735202446	0.214194878236162	0.00300598255142	0.014755643258778	0.016511626444782	0.016511626444782
lcl|NC_006348.1_cds_WP_011204087.1_1959	BMA_RS10055	1.49e-12	2.97e-11	1.05796228600274	0.733323575681565	0.103640317795111	6.99256964102007	0.171338351677915	0.001085253555911	0.011426386047584	0.015026719653096	0.015026719653096
lcl|NC_006348.1_cds_461	BMA_RS02325	1.77e-12	3.52e-11	-1.07605309567871	-0.74586316940251	0.105771306722122	7.20730484989194	0.176939108794802	0.000854390642577	0.011702545049241	0.015926963345981	0.015926963345981
lcl|NC_006348.1_cds_WP_004191557.1_973	BMA_RS04960	1.98e-12	3.92e-11	1.20133266340653	0.832700348554821	0.118346745028102	8.02764607999624	0.215616108061756	0.000423129851231	0.009075803794718	0.020585798236888	0.020585798236888
lcl|NC_006349.2_cds_WP_011204561.1_4416	BMA_RS22560	2.27e-12	4.48e-11	1.48432506071122	1.02885573086647	0.146629055880607	5.35762762681575	0.339265914789245	0.006383154629097	0.020745195756166	0.02586696541356	0.02586696541356
lcl|NC_006349.2_cds_WP_004200633.1_3566	BMA_RS18230	2.55e-12	5.01e-11	2.20261051368877	1.52673326743509	0.218084005826358	4.87331498477445	0.756347101284634	0.012676923595476	0.058664026800431	0.045807886520481	0.058664026800431
lcl|NC_006348.1_cds_WP_004266574.1_878	BMA_RS04485	3.14e-12	6.15e-11	1.23269039912441	0.854435874656412	0.122564997457096	6.49548116592339	0.23704481349195	0.003518881375816	0.01901438652667	0.013719494079219	0.01901438652667
lcl|NC_006348.1_cds_WP_004195974.1_378	BMA_RS01895	3.22e-12	6.29e-11	-1.04444484816894	-0.723954001758673	0.103901789407894	7.03759416223485	0.163638497882878	0.00094649873954	0.00706059986566	0.015246874023704	0.015246874023704
lcl|NC_006349.2_cds_WP_004194658.1_4189	BMA_RS21420	5.05e-12	9.82e-11	1.98053733666654	1.37280387090414	0.198840308214687	4.84774378173276	0.600421257198305	0.012214567111434	0.031590578897922	0.047091635144934	0.047091635144934
lcl|NC_006349.2_cds_3666	BMA_RS18765	6.97e-12	1.35e-10	-1.00647641943493	-0.697636292431401	0.101722246541142	6.36412354826383	0.146894025798957	0.001801932866682	-0.000695549312023	0.013719190295383	0.013719190295383
lcl|NC_006348.1_cds_WP_004186438.1_1889	BMA_RS09675	7.92e-12	1.53e-10	-1.22779024723551	-0.851039348190306	0.124421904478975	6.44973783959107	0.235857364027464	0.001676524184666	0.021544691286597	0.013714040374842	0.021544691286597
lcl|NC_006349.2_cds_WP_004187885.1_4840	BMA_RS24685	1.2e-11	2.31e-10	1.35161814503536	0.936870306424938	0.138178713345642	5.45229829552238	0.279949631295843	0.0052022008661	0.01558759910592	0.023437834366686	0.023437834366686
lcl|NC_006348.1_cds_WP_004193758.1_884	BMA_RS04515	2.94e-11	5.63e-10	1.04407878924489	0.723700269047548	0.108834827374025	7.45709155690772	0.158461740450381	0.000679107968308	0.000994787812357	0.017088421505992	0.017088421505992
lcl|NC_006348.1_cds_WP_004195754.1_2669	BMA_RS13720	2.95e-11	5.64e-10	-1.32352463171986	-0.917397366878275	0.137979144567722	5.44599751401965	0.261199299858888	0.004974660798525	0.005917740741888	0.023582705704935	0.023582705704935
lcl|NC_006349.2_cds_3870	BMA_RS26815	3.22e-11	6.13e-10	1.99367434334297	1.3819097500429	0.208245449760124	4.73951743145651	0.619601792850158	0.012310287173074	0.046063994915767	0.05273896384562	0.05273896384562
lcl|NC_006348.1_cds_WP_004198376.1_2450	BMA_RS12580	3.36e-11	6.37e-10	-1.70998437908332	-1.18527085116317	0.178782362863296	5.07818916522922	0.459815857110296	0.006395657470899	0.041549042435576	0.036067439528838	0.041549042435576
lcl|NC_006348.1_cds_WP_004196441.1_1701	BMA_RS08735	3.4e-11	6.42e-10	1.00287342740734	0.695138888665895	0.104879173233563	6.85576711460692	0.158164991534484	0.001278448213566	0.015221013253668	0.014364906805138	0.015221013253668
lcl|NC_006348.1_cds_WP_004199378.1_566	BMA_RS02895	4.71e-11	8.85e-10	1.49444427670531	1.03586983690225	0.157432229527761	7.48080804399412	0.351649783974066	0.000696114008806	0.036481246332317	0.017220208457217	0.036481246332317
lcl|NC_006348.1_cds_WP_004200740.1_151	BMA_RS00760	5.89e-11	1.1e-09	-3.95816203233877	-2.74358885291509	0.419097742008072	5.49256745478669	2.43752352341082	0.240898131177542	-0.016723649603982	0.022566244856854	0.022566244856854
lcl|NC_006348.1_cds_WP_004193107.1_1569	BMA_RS08035	6.95e-11	1.3e-09	-1.09558231175053	-0.759399790461237	0.116442412134473	6.21927980404969	0.189277014938204	0.001903325744624	0.018434927270918	0.013909220220636	0.018434927270918
lcl|NC_006348.1_cds_WP_004198812.1_3150	BMA_RS16120	8e-11	1.49e-09	-1.0940677275095	-0.758349960664851	0.116657909447193	7.93879473724754	0.184585440441021	0.0003733856037	0.014697916382433	0.020040216151184	0.020040216151184
lcl|NC_006348.1_cds_WP_004189410.1_308	BMA_RS01545	8.4e-11	1.55e-09	-4.32051471042362	-2.99475259009795	0.461203400363782	5.414240910521	2.94581321457805	0.017709540222824	0.301353324537849	0.024349390210349	0.301353324537849
lcl|NC_006348.1_cds_WP_038802950.1_792	BMA_RS04060	1.05e-10	1.93e-09	-6.42771733820349	-4.4553541504121	0.689787865042054	4.68849260978735	5.99737905507283	0.657984971228899	-0.605078879485715	0.055725976910014	0.055725976910014
lcl|NC_006348.1_cds_WP_038802950.1_2778	BMA_RS14265	1.05e-10	1.93e-09	-6.42771733820349	-4.4553541504121	0.689787865042054	4.68849260978735	5.99737905507283	0.657984971228899	-0.605078879485715	0.055725976910014	0.055725976910014
lcl|NC_006348.1_cds_WP_004200731.1_118	BMA_RS00585	1.54e-10	2.81e-09	-1.94323005006017	-1.34694443037859	0.210410873348485	4.6748867738583	0.567231469930368	0.009849051556905	0.018843048908088	0.056560051878003	0.056560051878003
lcl|NC_006349.2_cds_WP_004194521.1_3156	BMA_RS16150	1.9e-10	3.46e-09	-1.03733552015713	-0.719026191091611	0.112893924219374	7.71807247216911	0.168707580595607	0.000457937442609	0.016552039498509	0.018659619745866	0.018659619745866
lcl|NC_006348.1_cds_WP_004191342.1_863	BMA_RS04410	1.94e-10	3.51e-09	1.23252905954973	0.854324042585111	0.134192793213185	5.48101664277378	0.232215194226465	0.004203614086796	0.012364290044172	0.022807944538739	0.022807944538739
lcl|NC_006349.2_cds_WP_004190563.1_3565	BMA_RS18225	2.3e-10	4.14e-09	1.6274986403753	1.1280960939413	0.177940472663131	5.01705949889387	0.395628873858645	0.008666055109572	0.008644738276631	0.038828162607796	0.038828162607796
lcl|NC_006349.2_cds_WP_004184548.1_3997	BMA_RS20475	3.42e-10	6.12e-09	1.14070504003117	0.790676482348135	0.125931081854709	5.66691971233282	0.198404318397755	0.00447490488936	0.009092005705926	0.019313051176286	0.019313051176286
lcl|NC_006349.2_cds_WP_004188815.1_4614	BMA_RS23550	5.71e-10	1.01e-08	-1.33639360763339	-0.926317461249432	0.14944719329717	6.32108129267507	0.284220568005959	0.002050341077583	0.03145135429902	0.01374347377817	0.03145135429902
lcl|NC_006349.2_cds_WP_004198036.1_4718	BMA_RS24070	7.67e-10	1.35e-08	-1.03253112946024	-0.715696041225756	0.116343643803279	6.09215208908064	0.169909259171975	0.002679186289131	0.017624578891006	0.014456048387347	0.017624578891006
lcl|NC_006348.1_cds_WP_004192846.1_565	BMA_RS02890	9.95e-10	1.73e-08	1.17223577934823	0.812531925406732	0.132979251475573	6.27268535687546	0.219282616529156	0.002363779613745	0.02416144237076	0.013799694161452	0.02416144237076
lcl|NC_006348.1_cds_WP_004194383.1_2204	BMA_RS11285	1.22e-09	2.13e-08	-1.04859745043423	-0.726832366310845	0.119604997812009	7.4706531652319	0.175652013217039	0.000598595770984	0.020859437481432	0.017163414569469	0.020859437481432
lcl|NC_006349.2_cds_WP_004194626.1_4190	BMA_RS21425	1.3e-09	2.26e-08	2.14847815767943	1.48921157749015	0.245466109568668	4.45847462472408	0.691616249994706	0.018697322551014	0.014166318993355	0.071683093869152	0.071683093869152
lcl|NC_006349.2_cds_WP_004198081.1_4155	BMA_RS21250	1.75e-09	3.02e-08	1.07957765727604	0.748306209336411	0.124310505016268	8.37622243826377	0.177603182312605	0.000256544030946	0.011761615260524	0.022923108455154	0.022923108455154
lcl|NC_006348.1_cds_WP_004196740.1_2522	BMA_RS12950	2.18e-09	3.72e-08	-1.10874882309923	-0.768526120680403	0.128431949474564	8.58894508767743	0.191422919228248	0.000223883389743	0.017567616332541	0.024518265079012	0.024518265079012
lcl|NC_006348.1_cds_WP_004195290.1_2901	BMA_RS14880	2.76e-09	4.69e-08	-1.0973400703988	-0.760618175912396	0.127931909423797	6.1466020828427	0.193201890997072	0.002244619900193	0.022305240273035	0.014163852285331	0.022305240273035
lcl|NC_006349.2_cds_3571	BMA_RS17980	2.89e-09	4.9e-08	2.11405036079124	1.46534804714421	0.246777084569809	4.41999397709125	0.710398757304172	0.016684077116163	0.066097532288045	0.074664317086999	0.074664317086999
lcl|NC_006349.2_cds_WP_004188361.1_4832	BMA_RS24645	2.97e-09	5.03e-08	1.28712840297102	0.892169423538001	0.150372501162204	5.30158154097255	0.246813197914847	0.00635955690448	0.003669585378031	0.027558276754186	0.027558276754186
lcl|NC_006348.1_cds_WP_004193207.1_567	BMA_RS02900	5.53e-09	9.2e-08	1.50702339571918	1.04458901778064	0.179162882038022	7.35546240164915	0.365869070780582	0.000727894011456	0.047421113438799	0.016561305826046	0.047421113438799
lcl|NC_006348.1_cds_WP_004192893.1_1295	BMA_RS06620	6.37e-09	1.06e-07	-2.43427494905869	-1.68731081764776	0.290581586408123	4.59588489152609	0.955430528636696	0.017460651441191	0.109195836098001	0.061698991913806	0.109195836098001
lcl|NC_006348.1_cds_WP_004192901.1_1352	BMA_RS06920	7.24e-09	1.2e-07	-1.03577859746055	-0.717947014514128	0.124098637834577	5.67371027550748	0.164031849576787	0.003899302870705	0.007847540731623	0.019201404997892	0.019201404997892
lcl|NC_006349.2_cds_4062	BMA_RS20795	9.03e-09	1.48e-07	1.58291578844918	1.09719361582739	0.190879785945458	4.8802421865816	0.394497234110187	0.009191396169338	0.032492459988748	0.045461242854538	0.045461242854538
lcl|NC_006348.1_cds_WP_038802333.1_2041	BMA_RS10470	1.03e-08	1.68e-07	-1.27676556607303	-0.884986452359556	0.154569171782277	5.36919941665115	0.255355631379469	0.010296335649368	0.015197820752487	0.02554110764882	0.02554110764882
lcl|NC_006348.1_cds_WP_038802333.1_3107	BMA_RS15910	1.03e-08	1.68e-07	-1.27676556607303	-0.884986452359556	0.154569171782277	5.36919941665115	0.255355631379469	0.010296335649368	0.015197820752487	0.02554110764882	0.02554110764882
lcl|NC_006348.1_cds_1105	BMA_RS05640	1.74e-08	2.81e-07	-1.02536626990109	-0.710729739023219	0.126110538462274	5.64772736692642	0.169291645960587	0.004221100516668	0.017967171209561	0.019634701350199	0.019634701350199
lcl|NC_006349.2_cds_WP_004202249.1_4801	BMA_RS24485	1.81e-08	2.91e-07	1.56394220147242	1.08404212750934	0.192579999955486	4.89804115006826	0.3755581526384	0.011056991439415	0.017710449027971	0.044573593134868	0.044573593134868
lcl|NC_006349.2_cds_WP_004187023.1_4841	BMA_RS24690	1.88e-08	3e-07	2.06684094772668	1.43262497558262	0.254775618661756	4.919520407441	0.693617035236303	0.009561136510265	0.087804787286457	0.043509603940755	0.087804787286457
lcl|NC_006348.1_cds_WP_004526224.1_281	BMA_RS01410	2.14e-08	3.39e-07	1.10904703394608	0.768732824688107	0.137264470150243	9.01161050330053	0.191839984931467	0.000139200298595	0.01805447245838	0.028123101849846	0.028123101849846
lcl|NC_006349.2_cds_WP_004187036.1_4707	BMA_RS24020	2.19e-08	3.46e-07	-1.44919258951328	-1.00450375750951	0.179494588296914	5.49660683586815	0.341370308328669	0.00479600841272	0.043531452429098	0.022482482173158	0.043531452429098
lcl|NC_006348.1_cds_WP_004188948.1_116	BMA_RS00575	3.06e-08	4.82e-07	-1.35550691848456	-0.93956579877709	0.169660209815566	5.07497942523641	0.279255701781101	0.006968470509891	0.011057197879625	0.036208409682102	0.036208409682102
lcl|NC_006349.2_cds_WP_004198884.1_3980	BMA_RS20380	3.16e-08	4.96e-07	1.16813410969763	0.809688864652828	0.146356802413188	8.3931423354271	0.222383193597971	0.000263397362877	0.031867073056042	0.023045064776025	0.031867073056042
lcl|NC_006348.1_cds_WP_004193030.1_2822	BMA_RS14475	3.26e-08	5.1e-07	-1.26251523545833	-0.875108875871932	0.158337669920558	5.90977035329518	0.259829644647997	0.003406874465822	0.034199352107985	0.016014103278595	0.034199352107985
lcl|NC_006349.2_cds_4531	BMA_RS23130	3.76e-08	5.85e-07	-2.42070170659646	-1.67790256290401	0.304978788568571	3.87211110096635	0.864479456607854	0.024700204220619	0.00014023756426	0.114817887994511	0.114817887994511
lcl|NC_006348.1_cds_WP_004195337.1_2928	BMA_RS15015	4.21e-08	6.5e-07	-1.44879068203039	-1.0042251764709	0.183186352891061	5.74087407906434	0.342809149380039	0.003970579602211	0.046365280226082	0.01815774102671	0.046365280226082
lcl|NC_006349.2_cds_WP_004198666.1_4277	BMA_RS21860	4.88e-08	7.51e-07	1.02279075620564	0.708944528966722	0.129950021253426	8.66749814709231	0.16985334675828	0.000187878816947	0.023652925198959	0.025142633218701	0.025142633218701
lcl|NC_006349.2_cds_WP_024900351.1_4405	BMA_RS22510	6.28e-08	9.56e-07	1.33344501046112	0.924273649432867	0.170821895415095	6.26148729437593	0.291300677654632	0.002329892412525	0.041440287517283	0.013818095531832	0.041440287517283
lcl|NC_006349.2_cds_WP_004184653.1_4415	BMA_RS22555	6.88e-08	1.04e-06	1.16308286146348	0.806187606181019	0.149449382147268	5.3157376454358	0.214537709421887	0.006389200617121	0.018056015025282	0.027113476119179	0.027113476119179
lcl|NC_006349.2_cds_WP_004188285.1_5003	BMA_RS25480	7.04e-08	1.07e-06	1.09550383072807	0.759345391561797	0.140873603116172	5.41902138555846	0.193732079120092	0.005537974599916	0.020400090417897	0.024230083482483	0.024230083482483
lcl|NC_006348.1_cds_WP_004197806.1_459	BMA_RS02315	7.7e-08	1.16e-06	-1.47931063115743	-1.02537999315914	0.190801610841811	4.85768569368419	0.342797595965709	0.008015998565594	0.026204447502404	0.046591883484151	0.046591883484151
lcl|NC_006349.2_cds_WP_004190962.1_3503	BMA_RS17920	8.22e-08	1.23e-06	-1.15881754822181	-0.803231116333348	0.1497938014493	6.45919091107618	0.220479887416994	0.001934353280137	0.031722921148811	0.01371517539737	0.031722921148811
lcl|NC_006349.2_cds_WP_004195598.1_4434	BMA_RS22650	9.1e-08	1.36e-06	-1.04108001349105	-0.721621676088643	0.135039660113203	7.44067296172382	0.178104204784481	0.000712862912316	0.026640701792918	0.016998988735291	0.026640701792918
lcl|NC_006348.1_cds_WP_004197954.1_588	BMA_RS03005	1.08e-07	1.61e-06	1.39348336566069	0.965889066064907	0.181791478116189	8.21921571790089	0.319540276201924	0.000354767773463	0.04921744450004	0.021829964733816	0.04921744450004
lcl|NC_006348.1_cds_WP_004194166.1_2248	BMA_RS11505	1.33e-07	1.97e-06	1.10198498317147	0.763837784104714	0.144803729179362	9.33761364113879	0.190978122425995	9.61e-05	0.019833511256808	0.031356098360442	0.031356098360442
lcl|NC_006348.1_cds_WP_004186184.1_1776	BMA_RS09110	1.35e-07	1.99e-06	-1.80493481540482	-1.25108547839236	0.237297697425663	6.82544522259669	0.537136698917498	0.029287321568637	0.055177974236646	0.014233649545582	0.055177974236646
lcl|NC_006348.1_cds_WP_004198678.1_240	BMA_RS01200	1.53e-07	2.25e-06	1.00662556038424	0.697739669059922	0.132917231247066	8.80889317242896	0.161278666385333	0.000183021823296	0.018850068990927	0.026317463720283	0.026317463720283
lcl|NC_006349.2_cds_WP_004186920.1_3600	BMA_RS18410	2.71e-07	3.93e-06	1.02846520505188	0.71287775718573	0.138621574420665	6.48468833284766	0.175517538080884	0.001679298226831	0.027144613115465	0.013718356662019	0.027144613115465
lcl|NC_006348.1_cds_WP_004193526.1_2799	BMA_RS14360	2.91e-07	4.2e-06	-2.0546372120645	-1.42416599061608	0.277654173052203	6.22680625013938	0.700984838424206	0.00274881870792	0.112888941012034	0.013890260773615	0.112888941012034
lcl|NC_006348.1_cds_WP_004190171.1_1387	BMA_RS07105	2.93e-07	4.22e-06	1.36666395028239	0.94729926391117	0.184742154205401	6.65315511553609	0.310168364870536	0.023771144291171	0.027423351019507	0.013736319524991	0.027423351019507
lcl|NC_006348.1_cds_WP_004190171.1_2997	BMA_RS15360	2.93e-07	4.22e-06	1.36666395028239	0.94729926391117	0.184742154205401	6.65315511553609	0.310168364870536	0.023771144291171	0.027423351019507	0.013736319524991	0.027423351019507
lcl|NC_006348.1_cds_WP_004193943.1_1049	BMA_RS05350	3.31e-07	4.72e-06	1.16773558331445	0.809412627213948	0.158558714136963	8.18768233218186	0.226713679322537	0.000326492315778	0.037384806427373	0.021618571940834	0.037384806427373
lcl|NC_006349.2_cds_WP_004194614.1_4191	BMA_RS21430	4.56e-07	6.43e-06	2.7410477149914	1.8999494954266	0.376687166944324	5.10528785997692	1.25321429164019	0.011101659332276	0.201738173278536	0.034896261591074	0.201738173278536
lcl|NC_006349.2_cds_WP_004199160.1_4097	BMA_RS20970	5.38e-07	7.52e-06	1.14828894694699	0.795933246044465	0.158796497466204	5.57338998483349	0.220312512776705	0.005326156154559	0.032498335256742	0.020965732087093	0.032498335256742
lcl|NC_006348.1_cds_WP_004191510.1_1050	BMA_RS05355	5.84e-07	8.14e-06	1.61383115800124	1.11862251706837	0.223880795877169	7.15041973628366	0.435542033622824	0.001053840448709	0.074130075695183	0.015729921335403	0.074130075695183
lcl|NC_006348.1_cds_WP_004197479.1_2040	BMA_RS10465	7.2e-07	9.97e-06	1.86195362561982	1.29060790593177	0.260412944211836	4.30496068364751	0.519418821007066	0.017880314752085	0.006767423936652	0.083842037517531	0.083842037517531
lcl|NC_006349.2_cds_WP_004196046.1_4845	BMA_RS27030	7.28e-07	1.01e-05	1.92379817200224	1.33347527888975	0.269182564332176	4.26420091065478	0.543174885798357	0.021565498076573	-0.009405510607416	0.087123381334096	0.087123381334096
lcl|NC_006349.2_cds_WP_004188599.1_4464	BMA_RS22790	1.01e-06	1.39e-05	1.67842210604779	1.16339355059653	0.23796799604678	4.50848055385222	0.473999886641907	0.014585619003731	0.070357531710049	0.067916298306455	0.070357531710049
lcl|NC_006348.1_cds_WP_004193075.1_1578	BMA_RS08080	1.03e-06	1.42e-05	1.20166162209981	0.832928365345588	0.170496285161363	8.56386796007778	0.243013678443773	0.000204848678288	0.043398626202449	0.024323059059445	0.043398626202449
lcl|NC_006348.1_cds_2247	BMA_RS26600	1.11e-06	1.52e-05	-1.08167092780043	-0.749757153898539	0.15392812951423	7.12872933243414	0.197073379813511	0.00085652123079	0.034684282352834	0.015648668803585	0.034684282352834
lcl|NC_006349.2_cds_WP_004188492.1_4846	BMA_RS24705	1.41e-06	1.9e-05	1.44809836555461	1.00374529925766	0.208089998248837	4.83929969061229	0.354213124579996	0.009576166300649	0.055376004756152	0.047516524126473	0.055376004756152
lcl|NC_006349.2_cds_WP_004198528.1_3855	BMA_RS19725	1.42e-06	1.91e-05	-1.0682600729169	-0.740461457647125	0.15355529414361	5.54889854916224	0.192780025109708	0.004465402720484	0.030903439818812	0.021433906434141	0.030903439818812
lcl|NC_006348.1_cds_2795	BMA_RS14345	1.62e-06	2.16e-05	-1.31218615119247	-0.909538131068881	0.189673060676715	4.90455380742586	0.265979329285802	0.009713735454889	0.012538071701762	0.04425006946482	0.04425006946482
lcl|NC_006349.2_cds_WP_004202229.1_3567	BMA_RS18235	1.71e-06	2.27e-05	2.33780375275571	1.62044207992511	0.338659359449351	3.61769747836691	0.912299144916598	0.042703296065096	0.112983434683645	0.129331946548871	0.129331946548871
lcl|NC_006349.2_cds_WP_004198035.1_4716	BMA_RS24060	1.74e-06	2.3e-05	-1.0312973387611	-0.714840842681242	0.149493570373194	6.16335091207644	0.180117222209078	0.002444315689767	0.031078175684621	0.014092657110427	0.031078175684621
lcl|NC_006348.1_cds_WP_004198356.1_2433	BMA_RS12475	2e-06	2.63e-05	1.2439543898113	0.862243478042886	0.181410215362121	10.62406588856	0.253755848556823	9.47e-05	0.03830119691953	0.04926981636541	0.04926981636541
lcl|NC_006348.1_cds_WP_004199569.1_1579	BMA_RS08085	2.2e-06	2.87e-05	1.22213045949668	0.847116282276566	0.178934854606871	9.80547811010531	0.253703017341241	7.08e-05	0.047955684581306	0.036812323577555	0.047955684581306
lcl|NC_006349.2_cds_WP_004188612.1_4847	BMA_RS24710	2.2e-06	2.87e-05	1.59001839253284	1.10211676582261	0.232784223356306	5.10106085050892	0.429424603224507	0.007240899722818	0.07404184224258	0.035076671052958	0.07404184224258
lcl|NC_006349.2_cds_WP_004184450.1_3996	BMA_RS20470	2.56e-06	3.31e-05	1.58096347380829	1.09584037443849	0.232992902472177	4.78341513472405	0.425402668997738	0.012684234624099	0.068744304279515	0.0503527525129	0.068744304279515
lcl|NC_006348.1_cds_WP_004196742.1_2523	BMA_RS12955	2.73e-06	3.52e-05	-1.46428697508007	-1.01496638830742	0.216389687623292	9.67742936344434	0.365236427109789	6.84e-05	0.070168331824774	0.035214214373525	0.070168331824774
lcl|NC_006349.2_cds_WP_004187088.1_5054	BMA_RS25735	3.23e-06	4.14e-05	1.11669940595849	0.774037044773103	0.16625182549113	6.3432107587657	0.212907607379283	0.00213041810406	0.03932908611464	0.013728451177813	0.03932908611464
lcl|NC_006349.2_cds_WP_004190606.1_3569	BMA_RS18245	3.95e-06	5.04e-05	2.08001333050899	1.44175537556943	0.312475631738118	3.92691202860201	0.676449252932395	0.035100983246588	0.030963621800154	0.111360547398616	0.111360547398616
lcl|NC_006349.2_cds_WP_004190412.1_3476	BMA_RS17780	4.15e-06	5.28e-05	1.38844633736291	0.962397664101897	0.209049203402299	4.80830307891086	0.3303046624924	0.010722575377424	0.05482977878728	0.049077086717508	0.05482977878728
lcl|NC_006349.2_cds_WP_004198264.1_4251	BMA_RS21730	4.47e-06	5.63e-05	3.20838070869711	2.22388004239636	0.484667875151174	0.900870248644175	1.76557627193491	0.207596583011279	0.144757840794051	0.059963772862151	0.144757840794051
lcl|NC_006349.2_cds_WP_011326176.1_4621	BMA_RS23580	4.73e-06	5.96e-05	-1.53103685450599	-1.06123387903421	0.231898495853768	6.63835504336711	0.402397498658089	0.00192167753869	0.07874369103017	0.013720254131113	0.07874369103017
lcl|NC_006348.1_cds_WP_004191662.1_818	BMA_RS04175	7.32e-06	8.92e-05	1.02204418714321	0.708427046726007	0.157979878629957	5.24222715933927	0.180509834622203	0.006372991707248	0.031063471370656	0.029550923659573	0.031063471370656
lcl|NC_006349.2_cds_WP_004188116.1_3244	BMA_RS16605	7.56e-06	9.19e-05	1.27071636706761	0.880793467124302	0.196727489704524	5.82987680170516	0.279181185765187	0.003796158720669	0.054256399087496	0.016943082033728	0.054256399087496
lcl|NC_006349.2_cds_4957	BMA_RS25250	8.44e-06	0.000101271803728	1.25587051673785	0.870503107825213	0.195460631456038	4.84932630279417	0.234709841568897	0.010295243227433	-0.00107381404132	0.047012044446357	0.047012044446357
lcl|NC_006349.2_cds_WP_004184599.1_3994	BMA_RS20460	9.24e-06	0.000110005120705	2.10684140826986	1.46035118202922	0.329331363410796	5.09620034483322	0.769938648767458	0.009150126127163	0.153538594261857	0.035285172032914	0.153538594261857
lcl|NC_006349.2_cds_WP_004198844.1_4617	BMA_RS23560	1.01e-05	0.000119772534365	-1.1588847648926	-0.803277707379195	0.181946382570418	6.64749197650464	0.233301905908264	0.001438220981034	0.048218508214657	0.013729567104958	0.048218508214657
lcl|NC_006348.1_cds_WP_004198175.1_1051	BMA_RS05360	1.05e-05	0.000123014317941	1.84821774279507	1.28108691747929	0.290685842996515	5.25071170258106	0.593753018223291	0.007873773481378	0.118873615496514	0.029253588812602	0.118873615496514
lcl|NC_006349.2_cds_WP_004190409.1_3473	BMA_RS17765	1.1e-05	0.000128318559338	1.23994294335402	0.85946295524105	0.195445292959343	4.82457713738913	0.236160554827086	0.009040482593045	0.009156496653933	0.0482578112169	0.0482578112169
lcl|NC_006349.2_cds_WP_004184362.1_4000	BMA_RS20490	1.21e-05	0.000140942999471	-1.09399983057935	-0.758302898099145	0.173324888800497	6.5148565014291	0.208556806072914	0.001653720268285	0.043408555348272	0.013720748107254	0.043408555348272
lcl|NC_006348.1_cds_WP_004198199.1_2637	BMA_RS27145	1.23e-05	0.000141906817875	-1.16187657116173	-0.80535146945942	0.184183299488427	4.92309308933421	0.209708016418574	0.00755170650397	0.01136169300908	0.043333525211695	0.043333525211695
lcl|NC_006349.2_cds_WP_004528803.1_3814	BMA_RS19520	1.23e-05	0.000141906817875	-1.14332267926345	-0.792490891601717	0.181235337114288	4.96802584689495	0.207940699068367	0.008123582239614	0.016286611618963	0.04114578888878	0.04114578888878
lcl|NC_006349.2_cds_WP_004187695.1_4478	BMA_RS22865	1.35e-05	0.000154868340717	-1.16982085550987	-0.810858027756905	0.186320728725726	5.89890574546959	0.238905719096808	0.003055759526452	0.049017361402877	0.016131546596796	0.049017361402877
lcl|NC_006349.2_cds_WP_004196196.1_3570	BMA_RS26745	1.63e-05	0.00018456378773	2.03873922719809	1.41314634722934	0.327811273730142	3.75623061716731	0.636444705101133	0.039420397285757	0.007267009582798	0.121769949491111	0.121769949491111
lcl|NC_006348.1_cds_WP_004198356.1_2447	BMA_RS12475	1.69e-05	0.000191433379315	-1.22606140463494	-0.849841005816088	0.19755578159196	11.0915857365132	0.226441747319792	3.4e-05	0.012182026592155	0.058508423390467	0.058508423390467
lcl|NC_006348.1_cds_WP_004196973.1_568	BMA_RS02905	1.86e-05	0.000208086833399	1.04023222053598	0.721034030792136	0.168415170612472	6.93250917609449	0.19000342569902	0.001257423959407	0.041288080579235	0.014728380310861	0.041288080579235
lcl|NC_006348.1_cds_WP_004194876.1_1932	BMA_RS09915	2.34e-05	0.000257764459502	-1.01708555943319	-0.704989987909364	0.166685049571296	5.10294196710096	0.159890374310067	0.006679579701254	0.006804307041664	0.034996278924624	0.034996278924624
lcl|NC_006348.1_cds_WP_004199998.1_2601	BMA_RS13365	2.46e-05	0.000270341052157	-1.04220548570804	-0.722401793982647	0.171256086384059	6.61945998687852	0.191753682133105	0.001277059146425	0.042715911538952	0.013707403486953	0.042715911538952
lcl|NC_006348.1_cds_997	BMA_RS05080	2.61e-05	0.000285105073742	-2.22551712600231	-1.5426109211764	0.366828002689057	3.18546939941007	0.725187895777083	0.055602814154666	-0.041486114733079	0.146241361180598	0.146241361180598
lcl|NC_006348.1_cds_WP_004526983.1_1048	BMA_RS05345	2.63e-05	0.000286457921341	1.0363967760713	0.718375503275253	0.170890727785066	7.9134430715665	0.189863378123284	0.000459619292663	0.043345841971702	0.019887121488197	0.043345841971702
lcl|NC_006348.1_cds_WP_004196091.1_881	BMA_RS04500	2.9e-05	0.000312112864229	1.02506400182935	0.710520222761521	0.169925911109273	5.07822816470622	0.156626673314357	0.007246493339695	-0.000777771804156	0.036065729559779	0.036065729559779
lcl|NC_006349.2_cds_WP_004196898.1_5015	BMA_RS25545	2.94e-05	0.000315771351791	1.29485536274054	0.897525343916543	0.214810428073201	4.70312527707709	0.254052307609966	0.014368870402434	0.001114610495334	0.054846409611054	0.054846409611054
lcl|NC_006348.1_cds_2071	BMA_RS10625	2.99e-05	0.000320370470539	1.65222011557718	1.14523171477677	0.274343263679536	4.2022009303158	0.415943696444845	0.020838668949004	0.007257571408096	0.092057670540505	0.092057670540505
lcl|NC_006349.2_cds_WP_004184760.1_4283	BMA_RS21885	3.02e-05	0.000322761195241	-1.19084102041139	-0.825428095793294	0.197836500896005	6.18822681483674	0.251366599701612	0.001991516229357	0.056717405400806	0.014001306678425	0.056717405400806
lcl|NC_006349.2_cds_WP_004187355.1_4834	BMA_RS24655	3.27e-05	0.000348838643548	2.26903227436809	1.57277332357779	0.378654996303802	3.71768313278234	0.914140305678376	0.043449351777566	0.171620057561182	0.123961795060936	0.171620057561182
lcl|NC_006349.2_cds_3548	BMA_RS18140	3.62e-05	0.000378317499577	1.14479775619745	0.793513337019624	0.19209791935262	5.72306717704572	0.233180957551933	0.00433925787088	0.051013158058529	0.018423743437817	0.051013158058529
lcl|NC_006349.2_cds_WP_004194699.1_4192	BMA_RS21435	3.95e-05	0.000407441998772	2.64038651746722	1.83017647017093	0.445266434129214	3.01989151877051	1.18262659404496	0.147819112591267	0.07438441297718	0.149574183451952	0.149574183451952
lcl|NC_006349.2_cds_WP_004184894.1_4382	BMA_RS22390	4.17e-05	0.00042563610079	1.14472160354657	0.79346055202438	0.193628207379513	7.25312327042512	0.233864153517255	0.001050242031452	0.055187582008054	0.016103889973308	0.055187582008054
lcl|NC_006349.2_cds_WP_004196360.1_3993	BMA_RS20455	4.31e-05	0.000438554997777	2.15920971984734	1.49665012954984	0.365887821404076	4.89882350393912	0.832637160506655	0.011509184508331	0.189301662269401	0.044534689944145	0.189301662269401
lcl|NC_006349.2_cds_3233	BMA_RS16550	4.55e-05	0.000461059689675	1.61461052366141	1.11916273217834	0.274476508842331	6.44831872647156	0.459311099260339	0.099292150603687	0.005149765560406	0.013713880255724	0.013713880255724
lcl|NC_006349.2_cds_WP_004199701.1_4356	BMA_RS22255	4.71e-05	0.00047136614748	1.25162799974254	0.867562419131437	0.213185090504076	4.69220632928667	0.272134742055258	0.012670801635102	0.045248419275524	0.055501022584745	0.055501022584745
lcl|NC_006349.2_cds_WP_004187724.1_4622	BMA_RS23585	5.17e-05	0.000513613588047	-1.0975214069186	-0.760743868809822	0.18794737071962	7.78430958260379	0.216008427172022	0.000492723220224	0.052493598020403	0.019080490623989	0.052493598020403
lcl|NC_006349.2_cds_WP_004190729.1_3474	BMA_RS17770	6.93e-05	0.000675933224852	1.50131324473955	1.04063104272854	0.261548797827415	4.2914165750689	0.377505332921876	0.017678155418683	0.048111148074804	0.084933505048766	0.084933505048766
lcl|NC_006348.1_cds_WP_004266412.1_1111	BMA_RS05670	7.06e-05	0.000686159764543	1.69735321823747	1.17651559763567	0.296035345967962	7.16033611631245	0.52042099671885	0.000937025239092	0.130518363854465	0.015764642542726	0.130518363854465
lcl|NC_006349.2_cds_WP_004202536.1_4052	BMA_RS20750	7.31e-05	0.000706092475063	1.03149136665896	0.714975332571593	0.180273805072247	7.59108994865298	0.19235529161003	0.000602063066936	0.048145904125904	0.017867377387636	0.048145904125904
lcl|NC_006348.1_cds_WP_004192197.1_1294	BMA_RS06615	7.73e-05	0.000743059099849	-1.7264152904176	-1.19665989102856	0.30276000867329	4.84664655487273	0.539594815861164	0.011171437933165	0.12632399634461	0.047146826647254	0.12632399634461
lcl|NC_006348.1_cds_WP_004192641.1_916	BMA_RS04675	8.11e-05	0.000775175812952	2.29990926381406	1.59417562175644	0.404509346709352	3.13155991013467	0.883381519301336	0.097910503784757	0.053292927965962	0.147531213578083	0.147531213578083
lcl|NC_006349.2_cds_WP_004536546.1_4634	BMA_RS23645	8.76e-05	0.000833441523133	-1.16629584813175	-0.808414678831309	0.206086900374034	4.78183097595666	0.24702646049191	0.011395040689274	0.052312675069391	0.050435847905901	0.052312675069391
lcl|NC_006348.1_cds_WP_226988287.1_785	BMA_RS26435	9.2e-05	0.000867617582808	1.03106482939468	0.714679679469456	0.182747755338174	4.99241560577363	0.190029833959457	0.010112382964463	0.035887267892396	0.039982730157248	0.039982730157248
lcl|NC_006349.2_cds_WP_004187801.1_4788	BMA_RS24420	9.31e-05	0.000873019157444	1.34858874461759	0.934770486066571	0.239200137826409	4.49128068046192	0.290906816120427	0.016628400623947	0.019331671418661	0.069196658280312	0.069196658280312
lcl|NC_006349.2_cds_WP_004205322.1_5017	BMA_RS25555	9.3e-05	0.000873019157444	1.03841629037101	0.719775323918196	0.184171818545591	4.95954075106044	0.188211501058677	0.009324146251658	0.031661536226109	0.041554741867927	0.041554741867927
lcl|NC_006349.2_cds_WP_004196041.1_4833	BMA_RS24650	0.0001	0.000932202809432	2.0390280858903	1.41334656881743	0.363264778268014	3.4089761545777	0.671876659850162	0.059060541824285	0.031704586642917	0.138881406870879	0.138881406870879
lcl|NC_006349.2_cds_WP_004188457.1_3286	BMA_RS16810	0.000102525853752	0.000952589113705	1.2505749279159	0.866832485363877	0.22314960443083	4.69978116965558	0.285174462453798	0.011199329507112	0.063494289429342	0.055045815086891	0.063494289429342
lcl|NC_006349.2_cds_WP_004201242.1_4948	BMA_RS25205	0.000103002007687	0.000955263592315	1.22622083459142	0.849951514240919	0.218867358744535	4.63288316156446	0.248417884894319	0.012623330754258	0.026992434153478	0.059231050331456	0.059231050331456
