# Supplementary material for: Influence of genomic variations on glanders serodiagnostic antigens using integrative genomic and transcriptomic approaches
Source: Front Vet Sci. 2023 Dec 6;10:1217135. doi: 10.3389/fvets.2023.1217135 (PMC10730941; doi:10.3389/fvets.2023.1217135)
Supplement: SUPPLEMENTARY FILE S3 — Virulence factors predicted by PathoFact. [file Data_Sheet_3.CSV]

ORF	ORF_ID	Virulence_HMM_prediction	Virulence_classifier_prediction	Virulence_prediction	Signal_peptide	Virulence_confidence_level	Toxin_prediction
lcl|NC_006348.1_prot_WP_004204805.1_1 [gene=dnaA] [locus_tag=BMA_RS00005] [protein=chromosomal replication initiator protein DnaA] [protein_id=WP_004204805.1] [location=25..1626] [gbkey=CDS]	1	pathogenic	negative	unclassified	N	4: Potential Non-secreted Virulence factor	non_pathogenic
lcl|NC_006348.1_prot_WP_004196275.1_2 [gene=dnaN] [locus_tag=BMA_RS00010] [protein=DNA polymerase III subunit beta] [protein_id=WP_004196275.1] [location=1789..2892] [gbkey=CDS]	2	negative	negative	non_pathogenic	N	-	non_pathogenic
lcl|NC_006348.1_prot_WP_004196276.1_3 [gene=gyrB] [locus_tag=BMA_RS00015] [protein=DNA topoisomerase (ATP-hydrolyzing) subunit B] [protein_id=WP_004196276.1] [location=3081..5549] [gbkey=CDS]	3	negative	negative	non_pathogenic	N	-	non_pathogenic
lcl|NC_006348.1_prot_WP_038802950.1_4 [locus_tag=BMA_RS00020] [protein=IS3-like element IS407 family transposase] [exception=ribosomal slippage] [protein_id=WP_038802950.1] [location=join(6075..6333,6333..7195)] [gbkey=CDS]	4	negative	negative	non_pathogenic	N	-	non_pathogenic
lcl|NC_006348.1_prot_WP_004189051.1_5 [locus_tag=BMA_RS00025] [protein=carboxymuconolactone decarboxylase family protein] [protein_id=WP_004189051.1] [location=complement(7240..7554)] [gbkey=CDS]	5	negative	negative	non_pathogenic	N	-	non_pathogenic
lcl|NC_006348.1_prot_WP_004196280.1_6 [locus_tag=BMA_RS00030] [protein=FG-GAP-like repeat-containing protein] [protein_id=WP_004196280.1] [location=complement(7824..13307)] [gbkey=CDS]	6	pathogenic	pathogenic	pathogenic	N	2:Non-secreted Virulence factor	pathogenic
lcl|NC_006348.1_prot_7 [locus_tag=BMA_RS27100] [protein=hypothetical protein] [pseudo=true] [partial=3'] [location=complement(<13672..13731)] [gbkey=CDS]	7	negative	pathogenic	unclassified	N	4: Potential Non-secreted Virulence factor	non_pathogenic
lcl|NC_006348.1_prot_WP_004190201.1_8 [locus_tag=BMA_RS00040] [protein=hypothetical protein] [protein_id=WP_004190201.1] [location=complement(13885..17151)] [gbkey=CDS]	8	pathogenic	pathogenic	pathogenic	N	2: Non-secreted Virulence factor	non_pathogenic
lcl|NC_006348.1_prot_WP_004526091.1_9 [locus_tag=BMA_RS00045] [protein=hypothetical protein] [protein_id=WP_004526091.1] [location=17746..18072] [gbkey=CDS]	9	pathogenic	negative	unclassified	N	4: Potential Non-secreted Virulence factor	non_pathogenic
lcl|NC_006348.1_prot_WP_004189582.1_10 [locus_tag=BMA_RS00050] [protein=hypothetical protein] [protein_id=WP_004189582.1] [location=complement(18354..18695)] [gbkey=CDS]	10	negative	pathogenic	unclassified	N	4: Potential Non-secreted Virulence factor	non_pathogenic
lcl|NC_006348.1_prot_WP_004189157.1_11 [locus_tag=BMA_RS00055] [protein=hypothetical protein] [protein_id=WP_004189157.1] [location=complement(18755..19132)] [gbkey=CDS]	11	negative	negative	non_pathogenic	N	-	non_pathogenic
lcl|NC_006348.1_prot_WP_024900447.1_12 [locus_tag=BMA_RS00060] [protein=hypothetical protein] [protein_id=WP_024900447.1] [location=complement(19419..19793)] [gbkey=CDS]	12	negative	pathogenic	unclassified	N	4: Potential Non-secreted Virulence factor	non_pathogenic
lcl|NC_006348.1_prot_WP_004189347.1_13 [locus_tag=BMA_RS00065] [protein=hypothetical protein] [protein_id=WP_004189347.1] [location=complement(20034..20279)] [gbkey=CDS]	13	negative	negative	non_pathogenic	N	-	non_pathogenic
lcl|NC_006348.1_prot_WP_004189885.1_14 [locus_tag=BMA_RS00070] [protein=hypothetical protein] [protein_id=WP_004189885.1] [location=complement(20276..20629)] [gbkey=CDS]	14	negative	negative	non_pathogenic	N	-	non_pathogenic
lcl|NC_006348.1_prot_WP_004190190.1_15 [locus_tag=BMA_RS00075] [protein=FHA domain-containing protein] [protein_id=WP_004190190.1] [location=20898..21896] [gbkey=CDS]	15	pathogenic	negative	unclassified	N	4: Potential Non-secreted Virulence factor	non_pathogenic
lcl|NC_006348.1_prot_WP_004196288.1_16 [locus_tag=BMA_RS00080] [protein=TOMM system kinase/cyclase fusion protein] [protein_id=WP_004196288.1] [location=21907..25986] [gbkey=CDS]	16	pathogenic	pathogenic	pathogenic	N	2: Non-secreted Virulence factor	non_pathogenic
lcl|NC_006348.1_prot_WP_004196290.1_17 [locus_tag=BMA_RS00085] [protein=BMA_0021/BMA_0022 family TOMM bacteriocin] [protein_id=WP_004196290.1] [location=25983..26345] [gbkey=CDS]	17	negative	negative	non_pathogenic	N	-	non_pathogenic
lcl|NC_006348.1_prot_WP_004189426.1_18 [locus_tag=BMA_RS00090] [protein=BMA_0021/BMA_0022 family TOMM bacteriocin] [protein_id=WP_004189426.1] [location=26347..26709] [gbkey=CDS]	18	negative	pathogenic	unclassified	N	4: Potential Non-secreted Virulence factor	non_pathogenic
lcl|NC_006348.1_prot_WP_004188975.1_19 [locus_tag=BMA_RS00095] [protein=TOMM precursor leader peptide-binding protein] [protein_id=WP_004188975.1] [location=26801..29092] [gbkey=CDS]	19	pathogenic	pathogenic	pathogenic	N	2: Non-secreted Virulence factor	non_pathogenic
lcl|NC_006348.1_prot_WP_004189420.1_20 [locus_tag=BMA_RS00100] [protein=class II aldolase/adducin family protein] [protein_id=WP_004189420.1] [location=29162..29938] [gbkey=CDS]	20	pathogenic	negative	unclassified	N	4: Potential Non-secreted Virulence factor	non_pathogenic
lcl|NC_006348.1_prot_WP_004190102.1_21 [locus_tag=BMA_RS00105] [protein=EAL domain-containing protein] [protein_id=WP_004190102.1] [location=30421..32784] [gbkey=CDS]	21	pathogenic	pathogenic	pathogenic	Y	1: Secreted Virulence factor	non_pathogenic
lcl|NC_006348.1_prot_WP_004189631.1_22 [locus_tag=BMA_RS00110] [protein=oligosaccharide flippase family protein] [protein_id=WP_004189631.1] [location=complement(32962..34230)] [gbkey=CDS]	22	pathogenic	negative	unclassified	N	4: Potential Non-secreted Virulence factor	non_pathogenic
lcl|NC_006348.1_prot_WP_004190084.1_23 [locus_tag=BMA_RS00115] [protein=glycosyltransferase] [protein_id=WP_004190084.1] [location=complement(34307..35503)] [gbkey=CDS]	23	pathogenic	negative	unclassified	N	4: Potential Non-secreted Virulence factor	non_pathogenic
lcl|NC_006348.1_prot_WP_004189311.1_24 [locus_tag=BMA_RS00120] [protein=mannose-1-phosphate guanylyltransferase/mannose-6-phosphate isomerase] [protein_id=WP_004189311.1] [location=complement(35538..37130)] [gbkey=CDS]	24	pathogenic	negative	unclassified	N	4: Potential Non-secreted Virulence factor	non_pathogenic
lcl|NC_006348.1_prot_WP_004189783.1_25 [locus_tag=BMA_RS00125] [protein=drug:proton antiporter] [protein_id=WP_004189783.1] [location=complement(37127..37777)] [gbkey=CDS]	25	pathogenic	negative	unclassified	N	4: Potential Non-secreted Virulence factor	non_pathogenic
lcl|NC_006348.1_prot_WP_004189578.1_26 [locus_tag=BMA_RS00130] [protein=hypothetical protein] [protein_id=WP_004189578.1] [location=complement(37744..38136)] [gbkey=CDS]	26	negative	pathogenic	unclassified	Y	3: Potential Secreted Virulence factor	non_pathogenic
lcl|NC_006348.1_prot_WP_004189296.1_27 [locus_tag=BMA_RS00135] [protein=glycosyltransferase family 4 protein] [protein_id=WP_004189296.1] [location=38155..39396] [gbkey=CDS]	27	pathogenic	negative	unclassified	N	4: Potential Non-secreted Virulence factor	non_pathogenic
lcl|NC_006348.1_prot_WP_004189079.1_28 [locus_tag=BMA_RS00140] [protein=phosphatase PAP2 family protein] [protein_id=WP_004189079.1] [location=39424..40158] [gbkey=CDS]	28	negative	negative	non_pathogenic	N	-	non_pathogenic
lcl|NC_006348.1_prot_WP_004526108.1_29 [locus_tag=BMA_RS00145] [protein=sigma-54 dependent transcriptional regulator] [protein_id=WP_004526108.1] [location=40903..42291] [gbkey=CDS]	29	pathogenic	negative	unclassified	N	4: Potential Non-secreted Virulence factor	non_pathogenic
lcl|NC_006348.1_prot_WP_011807778.1_30 [locus_tag=BMA_RS00150] [protein=alpha/beta hydrolase] [protein_id=WP_011807778.1] [location=complement(42346..44322)] [gbkey=CDS]	30	pathogenic	pathogenic	pathogenic	N	2: Non-secreted Virulence factor	non_pathogenic
lcl|NC_006348.1_prot_WP_004196300.1_31 [locus_tag=BMA_RS00155] [protein=glycoside hydrolase family 2 protein] [protein_id=WP_004196300.1] [location=complement(44319..46838)] [gbkey=CDS]	31	negative	pathogenic	unclassified	Y	3: Potential Secreted Virulence factor	non_pathogenic
lcl|NC_006348.1_prot_WP_004196302.1_32 [locus_tag=BMA_RS00160] [protein=DUF1839 family protein] [protein_id=WP_004196302.1] [location=complement(46835..47923)] [gbkey=CDS]	32	negative	negative	non_pathogenic	N	-	non_pathogenic
lcl|NC_006348.1_prot_WP_004189723.1_33 [locus_tag=BMA_RS00165] [protein=amino acid--[acyl-carrier-protein] ligase] [protein_id=WP_004189723.1] [location=complement(47920..48894)] [gbkey=CDS]	33	negative	negative	non_pathogenic	N	-	non_pathogenic
lcl|NC_006348.1_prot_WP_004189634.1_34 [locus_tag=BMA_RS00170] [protein=acyl-CoA/acyl-ACP dehydrogenase] [protein_id=WP_004189634.1] [location=complement(48891..50114)] [gbkey=CDS]	34	pathogenic	negative	unclassified	N	4: Potential Non-secreted Virulence factor	non_pathogenic
lcl|NC_006348.1_prot_WP_004189564.1_35 [locus_tag=BMA_RS00175] [protein=acyl carrier protein] [protein_id=WP_004189564.1] [location=complement(50111..50362)] [gbkey=CDS]	35	pathogenic	pathogenic	pathogenic	N	2: Non-secreted Virulence factor	non_pathogenic
lcl|NC_006348.1_prot_WP_004189328.1_36 [locus_tag=BMA_RS00180] [protein=Crp/Fnr family transcriptional regulator] [protein_id=WP_004189328.1] [location=complement(50607..51401)] [gbkey=CDS]	36	pathogenic	pathogenic	pathogenic	N	2: Non-secreted Virulence factor	non_pathogenic
lcl|NC_006348.1_prot_WP_004189279.1_37 [locus_tag=BMA_RS00185] [protein=Crp/Fnr family transcriptional regulator] [protein_id=WP_004189279.1] [location=52325..53134] [gbkey=CDS]	37	pathogenic	negative	unclassified	N	4: Potential Non-secreted Virulence factor	non_pathogenic
lcl|NC_006348.1_prot_WP_004201440.1_38 [locus_tag=BMA_RS00190] [protein=undecaprenyl-phosphate glucose phosphotransferase] [protein_id=WP_004201440.1] [location=53167..54549] [gbkey=CDS]	38	pathogenic	negative	unclassified	N	4: Potential Non-secreted Virulence factor	non_pathogenic
lcl|NC_006348.1_prot_WP_004188934.1_39 [locus_tag=BMA_RS00195] [protein=polysaccharide biosynthesis/export family protein] [protein_id=WP_004188934.1] [location=54621..55910] [gbkey=CDS]	39	negative	pathogenic	unclassified	Y	3: Potential Secreted Virulence factor	non_pathogenic
lcl|NC_006348.1_prot_WP_004201442.1_40 [locus_tag=BMA_RS00200] [protein=glycosyltransferase family 4 protein] [protein_id=WP_004201442.1] [location=56091..57335] [gbkey=CDS]	40	pathogenic	negative	unclassified	N	4: Potential Non-secreted Virulence factor	non_pathogenic
lcl|NC_006348.1_prot_WP_004189146.1_41 [locus_tag=BMA_RS00205] [protein=hypothetical protein] [protein_id=WP_004189146.1] [location=complement(57364..58386)] [gbkey=CDS]	41	pathogenic	pathogenic	pathogenic	Y	1: Secreted Virulence factor	non_pathogenic
lcl|NC_006348.1_prot_WP_004191998.1_42 [locus_tag=BMA_RS00210] [protein=IS1182-like element ISBma2 family transposase] [protein_id=WP_004191998.1] [location=58745..60208] [gbkey=CDS]	42	pathogenic	negative	unclassified	N	4: Potential Non-secreted Virulence factor	non_pathogenic
lcl|NC_006348.1_prot_WP_004189177.1_43 [gene=lipA] [locus_tag=BMA_RS00215] [protein=lipoyl synthase] [protein_id=WP_004189177.1] [location=complement(60327..61316)] [gbkey=CDS]	43	negative	negative	non_pathogenic	N	-	non_pathogenic
lcl|NC_006348.1_prot_WP_004200313.1_44 [gene=lipB] [locus_tag=BMA_RS00220] [protein=lipoyl(octanoyl) transferase LipB] [protein_id=WP_004200313.1] [location=complement(61309..62082)] [gbkey=CDS]	44	negative	negative	non_pathogenic	N	-	non_pathogenic
lcl|NC_006348.1_prot_WP_004189270.1_45 [locus_tag=BMA_RS00225] [protein=DUF2917 domain-containing protein] [protein_id=WP_004189270.1] [location=complement(62151..62477)] [gbkey=CDS]	45	negative	pathogenic	unclassified	N	4: Potential Non-secreted Virulence factor	non_pathogenic
lcl|NC_006348.1_prot_WP_004189368.1_46 [locus_tag=BMA_RS00230] [protein=transcriptional regulator GcvA] [protein_id=WP_004189368.1] [location=62578..63543] [gbkey=CDS]	46	pathogenic	negative	unclassified	N	4: Potential Non-secreted Virulence factor	non_pathogenic
lcl|NC_006348.1_prot_WP_004189266.1_47 [locus_tag=BMA_RS00235] [protein=YbeD family protein] [protein_id=WP_004189266.1] [location=complement(63554..63862)] [gbkey=CDS]	47	negative	negative	non_pathogenic	N	-	non_pathogenic
lcl|NC_006348.1_prot_WP_004189800.1_48 [locus_tag=BMA_RS00240] [protein=D-amino acid aminotransferase] [protein_id=WP_004189800.1] [location=complement(63859..64806)] [gbkey=CDS]	48	negative	negative	non_pathogenic	N	-	non_pathogenic
lcl|NC_006348.1_prot_WP_004189761.1_49 [locus_tag=BMA_RS00245] [protein=D-alanyl-D-alanine carboxypeptidase] [protein_id=WP_004189761.1] [location=complement(64896..66209)] [gbkey=CDS]	49	pathogenic	negative	unclassified	Y	3: Potential Secreted Virulence factor	non_pathogenic
lcl|NC_006348.1_prot_WP_004188999.1_50 [locus_tag=BMA_RS00250] [protein=alpha/beta hydrolase] [protein_id=WP_004188999.1] [location=complement(66975..67619)] [gbkey=CDS]	50	pathogenic	negative	unclassified	N	4: Potential Non-secreted Virulence factor	non_pathogenic
lcl|NC_006348.1_prot_WP_004200326.1_51 [locus_tag=BMA_RS00255] [protein=NAD(P)H-dependent oxidoreductase subunit E] [protein_id=WP_004200326.1] [location=complement(67666..67980)] [gbkey=CDS]	51	negative	negative	non_pathogenic	N	-	non_pathogenic
lcl|NC_006348.1_prot_WP_004189430.1_52 [locus_tag=BMA_RS00260] [protein=VanZ family protein] [protein_id=WP_004189430.1] [location=complement(68097..69296)] [gbkey=CDS]	52	negative	negative	non_pathogenic	N	-	non_pathogenic
lcl|NC_006348.1_prot_WP_004189249.1_53 [locus_tag=BMA_RS00265] [protein=ABC-type transport auxiliary lipoprotein family protein] [protein_id=WP_004189249.1] [location=complement(69328..69966)] [gbkey=CDS]	53	negative	pathogenic	unclassified	Y	3: Potential Secreted Virulence factor	non_pathogenic
lcl|NC_006348.1_prot_WP_004189757.1_54 [locus_tag=BMA_RS00270] [protein=MlaD family protein] [protein_id=WP_004189757.1] [location=complement(69985..70914)] [gbkey=CDS]	54	pathogenic	pathogenic	pathogenic	N	2: Non-secreted Virulence factor	non_pathogenic
lcl|NC_006348.1_prot_WP_004190185.1_55 [locus_tag=BMA_RS00275] [protein=ATP-binding cassette domain-containing protein] [protein_id=WP_004190185.1] [location=complement(70938..71780)] [gbkey=CDS]	55	pathogenic	negative	unclassified	N	4: Potential Non-secreted Virulence factor	non_pathogenic
lcl|NC_006348.1_prot_WP_004189166.1_56 [locus_tag=BMA_RS00280] [protein=ABC transporter permease] [protein_id=WP_004189166.1] [location=complement(71777..72901)] [gbkey=CDS]	56	pathogenic	negative	unclassified	N	4: Potential Non-secreted Virulence factor	non_pathogenic
lcl|NC_006348.1_prot_WP_004196309.1_57 [locus_tag=BMA_RS00285] [protein=bifunctional 2',3'-cyclic-nucleotide 2'-phosphodiesterase/3'-nucleotidase] [protein_id=WP_004196309.1] [location=73171..75231] [gbkey=CDS]	57	pathogenic	pathogenic	pathogenic	Y	1: Secreted Virulence factor	non_pathogenic
lcl|NC_006348.1_prot_WP_004196310.1_58 [locus_tag=BMA_RS00290] [protein=sel1 repeat family protein] [protein_id=WP_004196310.1] [location=75305..76192] [gbkey=CDS]	58	pathogenic	pathogenic	pathogenic	Y	1: Secreted Virulence factor	non_pathogenic
lcl|NC_006348.1_prot_WP_004200328.1_59 [locus_tag=BMA_RS00295] [protein=biotin--[acetyl-CoA-carboxylase] ligase] [protein_id=WP_004200328.1] [location=76578..77537] [gbkey=CDS]	59	negative	negative	non_pathogenic	N	-	non_pathogenic
lcl|NC_006348.1_prot_WP_004196311.1_60 [locus_tag=BMA_RS00300] [protein=type III pantothenate kinase] [protein_id=WP_004196311.1] [location=77543..78313] [gbkey=CDS]	60	negative	negative	non_pathogenic	N	-	non_pathogenic
lcl|NC_006348.1_prot_WP_004556691.1_61 [locus_tag=BMA_RS00305] [protein=hypothetical protein] [protein_id=WP_004556691.1] [location=78423..78845] [gbkey=CDS]	61	pathogenic	pathogenic	pathogenic	Y	1: Secreted Virulence factor	non_pathogenic
lcl|NC_006348.1_prot_WP_004189202.1_62 [gene=rfaE2] [locus_tag=BMA_RS00310] [protein=D-glycero-beta-D-manno-heptose 1-phosphate adenylyltransferase] [protein_id=WP_004189202.1] [location=complement(78903..79388)] [gbkey=CDS]	62	negative	negative	non_pathogenic	N	-	non_pathogenic
lcl|NC_006348.1_prot_WP_004534300.1_63 [locus_tag=BMA_RS00315] [protein=hypothetical protein] [protein_id=WP_004534300.1] [location=complement(79529..80404)] [gbkey=CDS]	63	negative	negative	non_pathogenic	N	-	non_pathogenic
lcl|NC_006348.1_prot_64 [locus_tag=BMA_RS00320] [protein=patatin-like phospholipase family protein] [pseudo=true] [location=complement(80977..82221)] [gbkey=CDS]	64	pathogenic	negative	unclassified	Y	3: Potential Secreted Virulence factor	non_pathogenic
lcl|NC_006348.1_prot_WP_004189805.1_65 [locus_tag=BMA_RS00325] [protein=hypothetical protein] [protein_id=WP_004189805.1] [location=complement(82258..83058)] [gbkey=CDS]	65	negative	pathogenic	unclassified	N	4: Potential Non-secreted Virulence factor	non_pathogenic
lcl|NC_006348.1_prot_WP_004189433.1_66 [locus_tag=BMA_RS00330] [protein=enoyl-CoA hydratase/isomerase family protein] [protein_id=WP_004189433.1] [location=complement(83148..83975)] [gbkey=CDS]	66	negative	negative	non_pathogenic	N	-	non_pathogenic
lcl|NC_006348.1_prot_WP_004189282.1_67 [locus_tag=BMA_RS00335] [protein=fumarylacetoacetate hydrolase family protein] [protein_id=WP_004189282.1] [location=complement(84172..85164)] [gbkey=CDS]	67	negative	negative	non_pathogenic	N	-	non_pathogenic
lcl|NC_006348.1_prot_WP_004189072.1_68 [locus_tag=BMA_RS00340] [protein=IclR family transcriptional regulator] [protein_id=WP_004189072.1] [location=85184..86137] [gbkey=CDS]	68	pathogenic	negative	unclassified	N	4: Potential Non-secreted Virulence factor	non_pathogenic
lcl|NC_006348.1_prot_WP_004188915.1_69 [locus_tag=BMA_RS00345] [protein=DUF3108 domain-containing protein] [protein_id=WP_004188915.1] [location=86216..87535] [gbkey=CDS]	69	negative	pathogenic	unclassified	N	4: Potential Non-secreted Virulence factor	non_pathogenic
lcl|NC_006348.1_prot_WP_004189087.1_70 [locus_tag=BMA_RS00350] [protein=DUF3567 domain-containing protein] [protein_id=WP_004189087.1] [location=87718..87975] [gbkey=CDS]	70	negative	negative	non_pathogenic	N	-	non_pathogenic
lcl|NC_006348.1_prot_WP_004197742.1_71 [locus_tag=BMA_RS00355] [protein=homocysteine S-methyltransferase family protein] [protein_id=WP_004197742.1] [location=88163..89242] [gbkey=CDS]	71	pathogenic	negative	unclassified	N	4: Potential Non-secreted Virulence factor	non_pathogenic
lcl|NC_006348.1_prot_WP_004197743.1_72 [gene=metH] [locus_tag=BMA_RS00360] [protein=methionine synthase] [protein_id=WP_004197743.1] [location=89288..92005] [gbkey=CDS]	72	negative	negative	non_pathogenic	N	-	non_pathogenic
lcl|NC_006348.1_prot_WP_004191998.1_73 [locus_tag=BMA_RS00365] [protein=IS1182-like element ISBma2 family transposase] [protein_id=WP_004191998.1] [location=92272..93735] [gbkey=CDS]	73	pathogenic	negative	unclassified	N	4: Potential Non-secreted Virulence factor	non_pathogenic
lcl|NC_006348.1_prot_WP_004189319.1_74 [locus_tag=BMA_RS00370] [protein=DUF1840 domain-containing protein] [protein_id=WP_004189319.1] [location=complement(93841..94164)] [gbkey=CDS]	74	negative	negative	non_pathogenic	N	-	non_pathogenic
lcl|NC_006348.1_prot_WP_004189649.1_75 [gene=argS] [locus_tag=BMA_RS00375] [protein=arginine--tRNA ligase] [protein_id=WP_004189649.1] [location=94367..96151] [gbkey=CDS]	75	negative	negative	non_pathogenic	N	-	non_pathogenic
lcl|NC_006348.1_prot_WP_004197747.1_76 [locus_tag=BMA_RS00380] [protein=SPOR domain-containing protein] [protein_id=WP_004197747.1] [location=96230..97078] [gbkey=CDS]	76	negative	pathogenic	unclassified	N	4: Potential Non-secreted Virulence factor	non_pathogenic
lcl|NC_006348.1_prot_WP_004190112.1_77 [gene=dsbA] [locus_tag=BMA_RS00385] [protein=thiol:disulfide interchange protein DsbA] [protein_id=WP_004190112.1] [location=97130..97768] [gbkey=CDS]	77	pathogenic	negative	unclassified	Y	3: Potential Secreted Virulence factor	non_pathogenic
lcl|NC_006348.1_prot_WP_004190175.1_78 [locus_tag=BMA_RS00390] [protein=SDR family oxidoreductase] [protein_id=WP_004190175.1] [location=97785..98564] [gbkey=CDS]	78	pathogenic	negative	unclassified	Y	3: Potential Secreted Virulence factor	non_pathogenic
lcl|NC_006348.1_prot_WP_004203497.1_79 [locus_tag=BMA_RS00395] [protein=SDR family oxidoreductase] [protein_id=WP_004203497.1] [location=complement(98717..99430)] [gbkey=CDS]	79	pathogenic	negative	unclassified	N	4: Potential Non-secreted Virulence factor	non_pathogenic
lcl|NC_006348.1_prot_WP_004189957.1_80 [locus_tag=BMA_RS00400] [protein=MarR family transcriptional regulator] [protein_id=WP_004189957.1] [location=99721..100137] [gbkey=CDS]	80	pathogenic	pathogenic	pathogenic	N	2: Non-secreted Virulence factor	non_pathogenic
lcl|NC_006348.1_prot_WP_004190133.1_81 [locus_tag=BMA_RS00405] [protein=ABC transporter substrate-binding protein] [protein_id=WP_004190133.1] [location=100648..102234] [gbkey=CDS]	81	negative	negative	non_pathogenic	Y	-	non_pathogenic
lcl|NC_006348.1_prot_WP_004189357.1_82 [locus_tag=BMA_RS00410] [protein=ATP-binding cassette domain-containing protein] [protein_id=WP_004189357.1] [location=102468..104114] [gbkey=CDS]	82	pathogenic	negative	unclassified	N	4: Potential Non-secreted Virulence factor	non_pathogenic
lcl|NC_006348.1_prot_WP_004189449.1_83 [locus_tag=BMA_RS00415] [protein=MBL fold metallo-hydrolase] [protein_id=WP_004189449.1] [location=complement(104409..105488)] [gbkey=CDS]	83	negative	negative	non_pathogenic	N	-	non_pathogenic
lcl|NC_006348.1_prot_WP_004189604.1_84 [locus_tag=BMA_RS26350] [protein=hypothetical protein] [protein_id=WP_004189604.1] [location=complement(105550..105786)] [gbkey=CDS]	84	negative	negative	non_pathogenic	N	-	non_pathogenic
lcl|NC_006348.1_prot_WP_004525974.1_85 [gene=aceK] [locus_tag=BMA_RS00425] [protein=bifunctional isocitrate dehydrogenase kinase/phosphatase] [protein_id=WP_004525974.1] [location=105778..107589] [gbkey=CDS]	85	negative	negative	non_pathogenic	N	-	non_pathogenic
lcl|NC_006348.1_prot_WP_004189176.1_86 [gene=can] [locus_tag=BMA_RS00430] [protein=carbonate dehydratase] [protein_id=WP_004189176.1] [location=107647..108417] [gbkey=CDS]	86	negative	negative	non_pathogenic	N	-	non_pathogenic
lcl|NC_006348.1_prot_WP_004190136.1_87 [locus_tag=BMA_RS00435] [protein=acetyl-CoA C-acetyltransferase] [protein_id=WP_004190136.1] [location=108404..109597] [gbkey=CDS]	87	pathogenic	negative	unclassified	N	4: Potential Non-secreted Virulence factor	non_pathogenic
lcl|NC_006348.1_prot_WP_004189135.1_88 [locus_tag=BMA_RS00440] [protein=SDR family oxidoreductase] [protein_id=WP_004189135.1] [location=109628..110311] [gbkey=CDS]	88	pathogenic	negative	unclassified	N	4: Potential Non-secreted Virulence factor	non_pathogenic
lcl|NC_006348.1_prot_WP_004188900.1_89 [locus_tag=BMA_RS00445] [protein=YchJ family protein] [protein_id=WP_004188900.1] [location=110343..110795] [gbkey=CDS]	89	negative	pathogenic	unclassified	N	4: Potential Non-secreted Virulence factor	non_pathogenic
lcl|NC_006348.1_prot_90 [locus_tag=BMA_RS00450] [protein=prolyl oligopeptidase family serine peptidase] [pseudo=true] [location=110979..112300] [gbkey=CDS]	90	pathogenic	pathogenic	pathogenic	Y	1: Secreted Virulence factor	non_pathogenic
lcl|NC_006348.1_prot_WP_004189232.1_91 [gene=bioA] [locus_tag=BMA_RS00455] [protein=adenosylmethionine--8-amino-7-oxononanoate transaminase] [protein_id=WP_004189232.1] [location=112864..114210] [gbkey=CDS]	91	pathogenic	negative	unclassified	N	4: Potential Non-secreted Virulence factor	non_pathogenic
lcl|NC_006348.1_prot_WP_004189736.1_92 [gene=bioF] [locus_tag=BMA_RS00460] [protein=8-amino-7-oxononanoate synthase] [protein_id=WP_004189736.1] [location=114207..115391] [gbkey=CDS]	92	pathogenic	negative	unclassified	N	4: Potential Non-secreted Virulence factor	non_pathogenic
lcl|NC_006348.1_prot_WP_004189380.1_93 [gene=bioD] [locus_tag=BMA_RS00465] [protein=dethiobiotin synthase] [protein_id=WP_004189380.1] [location=115388..116110] [gbkey=CDS]	93	pathogenic	negative	unclassified	N	4: Potential Non-secreted Virulence factor	non_pathogenic
lcl|NC_006348.1_prot_WP_004200336.1_94 [gene=bioB] [locus_tag=BMA_RS00470] [protein=biotin synthase BioB] [protein_id=WP_004200336.1] [location=116183..117193] [gbkey=CDS]	94	pathogenic	negative	unclassified	N	4: Potential Non-secreted Virulence factor	non_pathogenic
lcl|NC_006348.1_prot_WP_004190017.1_95 [locus_tag=BMA_RS00475] [protein=copper homeostasis protein CutC] [protein_id=WP_004190017.1] [location=complement(117320..118033)] [gbkey=CDS]	95	negative	negative	non_pathogenic	N	-	non_pathogenic
lcl|NC_006348.1_prot_WP_004197753.1_96 [locus_tag=BMA_RS00480] [protein=hypothetical protein] [protein_id=WP_004197753.1] [location=complement(118412..119248)] [gbkey=CDS]	96	negative	pathogenic	unclassified	Y	3: Potential Secreted Virulence factor	non_pathogenic
lcl|NC_006348.1_prot_WP_004189785.1_97 [locus_tag=BMA_RS00485] [protein=alkaline phosphatase] [protein_id=WP_004189785.1] [location=complement(119254..120657)] [gbkey=CDS]	97	pathogenic	pathogenic	pathogenic	Y	1: Secreted Virulence factor	non_pathogenic
lcl|NC_006348.1_prot_WP_024900437.1_98 [locus_tag=BMA_RS00490] [protein=alkaline phosphatase] [protein_id=WP_024900437.1] [location=complement(120690..122129)] [gbkey=CDS]	98	pathogenic	negative	unclassified	Y	3: Potential Secreted Virulence factor	non_pathogenic
lcl|NC_006348.1_prot_WP_004205137.1_99 [locus_tag=BMA_RS00495] [protein=hypothetical protein] [protein_id=WP_004205137.1] [location=complement(122420..122800)] [gbkey=CDS]	99	pathogenic	negative	unclassified	N	4: Potential Non-secreted Virulence factor	non_pathogenic
lcl|NC_006348.1_prot_100 [locus_tag=BMA_RS00500] [protein=hypothetical protein] [pseudo=true] [partial=5'] [location=complement(123257..>123739)] [gbkey=CDS]	100	negative	negative	non_pathogenic	N	-	non_pathogenic
lcl|NC_006348.1_prot_WP_038802950.1_101 [locus_tag=BMA_RS00505] [protein=IS3-like element IS407 family transposase] [exception=ribosomal slippage] [protein_id=WP_038802950.1] [location=complement(join(123794..124656,124656..124914))] [gbkey=CDS]	101	negative	negative	non_pathogenic	N	-	non_pathogenic
lcl|NC_006348.1_prot_WP_004197759.1_102 [locus_tag=BMA_RS00510] [protein=YaeQ family protein] [protein_id=WP_004197759.1] [location=125292..125846] [gbkey=CDS]	102	negative	negative	non_pathogenic	N	-	non_pathogenic
lcl|NC_006348.1_prot_WP_004197761.1_103 [locus_tag=BMA_RS00515] [protein=VOC family protein] [protein_id=WP_004197761.1] [location=complement(126046..126462)] [gbkey=CDS]	103	pathogenic	negative	unclassified	N	4: Potential Non-secreted Virulence factor	pathogenic
lcl|NC_006348.1_prot_WP_004190110.1_104 [gene=ada] [locus_tag=BMA_RS00520] [protein=bifunctional DNA-binding transcriptional regulator/O6-methylguanine-DNA methyltransferase Ada] [protein_id=WP_004190110.1] [location=126864..127958] [gbkey=CDS]	104	pathogenic	negative	unclassified	N	4: Potential Non-secreted Virulence factor	non_pathogenic
lcl|NC_006348.1_prot_WP_004200726.1_105 [locus_tag=BMA_RS00525] [protein=DNA-3-methyladenine glycosylase] [protein_id=WP_004200726.1] [location=127955..128896] [gbkey=CDS]	105	negative	negative	non_pathogenic	N	-	non_pathogenic
lcl|NC_006348.1_prot_WP_004200727.1_106 [gene=gshA] [locus_tag=BMA_RS00530] [protein=glutamate--cysteine ligase] [protein_id=WP_004200727.1] [location=129056..130669] [gbkey=CDS]	106	negative	pathogenic	unclassified	N	4: Potential Non-secreted Virulence factor	non_pathogenic
lcl|NC_006348.1_prot_WP_004189592.1_107 [locus_tag=BMA_RS00535] [protein=RNA polymerase sigma factor RpoD/SigA] [protein_id=WP_004189592.1] [location=complement(130688..132136)] [gbkey=CDS]	107	pathogenic	pathogenic	pathogenic	N	2: Non-secreted Virulence factor	non_pathogenic
lcl|NC_006348.1_prot_WP_004189689.1_108 [locus_tag=BMA_RS00540] [protein=hypothetical protein] [protein_id=WP_004189689.1] [location=complement(132400..132948)] [gbkey=CDS]	108	negative	pathogenic	unclassified	N	4: Potential Non-secreted Virulence factor	non_pathogenic
lcl|NC_006348.1_prot_WP_004189874.1_109 [locus_tag=BMA_RS00545] [protein=Spy/CpxP family protein refolding chaperone] [protein_id=WP_004189874.1] [location=complement(133541..134110)] [gbkey=CDS]	109	pathogenic	pathogenic	pathogenic	Y	1: Secreted Virulence factor	non_pathogenic
lcl|NC_006348.1_prot_WP_004189434.1_110 [locus_tag=BMA_RS00550] [protein=LysR family transcriptional regulator] [protein_id=WP_004189434.1] [location=complement(134213..135181)] [gbkey=CDS]	110	pathogenic	negative	unclassified	N	4: Potential Non-secreted Virulence factor	non_pathogenic
lcl|NC_006348.1_prot_WP_004201742.1_111 [locus_tag=BMA_RS00555] [protein=polyamine ABC transporter substrate-binding protein] [protein_id=WP_004201742.1] [location=135324..136418] [gbkey=CDS]	111	pathogenic	negative	unclassified	Y	3: Potential Secreted Virulence factor	non_pathogenic
lcl|NC_006348.1_prot_WP_004190014.1_112 [locus_tag=BMA_RS00560] [protein=histone deacetylase] [protein_id=WP_004190014.1] [location=136447..137559] [gbkey=CDS]	112	negative	negative	non_pathogenic	N	-	non_pathogenic
lcl|NC_006348.1_prot_WP_004189258.1_113 [gene=aguB] [locus_tag=BMA_RS00565] [protein=N-carbamoylputrescine amidase] [protein_id=WP_004189258.1] [location=137570..138445] [gbkey=CDS]	113	pathogenic	negative	unclassified	N	4: Potential Non-secreted Virulence factor	non_pathogenic
lcl|NC_006348.1_prot_WP_004200729.1_114 [locus_tag=BMA_RS00570] [protein=hypothetical protein] [protein_id=WP_004200729.1] [location=complement(138582..138992)] [gbkey=CDS]	114	negative	negative	non_pathogenic	N	-	non_pathogenic
lcl|NC_006348.1_prot_WP_004204792.1_115 [locus_tag=BMA_RS26355] [protein=hypothetical protein] [protein_id=WP_004204792.1] [location=complement(138964..139521)] [gbkey=CDS]	115	negative	negative	non_pathogenic	N	-	non_pathogenic
lcl|NC_006348.1_prot_WP_004188948.1_116 [locus_tag=BMA_RS00575] [protein=phage portal protein] [protein_id=WP_004188948.1] [location=139469..140482] [gbkey=CDS]	116	negative	negative	non_pathogenic	N	-	non_pathogenic
lcl|NC_006348.1_prot_WP_004188977.1_117 [locus_tag=BMA_RS00580] [protein=hypothetical protein] [protein_id=WP_004188977.1] [location=complement(140555..140839)] [gbkey=CDS]	117	negative	negative	non_pathogenic	N	-	non_pathogenic
lcl|NC_006348.1_prot_WP_004200731.1_118 [locus_tag=BMA_RS00585] [protein=DUF2778 domain-containing protein] [protein_id=WP_004200731.1] [location=complement(140836..141318)] [gbkey=CDS]	118	negative	pathogenic	unclassified	N	4: Potential Non-secreted Virulence factor	non_pathogenic
lcl|NC_006348.1_prot_WP_096325434.1_119 [locus_tag=BMA_RS00590] [protein=IS3-like element IS407 family transposase] [exception=ribosomal slippage] [protein_id=WP_096325434.1] [location=complement(join(141370..142232,142232..142490))] [gbkey=CDS]	119	negative	negative	non_pathogenic	N	-	non_pathogenic
lcl|NC_006348.1_prot_WP_004187628.1_120 [locus_tag=BMA_RS00595] [protein=ISL3-like element ISBma1 family transposase] [protein_id=WP_004187628.1] [location=complement(142671..143891)] [gbkey=CDS]	120	negative	negative	non_pathogenic	N	-	non_pathogenic
lcl|NC_006348.1_prot_WP_004200732.1_121 [locus_tag=BMA_RS00605] [protein=PaaI family thioesterase] [protein_id=WP_004200732.1] [location=144282..144686] [gbkey=CDS]	121	negative	pathogenic	unclassified	N	4: Potential Non-secreted Virulence factor	non_pathogenic
lcl|NC_006348.1_prot_WP_004189208.1_122 [locus_tag=BMA_RS00610] [protein=patatin-like phospholipase family protein] [protein_id=WP_004189208.1] [location=144724..145593] [gbkey=CDS]	122	pathogenic	pathogenic	pathogenic	N	2: Non-secreted Virulence factor	non_pathogenic
lcl|NC_006348.1_prot_WP_004188904.1_123 [locus_tag=BMA_RS00615] [protein=D-2-hydroxyacid dehydrogenase family protein] [protein_id=WP_004188904.1] [location=complement(145714..146730)] [gbkey=CDS]	123	negative	negative	non_pathogenic	N	-	non_pathogenic
lcl|NC_006348.1_prot_WP_004189230.1_124 [locus_tag=BMA_RS00620] [protein=LysR family transcriptional regulator] [protein_id=WP_004189230.1] [location=147180..148235] [gbkey=CDS]	124	pathogenic	pathogenic	pathogenic	N	2: Non-secreted Virulence factor	non_pathogenic
lcl|NC_006348.1_prot_WP_004200734.1_125 [locus_tag=BMA_RS00625] [protein=DNA topoisomerase III] [protein_id=WP_004200734.1] [location=complement(148457..151066)] [gbkey=CDS]	125	negative	negative	non_pathogenic	N	-	non_pathogenic
lcl|NC_006348.1_prot_WP_004190199.1_126 [locus_tag=BMA_RS00630] [protein=thioredoxin family protein] [protein_id=WP_004190199.1] [location=complement(151277..151648)] [gbkey=CDS]	126	negative	negative	non_pathogenic	N	-	non_pathogenic
lcl|NC_006348.1_prot_WP_004190020.1_127 [gene=dprA] [locus_tag=BMA_RS00635] [protein=DNA-processing protein DprA] [protein_id=WP_004190020.1] [location=complement(151708..152898)] [gbkey=CDS]	127	negative	pathogenic	unclassified	Y	3: Potential Secreted Virulence factor	non_pathogenic
lcl|NC_006348.1_prot_WP_004201745.1_128 [gene=def] [locus_tag=BMA_RS00640] [protein=peptide deformylase] [protein_id=WP_004201745.1] [location=153127..153630] [gbkey=CDS]	128	negative	negative	non_pathogenic	N	-	non_pathogenic
lcl|NC_006348.1_prot_WP_004200737.1_129 [gene=fmt] [locus_tag=BMA_RS00645] [protein=methionyl-tRNA formyltransferase] [protein_id=WP_004200737.1] [location=153662..154645] [gbkey=CDS]	129	pathogenic	negative	unclassified	N	4: Potential Non-secreted Virulence factor	non_pathogenic
lcl|NC_006348.1_prot_WP_004189288.1_130 [locus_tag=BMA_RS00650] [protein=LysE family translocator] [protein_id=WP_004189288.1] [location=154766..155401] [gbkey=CDS]	130	negative	negative	non_pathogenic	N	-	non_pathogenic
lcl|NC_006348.1_prot_WP_004189409.1_131 [gene=htpX] [locus_tag=BMA_RS00655] [protein=zinc metalloprotease HtpX] [protein_id=WP_004189409.1] [location=155511..156368] [gbkey=CDS]	131	negative	pathogenic	unclassified	N	4: Potential Non-secreted Virulence factor	non_pathogenic
lcl|NC_006348.1_prot_WP_004189046.1_132 [gene=rsmB] [locus_tag=BMA_RS00660] [protein=16S rRNA (cytosine(967)-C(5))-methyltransferase RsmB] [protein_id=WP_004189046.1] [location=156746..158155] [gbkey=CDS]	132	negative	negative	non_pathogenic	N	-	non_pathogenic
lcl|NC_006348.1_prot_WP_004188929.1_133 [locus_tag=BMA_RS00665] [protein=DUF4390 domain-containing protein] [protein_id=WP_004188929.1] [location=158152..158742] [gbkey=CDS]	133	negative	pathogenic	unclassified	Y	3: Potential Secreted Virulence factor	non_pathogenic
lcl|NC_006348.1_prot_WP_004189034.1_134 [gene=esaS] [locus_tag=BMA_RS00670] [protein=sensor histidine kinase EsaS] [protein_id=WP_004189034.1] [location=158744..161152] [gbkey=CDS]	134	pathogenic	pathogenic	pathogenic	N	2: Non-secreted Virulence factor	non_pathogenic
lcl|NC_006348.1_prot_WP_004189647.1_135 [gene=esaR] [locus_tag=BMA_RS00675] [protein=response regulator transcription factor EsaR] [protein_id=WP_004189647.1] [location=161153..161836] [gbkey=CDS]	135	pathogenic	negative	unclassified	N	4: Potential Non-secreted Virulence factor	non_pathogenic
lcl|NC_006348.1_prot_WP_004190026.1_136 [gene=queC] [locus_tag=BMA_RS00685] [protein=7-cyano-7-deazaguanine synthase QueC] [protein_id=WP_004190026.1] [location=162304..163038] [gbkey=CDS]	136	negative	negative	non_pathogenic	N	-	non_pathogenic
lcl|NC_006348.1_prot_WP_004189241.1_137 [gene=queE] [locus_tag=BMA_RS00690] [protein=7-carboxy-7-deazaguanine synthase] [protein_id=WP_004189241.1] [location=163132..163764] [gbkey=CDS]	137	negative	negative	non_pathogenic	N	-	non_pathogenic
lcl|NC_006348.1_prot_WP_004189793.1_138 [gene=queD] [locus_tag=BMA_RS00695] [protein=6-carboxytetrahydropterin synthase QueD] [protein_id=WP_004189793.1] [location=163784..164236] [gbkey=CDS]	138	negative	negative	non_pathogenic	N	-	non_pathogenic
lcl|NC_006348.1_prot_WP_004189570.1_139 [locus_tag=BMA_RS00700] [protein=aldolase/citrate lyase family protein] [protein_id=WP_004189570.1] [location=164658..165443] [gbkey=CDS]	139	pathogenic	negative	unclassified	N	4: Potential Non-secreted Virulence factor	non_pathogenic
lcl|NC_006348.1_prot_WP_004190168.1_140 [locus_tag=BMA_RS00705] [protein=sel1 repeat family protein] [protein_id=WP_004190168.1] [location=165440..166216] [gbkey=CDS]	140	pathogenic	pathogenic	pathogenic	Y	1: Secreted Virulence factor	non_pathogenic
lcl|NC_006348.1_prot_WP_004189171.1_141 [gene=rodA] [locus_tag=BMA_RS00710] [protein=rod shape-determining protein RodA] [protein_id=WP_004189171.1] [location=complement(166630..167778)] [gbkey=CDS]	141	negative	negative	non_pathogenic	N	-	non_pathogenic
lcl|NC_006348.1_prot_WP_004189575.1_142 [gene=mrdA] [locus_tag=BMA_RS00715] [protein=penicillin-binding protein 2] [protein_id=WP_004189575.1] [location=complement(167790..170198)] [gbkey=CDS]	142	negative	pathogenic	unclassified	N	4: Potential Non-secreted Virulence factor	non_pathogenic
lcl|NC_006348.1_prot_WP_004189260.1_143 [gene=mreD] [locus_tag=BMA_RS00720] [protein=rod shape-determining protein MreD] [protein_id=WP_004189260.1] [location=complement(170382..170894)] [gbkey=CDS]	143	negative	negative	non_pathogenic	N	-	non_pathogenic
lcl|NC_006348.1_prot_WP_004189331.1_144 [gene=mreC] [locus_tag=BMA_RS00725] [protein=rod shape-determining protein MreC] [protein_id=WP_004189331.1] [location=complement(170891..171964)] [gbkey=CDS]	144	pathogenic	negative	unclassified	N	4: Potential Non-secreted Virulence factor	non_pathogenic
lcl|NC_006348.1_prot_WP_004189550.1_145 [locus_tag=BMA_RS00730] [protein=rod shape-determining protein] [protein_id=WP_004189550.1] [location=complement(172084..173127)] [gbkey=CDS]	145	pathogenic	negative	unclassified	N	4: Potential Non-secreted Virulence factor	non_pathogenic
lcl|NC_006348.1_prot_WP_004189769.1_146 [gene=gatC] [locus_tag=BMA_RS00735] [protein=Asp-tRNA(Asn)/Glu-tRNA(Gln) amidotransferase subunit GatC] [protein_id=WP_004189769.1] [location=173493..173792] [gbkey=CDS]	146	negative	negative	non_pathogenic	N	-	non_pathogenic
lcl|NC_006348.1_prot_WP_004189326.1_147 [gene=gatA] [locus_tag=BMA_RS00740] [protein=Asp-tRNA(Asn)/Glu-tRNA(Gln) amidotransferase subunit GatA] [protein_id=WP_004189326.1] [location=173905..175395] [gbkey=CDS]	147	pathogenic	negative	unclassified	N	4: Potential Non-secreted Virulence factor	non_pathogenic
lcl|NC_006348.1_prot_WP_004190092.1_148 [gene=gatB] [locus_tag=BMA_RS00745] [protein=Asp-tRNA(Asn)/Glu-tRNA(Gln) amidotransferase subunit GatB] [protein_id=WP_004190092.1] [location=175398..176870] [gbkey=CDS]	148	pathogenic	negative	unclassified	N	4: Potential Non-secreted Virulence factor	non_pathogenic
lcl|NC_006348.1_prot_WP_004189747.1_149 [locus_tag=BMA_RS00750] [protein=hypothetical protein] [protein_id=WP_004189747.1] [location=176997..177836] [gbkey=CDS]	149	negative	negative	non_pathogenic	N	-	non_pathogenic
lcl|NC_006348.1_prot_WP_004190029.1_150 [locus_tag=BMA_RS00755] [protein=exodeoxyribonuclease III] [protein_id=WP_004190029.1] [location=177868..178638] [gbkey=CDS]	150	pathogenic	negative	unclassified	N	4: Potential Non-secreted Virulence factor	pathogenic
lcl|NC_006348.1_prot_WP_004200740.1_151 [locus_tag=BMA_RS00760] [protein=IS1182-like element ISBma2 family transposase] [protein_id=WP_004200740.1] [location=178805..180268] [gbkey=CDS]	151	pathogenic	negative	unclassified	N	4: Potential Non-secreted Virulence factor	non_pathogenic
lcl|NC_006348.1_prot_WP_004189673.1_152 [locus_tag=BMA_RS00765] [protein=CHRD domain-containing protein] [protein_id=WP_004189673.1] [location=180633..181067] [gbkey=CDS]	152	negative	pathogenic	unclassified	Y	3: Potential Secreted Virulence factor	non_pathogenic
lcl|NC_006348.1_prot_WP_004189844.1_153 [locus_tag=BMA_RS00770] [protein=alpha/beta hydrolase] [protein_id=WP_004189844.1] [location=181159..182124] [gbkey=CDS]	153	pathogenic	negative	unclassified	N	4: Potential Non-secreted Virulence factor	non_pathogenic
lcl|NC_006348.1_prot_WP_004189681.1_154 [locus_tag=BMA_RS00775] [protein=EcsC family protein] [protein_id=WP_004189681.1] [location=complement(182094..183008)] [gbkey=CDS]	154	negative	negative	non_pathogenic	N	-	non_pathogenic
lcl|NC_006348.1_prot_WP_004205169.1_155 [locus_tag=BMA_RS00780] [protein=MFS transporter] [protein_id=WP_004205169.1] [location=183115..184710] [gbkey=CDS]	155	pathogenic	negative	unclassified	N	4: Potential Non-secreted Virulence factor	pathogenic
lcl|NC_006348.1_prot_WP_004189186.1_156 [locus_tag=BMA_RS00785] [protein=MarR family transcriptional regulator] [protein_id=WP_004189186.1] [location=184759..185193] [gbkey=CDS]	156	pathogenic	negative	unclassified	N	4: Potential Non-secreted Virulence factor	non_pathogenic
lcl|NC_006348.1_prot_WP_004190076.1_157 [locus_tag=BMA_RS00790] [protein=DJ-1/PfpI family protein] [protein_id=WP_004190076.1] [location=complement(185311..185892)] [gbkey=CDS]	157	pathogenic	negative	unclassified	N	4: Potential Non-secreted Virulence factor	non_pathogenic
lcl|NC_006348.1_prot_WP_004200744.1_158 [locus_tag=BMA_RS00795] [protein=amino acid deaminase] [protein_id=WP_004200744.1] [location=complement(186042..187307)] [gbkey=CDS]	158	negative	negative	non_pathogenic	N	-	pathogenic
lcl|NC_006348.1_prot_WP_004200745.1_159 [locus_tag=BMA_RS00800] [protein=MurR/RpiR family transcriptional regulator] [protein_id=WP_004200745.1] [location=187445..188338] [gbkey=CDS]	159	negative	negative	non_pathogenic	N	-	non_pathogenic
lcl|NC_006348.1_prot_WP_004190042.1_160 [locus_tag=BMA_RS00805] [protein=D-aminoacylase] [protein_id=WP_004190042.1] [location=188340..189767] [gbkey=CDS]	160	pathogenic	negative	unclassified	N	4: Potential Non-secreted Virulence factor	non_pathogenic
lcl|NC_006348.1_prot_WP_004189219.1_161 [locus_tag=BMA_RS00810] [protein=RidA family protein] [protein_id=WP_004189219.1] [location=189894..190280] [gbkey=CDS]	161	negative	negative	non_pathogenic	N	-	non_pathogenic
lcl|NC_006348.1_prot_WP_004189061.1_162 [gene=queF] [locus_tag=BMA_RS00815] [protein=NADPH-dependent 7-cyano-7-deazaguanine reductase QueF] [protein_id=WP_004189061.1] [location=complement(190624..191448)] [gbkey=CDS]	162	negative	pathogenic	unclassified	N	4: Potential Non-secreted Virulence factor	non_pathogenic
lcl|NC_006348.1_prot_WP_004189002.1_163 [gene=ilvA] [locus_tag=BMA_RS00820] [protein=threonine ammonia-lyase, biosynthetic] [protein_id=WP_004189002.1] [location=complement(191468..192991)] [gbkey=CDS]	163	pathogenic	negative	unclassified	N	4: Potential Non-secreted Virulence factor	non_pathogenic
lcl|NC_006348.1_prot_WP_004189589.1_164 [locus_tag=BMA_RS00825] [protein=hypothetical protein] [protein_id=WP_004189589.1] [location=192980..193129] [gbkey=CDS]	164	negative	pathogenic	unclassified	N	4: Potential Non-secreted Virulence factor	non_pathogenic
lcl|NC_006348.1_prot_WP_009918728.1_165 [locus_tag=BMA_RS00830] [protein=hypothetical protein] [protein_id=WP_009918728.1] [location=complement(193225..193527)] [gbkey=CDS]	165	negative	negative	non_pathogenic	N	-	non_pathogenic
lcl|NC_006348.1_prot_WP_004189879.1_166 [locus_tag=BMA_RS00835] [protein=FAD/FMN-binding oxidoreductase] [protein_id=WP_004189879.1] [location=193498..197526] [gbkey=CDS]	166	negative	negative	non_pathogenic	N	-	non_pathogenic
lcl|NC_006348.1_prot_WP_004550872.1_167 [locus_tag=BMA_RS00840] [protein=HIT family protein] [protein_id=WP_004550872.1] [location=197561..198004] [gbkey=CDS]	167	negative	negative	non_pathogenic	N	-	non_pathogenic
lcl|NC_006348.1_prot_WP_004190130.1_168 [locus_tag=BMA_RS00845] [protein=DUF971 domain-containing protein] [protein_id=WP_004190130.1] [location=198001..198414] [gbkey=CDS]	168	negative	pathogenic	unclassified	N	4: Potential Non-secreted Virulence factor	non_pathogenic
lcl|NC_006348.1_prot_WP_004189973.1_169 [gene=ubiE] [locus_tag=BMA_RS00850] [protein=bifunctional demethylmenaquinone methyltransferase/2-methoxy-6-polyprenyl-1,4-benzoquinol methylase UbiE] [protein_id=WP_004189973.1] [location=198462..199193] [gbkey=CDS]	169	pathogenic	negative	unclassified	N	4: Potential Non-secreted Virulence factor	non_pathogenic
lcl|NC_006348.1_prot_WP_004189141.1_170 [locus_tag=BMA_RS00855] [protein=Tim44-like domain-containing protein] [protein_id=WP_004189141.1] [location=199235..200254] [gbkey=CDS]	170	pathogenic	pathogenic	pathogenic	Y	1: Secreted Virulence factor	non_pathogenic
lcl|NC_006348.1_prot_WP_004188960.1_171 [locus_tag=BMA_RS00860] [protein=SCP2 sterol-binding domain-containing protein] [protein_id=WP_004188960.1] [location=200362..201009] [gbkey=CDS]	171	negative	negative	non_pathogenic	N	-	non_pathogenic
lcl|NC_006348.1_prot_WP_004189815.1_172 [gene=ubiB] [locus_tag=BMA_RS00865] [protein=ubiquinone biosynthesis regulatory protein kinase UbiB] [protein_id=WP_004189815.1] [location=201022..202599] [gbkey=CDS]	172	pathogenic	negative	unclassified	N	4: Potential Non-secreted Virulence factor	non_pathogenic
lcl|NC_006348.1_prot_WP_004205161.1_173 [locus_tag=BMA_RS00870] [protein=methyltransferase domain-containing protein] [protein_id=WP_004205161.1] [location=202785..203555] [gbkey=CDS]	173	pathogenic	pathogenic	pathogenic	N	2: Non-secreted Virulence factor	non_pathogenic
lcl|NC_006348.1_prot_WP_004190012.1_174 [locus_tag=BMA_RS00875] [protein=FmdB family transcriptional regulator] [protein_id=WP_004190012.1] [location=203671..204012] [gbkey=CDS]	174	negative	pathogenic	unclassified	N	4: Potential Non-secreted Virulence factor	non_pathogenic
lcl|NC_006348.1_prot_WP_004189093.1_175 [locus_tag=BMA_RS00880] [protein=DUF502 domain-containing protein] [protein_id=WP_004189093.1] [location=204080..204730] [gbkey=CDS]	175	negative	pathogenic	unclassified	N	4: Potential Non-secreted Virulence factor	non_pathogenic
lcl|NC_006348.1_prot_WP_004189849.1_176 [gene=aspS] [locus_tag=BMA_RS00885] [protein=aspartate--tRNA ligase] [protein_id=WP_004189849.1] [location=204787..206589] [gbkey=CDS]	176	negative	negative	non_pathogenic	N	-	non_pathogenic
lcl|NC_006348.1_prot_WP_004189197.1_177 [gene=nudB] [locus_tag=BMA_RS00890] [protein=dihydroneopterin triphosphate diphosphatase] [protein_id=WP_004189197.1] [location=206798..207274] [gbkey=CDS]	177	pathogenic	negative	unclassified	N	4: Potential Non-secreted Virulence factor	non_pathogenic
lcl|NC_006348.1_prot_WP_004189031.1_178 [gene=clsB] [locus_tag=BMA_RS00895] [protein=cardiolipin synthase ClsB] [protein_id=WP_004189031.1] [location=207271..208545] [gbkey=CDS]	178	pathogenic	negative	unclassified	N	4: Potential Non-secreted Virulence factor	pathogenic
lcl|NC_006348.1_prot_WP_004189774.1_179 [locus_tag=BMA_RS00900] [protein=TetR/AcrR family transcriptional regulator] [protein_id=WP_004189774.1] [location=208735..209334] [gbkey=CDS]	179	pathogenic	negative	unclassified	N	4: Potential Non-secreted Virulence factor	non_pathogenic
lcl|NC_006348.1_prot_WP_004190081.1_180 [locus_tag=BMA_RS00905] [protein=acyl-CoA dehydrogenase C-terminal domain-containing protein] [protein_id=WP_004190081.1] [location=209392..211179] [gbkey=CDS]	180	pathogenic	negative	unclassified	N	4: Potential Non-secreted Virulence factor	non_pathogenic
lcl|NC_006348.1_prot_WP_004189629.1_181 [locus_tag=BMA_RS00910] [protein=3-hydroxyacyl-CoA dehydrogenase/enoyl-CoA hydratase family protein] [protein_id=WP_004189629.1] [location=211337..213772] [gbkey=CDS]	181	pathogenic	negative	unclassified	Y	3: Potential Secreted Virulence factor	non_pathogenic
lcl|NC_006348.1_prot_WP_004189727.1_182 [locus_tag=BMA_RS00915] [protein=acetyl-CoA C-acyltransferase] [protein_id=WP_004189727.1] [location=213952..215151] [gbkey=CDS]	182	pathogenic	negative	unclassified	N	4: Potential Non-secreted Virulence factor	non_pathogenic
lcl|NC_006348.1_prot_WP_004201757.1_183 [locus_tag=BMA_RS00920] [protein=enoyl-CoA hydratase] [protein_id=WP_004201757.1] [location=215246..216010] [gbkey=CDS]	183	negative	negative	non_pathogenic	N	-	non_pathogenic
lcl|NC_006348.1_prot_WP_004189566.1_184 [gene=fdhD] [locus_tag=BMA_RS00925] [protein=formate dehydrogenase accessory sulfurtransferase FdhD] [protein_id=WP_004189566.1] [location=complement(216124..216948)] [gbkey=CDS]	184	negative	negative	non_pathogenic	N	-	non_pathogenic
lcl|NC_006348.1_prot_WP_004188943.1_185 [gene=narM] [locus_tag=BMA_RS00930] [protein=nitrate reductase maturation protein NarM] [protein_id=WP_004188943.1] [location=217082..217561] [gbkey=CDS]	185	negative	pathogenic	unclassified	N	4: Potential Non-secreted Virulence factor	non_pathogenic
lcl|NC_006348.1_prot_WP_004189082.1_186 [locus_tag=BMA_RS00935] [protein=acyl-CoA thioesterase] [protein_id=WP_004189082.1] [location=complement(217606..218004)] [gbkey=CDS]	186	negative	pathogenic	unclassified	N	4: Potential Non-secreted Virulence factor	non_pathogenic
lcl|NC_006348.1_prot_WP_004189741.1_187 [locus_tag=BMA_RS00940] [protein=ABC transporter ATP-binding protein/permease] [protein_id=WP_004189741.1] [location=218326..220197] [gbkey=CDS]	187	pathogenic	pathogenic	pathogenic	N	2: Non-secreted Virulence factor	non_pathogenic
lcl|NC_006348.1_prot_WP_004190139.1_188 [locus_tag=BMA_RS00945] [protein=nucleotidyltransferase family protein] [protein_id=WP_004190139.1] [location=complement(220690..221409)] [gbkey=CDS]	188	pathogenic	negative	unclassified	N	4: Potential Non-secreted Virulence factor	non_pathogenic
lcl|NC_006348.1_prot_WP_004189686.1_189 [locus_tag=BMA_RS00950] [protein=phosphotransferase] [protein_id=WP_004189686.1] [location=complement(221413..222447)] [gbkey=CDS]	189	negative	negative	non_pathogenic	N	-	pathogenic
lcl|NC_006348.1_prot_WP_004189876.1_190 [locus_tag=BMA_RS00955] [protein=LPS-assembly protein LptD] [protein_id=WP_004189876.1] [location=222673..225036] [gbkey=CDS]	190	negative	pathogenic	unclassified	Y	3: Potential Secreted Virulence factor	non_pathogenic
lcl|NC_006348.1_prot_WP_004189334.1_191 [locus_tag=BMA_RS00960] [protein=peptidylprolyl isomerase] [protein_id=WP_004189334.1] [location=225103..226449] [gbkey=CDS]	191	negative	pathogenic	unclassified	Y	3: Potential Secreted Virulence factor	non_pathogenic
lcl|NC_006348.1_prot_WP_004188905.1_192 [gene=pdxA] [locus_tag=BMA_RS00965] [protein=4-hydroxythreonine-4-phosphate dehydrogenase PdxA] [protein_id=WP_004188905.1] [location=226471..227505] [gbkey=CDS]	192	pathogenic	negative	unclassified	N	4: Potential Non-secreted Virulence factor	non_pathogenic
lcl|NC_006348.1_prot_WP_004189099.1_193 [gene=rsmA] [locus_tag=BMA_RS00970] [protein=16S rRNA (adenine(1518)-N(6)/adenine(1519)-N(6))-dimethyltransferase RsmA] [protein_id=WP_004189099.1] [location=227537..228364] [gbkey=CDS]	193	negative	negative	non_pathogenic	N	-	non_pathogenic
lcl|NC_006348.1_prot_194 [locus_tag=BMA_RS00975] [protein=DMT family transporter] [pseudo=true] [location=complement(228611..229547)] [gbkey=CDS]	194	negative	negative	non_pathogenic	N	-	non_pathogenic
lcl|NC_006348.1_prot_WP_004189937.1_195 [gene=gloA] [locus_tag=BMA_RS00980] [protein=lactoylglutathione lyase] [protein_id=WP_004189937.1] [location=229925..230314] [gbkey=CDS]	195	pathogenic	negative	unclassified	N	4: Potential Non-secreted Virulence factor	pathogenic
lcl|NC_006348.1_prot_WP_004189715.1_196 [locus_tag=BMA_RS00985] [protein=M48 family metallopeptidase] [protein_id=WP_004189715.1] [location=complement(230527..231405)] [gbkey=CDS]	196	negative	pathogenic	unclassified	N	4: Potential Non-secreted Virulence factor	non_pathogenic
lcl|NC_006348.1_prot_WP_004190040.1_197 [locus_tag=BMA_RS00990] [protein=1-acyl-sn-glycerol-3-phosphate acyltransferase] [protein_id=WP_004190040.1] [location=complement(231453..232232)] [gbkey=CDS]	197	negative	negative	non_pathogenic	Y	-	non_pathogenic
lcl|NC_006348.1_prot_WP_004189148.1_198 [gene=gmhB] [locus_tag=BMA_RS00995] [protein=D-glycero-beta-D-manno-heptose 1,7-bisphosphate 7-phosphatase] [protein_id=WP_004189148.1] [location=complement(232275..232838)] [gbkey=CDS]	198	pathogenic	negative	unclassified	N	4: Potential Non-secreted Virulence factor	non_pathogenic
lcl|NC_006348.1_prot_WP_004189008.1_199 [gene=glyS] [locus_tag=BMA_RS01000] [protein=glycine--tRNA ligase subunit beta] [protein_id=WP_004189008.1] [location=complement(232856..234955)] [gbkey=CDS]	199	negative	negative	non_pathogenic	N	-	non_pathogenic
lcl|NC_006348.1_prot_WP_004189444.1_200 [gene=glyQ] [locus_tag=BMA_RS01005] [protein=glycine--tRNA ligase subunit alpha] [protein_id=WP_004189444.1] [location=complement(234972..235979)] [gbkey=CDS]	200	negative	negative	non_pathogenic	N	-	non_pathogenic
lcl|NC_006348.1_prot_WP_004189274.1_201 [gene=lnt] [locus_tag=BMA_RS01010] [protein=apolipoprotein N-acyltransferase] [protein_id=WP_004189274.1] [location=complement(236235..237941)] [gbkey=CDS]	201	pathogenic	negative	unclassified	N	4: Potential Non-secreted Virulence factor	non_pathogenic
lcl|NC_006348.1_prot_WP_004189366.1_202 [locus_tag=BMA_RS01015] [protein=CBS domain-containing protein] [protein_id=WP_004189366.1] [location=complement(237984..238871)] [gbkey=CDS]	202	pathogenic	negative	unclassified	N	4: Potential Non-secreted Virulence factor	pathogenic
lcl|NC_006348.1_prot_WP_004189235.1_203 [locus_tag=BMA_RS01020] [protein=gamma-glutamylcyclotransferase] [protein_id=WP_004189235.1] [location=complement(239373..240005)] [gbkey=CDS]	203	negative	pathogenic	unclassified	N	4: Potential Non-secreted Virulence factor	non_pathogenic
lcl|NC_006348.1_prot_WP_004201758.1_204 [gene=ybeY] [locus_tag=BMA_RS01025] [protein=rRNA maturation RNase YbeY] [protein_id=WP_004201758.1] [location=complement(240026..240838)] [gbkey=CDS]	204	negative	negative	non_pathogenic	N	-	non_pathogenic
lcl|NC_006348.1_prot_WP_004189139.1_205 [locus_tag=BMA_RS01030] [protein=PhoH family protein] [protein_id=WP_004189139.1] [location=complement(241519..242577)] [gbkey=CDS]	205	pathogenic	negative	unclassified	N	4: Potential Non-secreted Virulence factor	non_pathogenic
lcl|NC_006348.1_prot_WP_004190165.1_206 [gene=miaB] [locus_tag=BMA_RS01035] [protein=tRNA (N6-isopentenyl adenosine(37)-C2)-methylthiotransferase MiaB] [protein_id=WP_004190165.1] [location=complement(242601..243974)] [gbkey=CDS]	206	pathogenic	negative	unclassified	N	4: Potential Non-secreted Virulence factor	non_pathogenic
lcl|NC_006348.1_prot_WP_004189405.1_207 [locus_tag=BMA_RS01040] [protein=LysR family transcriptional regulator] [protein_id=WP_004189405.1] [location=complement(244460..245392)] [gbkey=CDS]	207	pathogenic	negative	unclassified	N	4: Potential Non-secreted Virulence factor	non_pathogenic
lcl|NC_006348.1_prot_WP_004188967.1_208 [locus_tag=BMA_RS01045] [protein=MFS transporter] [protein_id=WP_004188967.1] [location=245538..246710] [gbkey=CDS]	208	pathogenic	negative	unclassified	N	4: Potential Non-secreted Virulence factor	non_pathogenic
lcl|NC_006348.1_prot_WP_004189245.1_209 [locus_tag=BMA_RS01050] [protein=XRE family transcriptional regulator] [protein_id=WP_004189245.1] [location=246844..247512] [gbkey=CDS]	209	pathogenic	pathogenic	pathogenic	N	2: Non-secreted Virulence factor	non_pathogenic
lcl|NC_006348.1_prot_WP_004197292.1_210 [gene=ribB] [locus_tag=BMA_RS01055] [protein=3,4-dihydroxy-2-butanone-4-phosphate synthase] [protein_id=WP_004197292.1] [location=247931..248653] [gbkey=CDS]	210	negative	negative	non_pathogenic	N	-	non_pathogenic
lcl|NC_006348.1_prot_WP_004189609.1_211 [locus_tag=BMA_RS01060] [protein=HAD family hydrolase] [protein_id=WP_004189609.1] [location=complement(248721..249407)] [gbkey=CDS]	211	pathogenic	negative	unclassified	N	4: Potential Non-secreted Virulence factor	non_pathogenic
lcl|NC_006348.1_prot_WP_004189902.1_212 [locus_tag=BMA_RS01065] [protein=DMT family transporter] [protein_id=WP_004189902.1] [location=complement(249537..250403)] [gbkey=CDS]	212	pathogenic	negative	unclassified	N	4: Potential Non-secreted Virulence factor	non_pathogenic
lcl|NC_006348.1_prot_213 [locus_tag=BMA_RS01070] [protein=ATP-grasp domain-containing protein] [pseudo=true] [location=complement(250480..251638)] [gbkey=CDS]	213	negative	pathogenic	unclassified	N	4: Potential Non-secreted Virulence factor	non_pathogenic
lcl|NC_006348.1_prot_WP_226988296.1_214 [locus_tag=BMA_RS26360] [protein=hypothetical protein] [protein_id=WP_226988296.1] [location=251537..251749] [gbkey=CDS]	214	negative	negative	non_pathogenic	N	-	non_pathogenic
lcl|NC_006348.1_prot_WP_004189899.1_215 [locus_tag=BMA_RS01075] [protein=asparagine synthase-related protein] [protein_id=WP_004189899.1] [location=complement(251739..253271)] [gbkey=CDS]	215	negative	negative	non_pathogenic	N	-	non_pathogenic
lcl|NC_006348.1_prot_WP_004188969.1_216 [gene=aroA] [locus_tag=BMA_RS01080] [protein=3-phosphoshikimate 1-carboxyvinyltransferase] [protein_id=WP_004188969.1] [location=complement(253315..254670)] [gbkey=CDS]	216	negative	pathogenic	unclassified	N	4: Potential Non-secreted Virulence factor	non_pathogenic
lcl|NC_006348.1_prot_WP_004189428.1_217 [locus_tag=BMA_RS01085] [protein=3-phosphoshikimate 1-carboxyvinyltransferase] [protein_id=WP_004189428.1] [location=complement(254709..256016)] [gbkey=CDS]	217	negative	pathogenic	unclassified	N	4: Potential Non-secreted Virulence factor	non_pathogenic
lcl|NC_006348.1_prot_WP_004189940.1_218 [locus_tag=BMA_RS01090] [protein=RidA family protein] [protein_id=WP_004189940.1] [location=complement(256038..256445)] [gbkey=CDS]	218	negative	negative	non_pathogenic	N	-	non_pathogenic
lcl|NC_006348.1_prot_WP_171903353.1_219 [locus_tag=BMA_RS01095] [protein=hypothetical protein] [protein_id=WP_171903353.1] [location=256549..257142] [gbkey=CDS]	219	negative	negative	non_pathogenic	N	-	non_pathogenic
lcl|NC_006348.1_prot_WP_004189870.1_220 [locus_tag=BMA_RS01100] [protein=aquaporin family protein] [protein_id=WP_004189870.1] [location=complement(257377..258093)] [gbkey=CDS]	220	pathogenic	negative	unclassified	N	4: Potential Non-secreted Virulence factor	non_pathogenic
lcl|NC_006348.1_prot_WP_004556718.1_221 [gene=glpK] [locus_tag=BMA_RS01105] [protein=glycerol kinase GlpK] [protein_id=WP_004556718.1] [location=complement(258206..259708)] [gbkey=CDS]	221	negative	negative	non_pathogenic	N	-	non_pathogenic
lcl|NC_006348.1_prot_WP_004189374.1_222 [gene=glpD] [locus_tag=BMA_RS01110] [protein=glycerol-3-phosphate dehydrogenase] [protein_id=WP_004189374.1] [location=complement(259814..261346)] [gbkey=CDS]	222	pathogenic	negative	unclassified	N	4: Potential Non-secreted Virulence factor	non_pathogenic
lcl|NC_006348.1_prot_WP_004197301.1_223 [locus_tag=BMA_RS01115] [protein=hypothetical protein] [protein_id=WP_004197301.1] [location=261514..261885] [gbkey=CDS]	223	pathogenic	pathogenic	pathogenic	Y	1: Secreted Virulence factor	non_pathogenic
lcl|NC_006348.1_prot_WP_004189182.1_224 [locus_tag=BMA_RS01120] [protein=phage tail assembly chaperone] [protein_id=WP_004189182.1] [location=complement(261952..262149)] [gbkey=CDS]	224	negative	negative	non_pathogenic	N	-	non_pathogenic
lcl|NC_006348.1_prot_WP_004189076.1_225 [locus_tag=BMA_RS01125] [protein=DeoR/GlpR family DNA-binding transcription regulator] [protein_id=WP_004189076.1] [location=complement(262470..263249)] [gbkey=CDS]	225	pathogenic	negative	unclassified	N	4: Potential Non-secreted Virulence factor	non_pathogenic
lcl|NC_006348.1_prot_WP_004189272.1_226 [locus_tag=BMA_RS01130] [protein=gamma-glutamyltransferase family protein] [protein_id=WP_004189272.1] [location=263477..265150] [gbkey=CDS]	226	pathogenic	negative	unclassified	N	4: Potential Non-secreted Virulence factor	non_pathogenic
lcl|NC_006348.1_prot_WP_004189857.1_227 [locus_tag=BMA_RS01135] [protein=ferritin-like domain-containing protein] [protein_id=WP_004189857.1] [location=265453..266286] [gbkey=CDS]	227	negative	negative	non_pathogenic	N	-	non_pathogenic
lcl|NC_006348.1_prot_WP_004189665.1_228 [locus_tag=BMA_RS01140] [protein=hypothetical protein] [protein_id=WP_004189665.1] [location=266356..266856] [gbkey=CDS]	228	negative	negative	non_pathogenic	N	-	non_pathogenic
lcl|NC_006348.1_prot_WP_004197309.1_229 [locus_tag=BMA_RS01145] [protein=DEAD/DEAH box helicase] [protein_id=WP_004197309.1] [location=complement(266994..268451)] [gbkey=CDS]	229	negative	pathogenic	unclassified	N	4: Potential Non-secreted Virulence factor	non_pathogenic
lcl|NC_006348.1_prot_WP_004266474.1_230 [locus_tag=BMA_RS01150] [protein=cytochrome c] [protein_id=WP_004266474.1] [location=complement(268579..269877)] [gbkey=CDS]	230	pathogenic	pathogenic	pathogenic	Y	1: Secreted Virulence factor	non_pathogenic
lcl|NC_006348.1_prot_WP_004556719.1_231 [locus_tag=BMA_RS01155] [protein=c-type cytochrome] [protein_id=WP_004556719.1] [location=complement(269897..270658)] [gbkey=CDS]	231	pathogenic	pathogenic	pathogenic	Y	1: Secreted Virulence factor	non_pathogenic
lcl|NC_006348.1_prot_WP_004189074.1_232 [locus_tag=BMA_RS01160] [protein=CopD family protein] [protein_id=WP_004189074.1] [location=271080..272006] [gbkey=CDS]	232	negative	negative	non_pathogenic	N	-	non_pathogenic
lcl|NC_006348.1_prot_WP_004199088.1_233 [gene=dgoD] [locus_tag=BMA_RS01165] [protein=galactonate dehydratase] [protein_id=WP_004199088.1] [location=complement(272441..273589)] [gbkey=CDS]	233	negative	negative	non_pathogenic	N	-	non_pathogenic
lcl|NC_006348.1_prot_WP_004189643.1_234 [locus_tag=BMA_RS01170] [protein=GFA family protein] [protein_id=WP_004189643.1] [location=274032..274379] [gbkey=CDS]	234	negative	negative	non_pathogenic	N	-	non_pathogenic
lcl|NC_006348.1_prot_WP_004199089.1_235 [locus_tag=BMA_RS01175] [protein=DUF4377 domain-containing protein] [protein_id=WP_004199089.1] [location=complement(274533..274997)] [gbkey=CDS]	235	pathogenic	pathogenic	pathogenic	Y	1: Secreted Virulence factor	non_pathogenic
lcl|NC_006348.1_prot_WP_004189184.1_236 [locus_tag=BMA_RS01180] [protein=metallophosphoesterase family protein] [protein_id=WP_004189184.1] [location=275293..276975] [gbkey=CDS]	236	pathogenic	pathogenic	pathogenic	Y	1: Secreted Virulence factor	non_pathogenic
lcl|NC_006348.1_prot_WP_004189170.1_237 [locus_tag=BMA_RS01185] [protein=histidine kinase] [protein_id=WP_004189170.1] [location=complement(276953..278836)] [gbkey=CDS]	237	pathogenic	pathogenic	pathogenic	N	2: Non-secreted Virulence factor	non_pathogenic
lcl|NC_006348.1_prot_WP_004189020.1_238 [locus_tag=BMA_RS01190] [protein=response regulator] [protein_id=WP_004189020.1] [location=complement(278886..280331)] [gbkey=CDS]	238	pathogenic	pathogenic	pathogenic	N	2: Non-secreted Virulence factor	non_pathogenic
lcl|NC_006348.1_prot_WP_154220134.1_239 [locus_tag=BMA_RS01195] [protein=gamma-glutamyltransferase] [protein_id=WP_154220134.1] [location=complement(280428..280751)] [gbkey=CDS]	239	negative	negative	non_pathogenic	N	-	non_pathogenic
lcl|NC_006348.1_prot_WP_004198678.1_240 [locus_tag=BMA_RS01200] [protein=DUF4142 domain-containing protein] [protein_id=WP_004198678.1] [location=280994..281575] [gbkey=CDS]	240	negative	pathogenic	unclassified	Y	3: Potential Secreted Virulence factor	non_pathogenic
lcl|NC_006348.1_prot_WP_004189772.1_241 [locus_tag=BMA_RS01205] [protein=PAS domain-containing methyl-accepting chemotaxis protein] [protein_id=WP_004189772.1] [location=complement(281743..283485)] [gbkey=CDS]	241	pathogenic	pathogenic	pathogenic	N	2: Non-secreted Virulence factor	non_pathogenic
lcl|NC_006348.1_prot_WP_038802950.1_242 [locus_tag=BMA_RS01210] [protein=IS3-like element IS407 family transposase] [exception=ribosomal slippage] [protein_id=WP_038802950.1] [location=join(283616..283874,283874..284736)] [gbkey=CDS]	242	negative	negative	non_pathogenic	N	-	non_pathogenic
lcl|NC_006348.1_prot_WP_004189979.1_243 [locus_tag=BMA_RS01215] [protein=hypothetical protein] [protein_id=WP_004189979.1] [location=complement(284747..285355)] [gbkey=CDS]	243	negative	negative	non_pathogenic	N	-	non_pathogenic
lcl|NC_006348.1_prot_WP_004189684.1_244 [locus_tag=BMA_RS01225] [protein=MHS family MFS transporter] [protein_id=WP_004189684.1] [location=complement(285758..287416)] [gbkey=CDS]	244	pathogenic	negative	unclassified	N	4: Potential Non-secreted Virulence factor	non_pathogenic
lcl|NC_006348.1_prot_WP_011203794.1_245 [locus_tag=BMA_RS01230] [protein=sensor histidine kinase] [protein_id=WP_011203794.1] [location=complement(287639..289156)] [gbkey=CDS]	245	pathogenic	pathogenic	pathogenic	N	2: Non-secreted Virulence factor	non_pathogenic
lcl|NC_006348.1_prot_WP_004200763.1_246 [locus_tag=BMA_RS01235] [protein=response regulator transcription factor] [protein_id=WP_004200763.1] [location=complement(289180..289923)] [gbkey=CDS]	246	pathogenic	negative	unclassified	N	4: Potential Non-secreted Virulence factor	non_pathogenic
lcl|NC_006348.1_prot_WP_004189458.1_247 [gene=recA] [locus_tag=BMA_RS01240] [protein=recombinase RecA] [protein_id=WP_004189458.1] [location=290127..291197] [gbkey=CDS]	247	pathogenic	negative	unclassified	N	4: Potential Non-secreted Virulence factor	non_pathogenic
lcl|NC_006348.1_prot_WP_004198682.1_248 [gene=recX] [locus_tag=BMA_RS01245] [protein=recombination regulator RecX] [protein_id=WP_004198682.1] [location=291197..292180] [gbkey=CDS]	248	negative	pathogenic	unclassified	N	4: Potential Non-secreted Virulence factor	non_pathogenic
lcl|NC_006348.1_prot_WP_004189415.1_249 [locus_tag=BMA_RS01250] [protein=DUF2889 domain-containing protein] [protein_id=WP_004189415.1] [location=292472..293083] [gbkey=CDS]	249	negative	negative	non_pathogenic	N	-	non_pathogenic
lcl|NC_006348.1_prot_WP_004189251.1_250 [gene=sucC] [locus_tag=BMA_RS01255] [protein=ADP-forming succinate--CoA ligase subunit beta] [protein_id=WP_004189251.1] [location=293163..294329] [gbkey=CDS]	250	pathogenic	negative	unclassified	N	4: Potential Non-secreted Virulence factor	non_pathogenic
lcl|NC_006348.1_prot_WP_004203894.1_251 [gene=sucD] [locus_tag=BMA_RS01260] [protein=succinate--CoA ligase subunit alpha] [protein_id=WP_004203894.1] [location=294474..295355] [gbkey=CDS]	251	negative	negative	non_pathogenic	N	-	non_pathogenic
lcl|NC_006348.1_prot_WP_004190187.1_252 [locus_tag=BMA_RS01265] [protein=TerC family protein] [protein_id=WP_004190187.1] [location=295506..296219] [gbkey=CDS]	252	pathogenic	negative	unclassified	N	4: Potential Non-secreted Virulence factor	non_pathogenic
lcl|NC_006348.1_prot_WP_004526211.1_253 [gene=pilA] [locus_tag=BMA_RS01270] [protein=type IV pilus assembly protein PilA] [protein_id=WP_004526211.1] [location=296438..296956] [gbkey=CDS]	253	pathogenic	pathogenic	pathogenic	Y	1: Secreted Virulence factor	non_pathogenic
lcl|NC_006348.1_prot_WP_004189554.1_254 [locus_tag=BMA_RS01275] [protein=Wzy polymerase domain-containing protein] [protein_id=WP_004189554.1] [location=297194..298981] [gbkey=CDS]	254	pathogenic	negative	unclassified	N	4: Potential Non-secreted Virulence factor	non_pathogenic
lcl|NC_006348.1_prot_WP_004189053.1_255 [locus_tag=BMA_RS01280] [protein=DUF2501 domain-containing protein] [protein_id=WP_004189053.1] [location=299520..299993] [gbkey=CDS]	255	pathogenic	pathogenic	pathogenic	Y	1: Secreted Virulence factor	non_pathogenic
lcl|NC_006348.1_prot_WP_004188938.1_256 [locus_tag=BMA_RS01285] [protein=TonB family protein] [protein_id=WP_004188938.1] [location=300230..300595] [gbkey=CDS]	256	pathogenic	pathogenic	pathogenic	Y	1: Secreted Virulence factor	non_pathogenic
lcl|NC_006348.1_prot_WP_038802950.1_257 [locus_tag=BMA_RS01290] [protein=IS3-like element IS407 family transposase] [exception=ribosomal slippage] [protein_id=WP_038802950.1] [location=complement(join(300955..301817,301817..302075))] [gbkey=CDS]	257	negative	negative	non_pathogenic	N	-	non_pathogenic
lcl|NC_006348.1_prot_WP_004190070.1_258 [gene=moaC] [locus_tag=BMA_RS01295] [protein=cyclic pyranopterin monophosphate synthase MoaC] [protein_id=WP_004190070.1] [location=complement(302106..302612)] [gbkey=CDS]	258	negative	negative	non_pathogenic	N	-	non_pathogenic
lcl|NC_006348.1_prot_259 [locus_tag=BMA_RS01300] [protein=M48 family metalloprotease] [pseudo=true] [location=302765..304479] [gbkey=CDS]	259	negative	pathogenic	unclassified	Y	3: Potential Secreted Virulence factor	non_pathogenic
lcl|NC_006348.1_prot_WP_004189390.1_260 [locus_tag=BMA_RS01305] [protein=DUF2946 family protein] [protein_id=WP_004189390.1] [location=complement(304801..305424)] [gbkey=CDS]	260	negative	negative	non_pathogenic	N	-	non_pathogenic
lcl|NC_006348.1_prot_WP_004189905.1_261 [locus_tag=BMA_RS01310] [protein=alpha/beta fold hydrolase] [protein_id=WP_004189905.1] [location=complement(305417..306451)] [gbkey=CDS]	261	pathogenic	pathogenic	pathogenic	N	2: Non-secreted Virulence factor	non_pathogenic
lcl|NC_006348.1_prot_WP_004189144.1_262 [locus_tag=BMA_RS01315] [protein=nuclear transport factor 2 family protein] [protein_id=WP_004189144.1] [location=complement(306471..306917)] [gbkey=CDS]	262	pathogenic	negative	unclassified	N	4: Potential Non-secreted Virulence factor	non_pathogenic
lcl|NC_006348.1_prot_WP_004197552.1_263 [gene=waaF] [locus_tag=BMA_RS01320] [protein=lipopolysaccharide heptosyltransferase II] [protein_id=WP_004197552.1] [location=complement(307049..308089)] [gbkey=CDS]	263	pathogenic	negative	unclassified	N	4: Potential Non-secreted Virulence factor	non_pathogenic
lcl|NC_006348.1_prot_WP_004197553.1_264 [locus_tag=BMA_RS01325] [protein=zinc-finger domain-containing protein] [protein_id=WP_004197553.1] [location=complement(308217..308414)] [gbkey=CDS]	264	negative	negative	non_pathogenic	N	-	non_pathogenic
lcl|NC_006348.1_prot_WP_004188924.1_265 [locus_tag=BMA_RS01330] [protein=branched-chain amino acid transaminase] [protein_id=WP_004188924.1] [location=complement(308480..309403)] [gbkey=CDS]	265	negative	negative	non_pathogenic	N	-	non_pathogenic
lcl|NC_006348.1_prot_WP_004189945.1_266 [locus_tag=BMA_RS01335] [protein=AzlC family ABC transporter permease] [protein_id=WP_004189945.1] [location=309625..310374] [gbkey=CDS]	266	pathogenic	negative	unclassified	N	4: Potential Non-secreted Virulence factor	non_pathogenic
lcl|NC_006348.1_prot_WP_004189842.1_267 [locus_tag=BMA_RS01340] [protein=AzlD domain-containing protein] [protein_id=WP_004189842.1] [location=310371..310694] [gbkey=CDS]	267	negative	negative	non_pathogenic	N	-	non_pathogenic
lcl|NC_006348.1_prot_WP_004189839.1_268 [locus_tag=BMA_RS01345] [protein=phosphoglycerate kinase] [protein_id=WP_004189839.1] [location=310961..312154] [gbkey=CDS]	268	negative	negative	non_pathogenic	N	-	non_pathogenic
lcl|NC_006348.1_prot_WP_004190063.1_269 [locus_tag=BMA_RS26365] [protein=hypothetical protein] [protein_id=WP_004190063.1] [location=312235..312510] [gbkey=CDS]	269	negative	negative	non_pathogenic	N	-	non_pathogenic
lcl|NC_006348.1_prot_WP_004188973.1_270 [gene=pyk] [locus_tag=BMA_RS01355] [protein=pyruvate kinase] [protein_id=WP_004188973.1] [location=312489..313925] [gbkey=CDS]	270	negative	negative	non_pathogenic	N	-	non_pathogenic
lcl|NC_006348.1_prot_WP_004190157.1_271 [gene=fba] [locus_tag=BMA_RS01360] [protein=fructose-bisphosphate aldolase class II] [protein_id=WP_004190157.1] [location=314206..315270] [gbkey=CDS]	271	pathogenic	negative	unclassified	N	4: Potential Non-secreted Virulence factor	non_pathogenic
lcl|NC_006348.1_prot_WP_004189256.1_272 [locus_tag=BMA_RS01365] [protein=phosphoribosylaminoimidazolesuccinocarboxamide synthase] [protein_id=WP_004189256.1] [location=315460..316350] [gbkey=CDS]	272	pathogenic	negative	unclassified	N	4: Potential Non-secreted Virulence factor	non_pathogenic
lcl|NC_006348.1_prot_WP_004188932.1_273 [gene=purE] [locus_tag=BMA_RS01370] [protein=5-(carboxyamino)imidazole ribonucleotide mutase] [protein_id=WP_004188932.1] [location=316386..316904] [gbkey=CDS]	273	negative	negative	non_pathogenic	N	-	non_pathogenic
lcl|NC_006348.1_prot_WP_004190104.1_274 [locus_tag=BMA_RS01375] [protein=5-(carboxyamino)imidazole ribonucleotide synthase] [protein_id=WP_004190104.1] [location=316984..318180] [gbkey=CDS]	274	pathogenic	negative	unclassified	N	4: Potential Non-secreted Virulence factor	non_pathogenic
lcl|NC_006348.1_prot_WP_004188980.1_275 [locus_tag=BMA_RS01380] [protein=L-threonylcarbamoyladenylate synthase] [protein_id=WP_004188980.1] [location=318192..319217] [gbkey=CDS]	275	negative	negative	non_pathogenic	N	-	non_pathogenic
lcl|NC_006348.1_prot_WP_004189788.1_276 [locus_tag=BMA_RS01385] [protein=SGNH/GDSL hydrolase family protein] [protein_id=WP_004189788.1] [location=complement(319471..320610)] [gbkey=CDS]	276	pathogenic	pathogenic	pathogenic	Y	1: Secreted Virulence factor	non_pathogenic
lcl|NC_006348.1_prot_277 [locus_tag=BMA_RS01390] [protein=sterol desaturase family protein] [pseudo=true] [location=complement(320715..321632)] [gbkey=CDS]	277	negative	negative	non_pathogenic	N	-	non_pathogenic
lcl|NC_006348.1_prot_WP_004189150.1_278 [gene=dacB] [locus_tag=BMA_RS01395] [protein=D-alanyl-D-alanine carboxypeptidase/D-alanyl-D-alanine-endopeptidase] [protein_id=WP_004189150.1] [location=complement(322020..323561)] [gbkey=CDS]	278	negative	pathogenic	unclassified	Y	3: Potential Secreted Virulence factor	non_pathogenic
lcl|NC_006348.1_prot_WP_004189255.1_279 [locus_tag=BMA_RS01400] [protein=response regulator] [protein_id=WP_004189255.1] [location=323739..324401] [gbkey=CDS]	279	pathogenic	negative	unclassified	N	4: Potential Non-secreted Virulence factor	non_pathogenic
lcl|NC_006348.1_prot_WP_004190128.1_280 [locus_tag=BMA_RS01405] [protein=ATP-binding protein] [protein_id=WP_004190128.1] [location=324405..325721] [gbkey=CDS]	280	pathogenic	pathogenic	pathogenic	Y	1: Secreted Virulence factor	non_pathogenic
lcl|NC_006348.1_prot_WP_004526224.1_281 [locus_tag=BMA_RS01410] [protein=DegQ family serine endoprotease] [protein_id=WP_004526224.1] [location=326183..327670] [gbkey=CDS]	281	pathogenic	pathogenic	pathogenic	Y	1: Secreted Virulence factor	non_pathogenic
lcl|NC_006348.1_prot_WP_004189834.1_282 [locus_tag=BMA_RS01415] [protein=carboxypeptidase-like regulatory domain-containing protein] [protein_id=WP_004189834.1] [location=327830..328252] [gbkey=CDS]	282	pathogenic	pathogenic	pathogenic	Y	1: Secreted Virulence factor	non_pathogenic
lcl|NC_006348.1_prot_WP_004189268.1_283 [locus_tag=BMA_RS01420] [protein=DUF427 domain-containing protein] [protein_id=WP_004189268.1] [location=328380..328745] [gbkey=CDS]	283	negative	negative	non_pathogenic	N	-	non_pathogenic
lcl|NC_006348.1_prot_WP_004189454.1_284 [locus_tag=BMA_RS01425] [protein=SRPBCC domain-containing protein] [protein_id=WP_004189454.1] [location=328773..329501] [gbkey=CDS]	284	pathogenic	negative	unclassified	N	4: Potential Non-secreted Virulence factor	non_pathogenic
lcl|NC_006348.1_prot_WP_004189152.1_285 [gene=bpeR] [locus_tag=BMA_RS01430] [protein=TetR family transcriptional regulator BpeR] [protein_id=WP_004189152.1] [location=complement(329828..330463)] [gbkey=CDS]	285	negative	negative	non_pathogenic	N	-	non_pathogenic
lcl|NC_006348.1_prot_WP_004522670.1_286 [locus_tag=BMA_RS01435] [protein=hypothetical protein] [protein_id=WP_004522670.1] [location=330707..330853] [gbkey=CDS]	286	negative	negative	non_pathogenic	N	-	non_pathogenic
lcl|NC_006348.1_prot_WP_004197561.1_287 [gene=bpeA] [locus_tag=BMA_RS01440] [protein=efflux RND transporter periplasmic adaptor BpeA] [protein_id=WP_004197561.1] [location=330873..332135] [gbkey=CDS]	287	pathogenic	pathogenic	pathogenic	Y	1: Secreted Virulence factor	non_pathogenic
lcl|NC_006348.1_prot_WP_004189670.1_288 [gene=bpeB] [locus_tag=BMA_RS01445] [protein=efflux RND transporter permease BpeB] [protein_id=WP_004189670.1] [location=332151..335351] [gbkey=CDS]	288	pathogenic	pathogenic	pathogenic	N	2: Non-secreted Virulence factor	pathogenic
lcl|NC_006348.1_prot_WP_004189997.1_289 [gene=oprB] [locus_tag=BMA_RS01450] [protein=efflux RND transporter outer membrane subunit OprB] [protein_id=WP_004189997.1] [location=335355..336899] [gbkey=CDS]	289	pathogenic	pathogenic	pathogenic	Y	1: Secreted Virulence factor	pathogenic
lcl|NC_006348.1_prot_WP_193372591.1_290 [locus_tag=BMA_RS01455] [protein=hypothetical protein] [protein_id=WP_193372591.1] [location=complement(337050..337262)] [gbkey=CDS]	290	negative	negative	non_pathogenic	N	-	non_pathogenic
lcl|NC_006348.1_prot_291 [locus_tag=BMA_RS01460] [protein=ISL3-like element ISBma1 family transposase] [pseudo=true] [location=337337..338557] [gbkey=CDS]	291	negative	negative	non_pathogenic	N	-	non_pathogenic
lcl|NC_006348.1_prot_292 [locus_tag=BMA_RS01465] [protein=purine/pyrimidine permease] [pseudo=true] [partial=5'] [location=complement(338793..>339665)] [gbkey=CDS]	292	negative	negative	non_pathogenic	N	-	non_pathogenic
lcl|NC_006348.1_prot_WP_038802950.1_293 [locus_tag=BMA_RS01470] [protein=IS3-like element IS407 family transposase] [exception=ribosomal slippage] [protein_id=WP_038802950.1] [location=complement(join(339713..340575,340575..340833))] [gbkey=CDS]	293	negative	negative	non_pathogenic	N	-	non_pathogenic
lcl|NC_006348.1_prot_294 [locus_tag=BMA_RS01475] [protein=carbohydrate kinase] [pseudo=true] [partial=5'] [location=<340902..341141] [gbkey=CDS]	294	negative	pathogenic	unclassified	N	4: Potential Non-secreted Virulence factor	non_pathogenic
lcl|NC_006348.1_prot_WP_004188985.1_295 [locus_tag=BMA_RS01480] [protein=helix-turn-helix domain-containing protein] [protein_id=WP_004188985.1] [location=complement(341428..342462)] [gbkey=CDS]	295	pathogenic	negative	unclassified	N	4: Potential Non-secreted Virulence factor	non_pathogenic
lcl|NC_006348.1_prot_WP_004189192.1_296 [locus_tag=BMA_RS01485] [protein=S-(hydroxymethyl)glutathione dehydrogenase/class III alcohol dehydrogenase] [protein_id=WP_004189192.1] [location=342667..343773] [gbkey=CDS]	296	pathogenic	negative	unclassified	N	4: Potential Non-secreted Virulence factor	non_pathogenic
lcl|NC_006348.1_prot_WP_004189817.1_297 [gene=fghA] [locus_tag=BMA_RS01490] [protein=S-formylglutathione hydrolase] [protein_id=WP_004189817.1] [location=343787..344647] [gbkey=CDS]	297	pathogenic	negative	unclassified	N	4: Potential Non-secreted Virulence factor	non_pathogenic
lcl|NC_006348.1_prot_WP_004200770.1_298 [locus_tag=BMA_RS01495] [protein=metal ABC transporter permease] [protein_id=WP_004200770.1] [location=complement(344792..345583)] [gbkey=CDS]	298	pathogenic	negative	unclassified	N	4: Potential Non-secreted Virulence factor	non_pathogenic
lcl|NC_006348.1_prot_WP_004189439.1_299 [locus_tag=BMA_RS01500] [protein=ABC transporter ATP-binding protein] [protein_id=WP_004189439.1] [location=complement(345576..346436)] [gbkey=CDS]	299	pathogenic	negative	unclassified	N	4: Potential Non-secreted Virulence factor	non_pathogenic
lcl|NC_006348.1_prot_WP_004197574.1_300 [locus_tag=BMA_RS01505] [protein=metal ABC transporter solute-binding protein] [protein_id=WP_004197574.1] [location=complement(346471..347433)] [gbkey=CDS]	300	pathogenic	negative	unclassified	Y	3: Potential Secreted Virulence factor	non_pathogenic
lcl|NC_006348.1_prot_WP_004189102.1_301 [locus_tag=BMA_RS01510] [protein=transcriptional repressor] [protein_id=WP_004189102.1] [location=complement(347622..348086)] [gbkey=CDS]	301	negative	negative	non_pathogenic	N	-	non_pathogenic
lcl|NC_006348.1_prot_WP_004189447.1_302 [locus_tag=BMA_RS01515] [protein=L-iditol 2-dehydrogenase] [protein_id=WP_004189447.1] [location=348380..349156] [gbkey=CDS]	302	pathogenic	negative	unclassified	N	4: Potential Non-secreted Virulence factor	non_pathogenic
lcl|NC_006348.1_prot_WP_004189975.1_303 [locus_tag=BMA_RS01520] [protein=sugar kinase] [protein_id=WP_004189975.1] [location=349161..350117] [gbkey=CDS]	303	negative	negative	non_pathogenic	N	-	non_pathogenic
lcl|NC_006348.1_prot_304 [locus_tag=BMA_RS01525] [protein=class II D-tagatose-bisphosphate aldolase, non-catalytic subunit] [pseudo=true] [location=350105..351594] [gbkey=CDS]	304	negative	pathogenic	unclassified	N	4: Potential Non-secreted Virulence factor	non_pathogenic
lcl|NC_006348.1_prot_WP_004197580.1_305 [locus_tag=BMA_RS01530] [protein=sugar ABC transporter substrate-binding protein] [protein_id=WP_004197580.1] [location=351645..352973] [gbkey=CDS]	305	pathogenic	pathogenic	pathogenic	Y	1: Secreted Virulence factor	non_pathogenic
lcl|NC_006348.1_prot_WP_011203801.1_306 [locus_tag=BMA_RS01535] [protein=sugar ABC transporter permease] [protein_id=WP_011203801.1] [location=353081..354025] [gbkey=CDS]	306	negative	negative	non_pathogenic	N	-	non_pathogenic
lcl|NC_006348.1_prot_WP_004189655.1_307 [locus_tag=BMA_RS01540] [protein=carbohydrate ABC transporter permease] [protein_id=WP_004189655.1] [location=354022..354888] [gbkey=CDS]	307	negative	negative	non_pathogenic	N	-	non_pathogenic
lcl|NC_006348.1_prot_WP_004189410.1_308 [locus_tag=BMA_RS01545] [protein=HAD-IA family hydrolase] [protein_id=WP_004189410.1] [location=354885..355583] [gbkey=CDS]	308	pathogenic	negative	unclassified	N	4: Potential Non-secreted Virulence factor	non_pathogenic
lcl|NC_006348.1_prot_WP_004199035.1_309 [gene=ugpC] [locus_tag=BMA_RS01550] [protein=sn-glycerol-3-phosphate ABC transporter ATP-binding protein UgpC] [protein_id=WP_004199035.1] [location=355644..356756] [gbkey=CDS]	309	pathogenic	negative	unclassified	N	4: Potential Non-secreted Virulence factor	non_pathogenic
lcl|NC_006348.1_prot_WP_004190115.1_310 [locus_tag=BMA_RS01555] [protein=haloacid dehalogenase-like hydrolase] [protein_id=WP_004190115.1] [location=complement(356961..358262)] [gbkey=CDS]	310	negative	negative	non_pathogenic	Y	-	non_pathogenic
lcl|NC_006348.1_prot_WP_004189067.1_311 [locus_tag=BMA_RS01560] [protein=LysR family transcriptional regulator] [protein_id=WP_004189067.1] [location=complement(358633..359517)] [gbkey=CDS]	311	pathogenic	negative	unclassified	N	4: Potential Non-secreted Virulence factor	non_pathogenic
lcl|NC_006348.1_prot_WP_004190079.1_312 [locus_tag=BMA_RS01565] [protein=serine hydrolase] [protein_id=WP_004190079.1] [location=359655..360851] [gbkey=CDS]	312	negative	negative	non_pathogenic	N	-	non_pathogenic
lcl|NC_006348.1_prot_WP_004188971.1_313 [locus_tag=BMA_RS01570] [protein=MFS transporter] [protein_id=WP_004188971.1] [location=360848..362059] [gbkey=CDS]	313	pathogenic	negative	unclassified	N	4: Potential Non-secreted Virulence factor	non_pathogenic
lcl|NC_006348.1_prot_WP_004199037.1_314 [locus_tag=BMA_RS01575] [protein=sugar-binding transcriptional regulator] [protein_id=WP_004199037.1] [location=complement(362221..363168)] [gbkey=CDS]	314	negative	negative	non_pathogenic	N	-	non_pathogenic
lcl|NC_006348.1_prot_WP_004190065.1_315 [gene=xylB] [locus_tag=BMA_RS01580] [protein=xylulokinase] [protein_id=WP_004190065.1] [location=complement(363255..364727)] [gbkey=CDS]	315	negative	negative	non_pathogenic	N	-	non_pathogenic
lcl|NC_006348.1_prot_WP_011203803.1_316 [locus_tag=BMA_RS01585] [protein=mannitol dehydrogenase family protein] [protein_id=WP_011203803.1] [location=complement(364838..366229)] [gbkey=CDS]	316	negative	negative	non_pathogenic	N	-	non_pathogenic
lcl|NC_006348.1_prot_WP_004189601.1_317 [locus_tag=BMA_RS01590] [protein=LysR family transcriptional regulator] [protein_id=WP_004189601.1] [location=complement(366452..367348)] [gbkey=CDS]	317	pathogenic	negative	unclassified	Y	3: Potential Secreted Virulence factor	non_pathogenic
lcl|NC_006348.1_prot_WP_004189354.1_318 [gene=mdlC] [locus_tag=BMA_RS01595] [protein=benzoylformate decarboxylase] [protein_id=WP_004189354.1] [location=367449..369068] [gbkey=CDS]	318	pathogenic	negative	unclassified	N	4: Potential Non-secreted Virulence factor	non_pathogenic
lcl|NC_006348.1_prot_WP_004189216.1_319 [locus_tag=BMA_RS01600] [protein=aldehyde dehydrogenase] [protein_id=WP_004189216.1] [location=369190..370641] [gbkey=CDS]	319	negative	negative	non_pathogenic	N	-	non_pathogenic
lcl|NC_006348.1_prot_WP_004198877.1_320 [locus_tag=BMA_RS01605] [protein=2-dehydropantoate 2-reductase] [protein_id=WP_004198877.1] [location=370646..371602] [gbkey=CDS]	320	pathogenic	negative	unclassified	Y	3: Potential Secreted Virulence factor	non_pathogenic
lcl|NC_006348.1_prot_WP_004198879.1_321 [locus_tag=BMA_RS01610] [protein=hypothetical protein] [protein_id=WP_004198879.1] [location=complement(372084..372272)] [gbkey=CDS]	321	negative	negative	non_pathogenic	N	-	non_pathogenic
lcl|NC_006348.1_prot_WP_004198881.1_322 [locus_tag=BMA_RS01615] [protein=MFS transporter] [protein_id=WP_004198881.1] [location=372282..373724] [gbkey=CDS]	322	pathogenic	negative	unclassified	N	4: Potential Non-secreted Virulence factor	non_pathogenic
lcl|NC_006348.1_prot_WP_004189970.1_323 [gene=kynA] [locus_tag=BMA_RS01620] [protein=tryptophan 2,3-dioxygenase] [protein_id=WP_004189970.1] [location=complement(373750..374670)] [gbkey=CDS]	323	pathogenic	pathogenic	pathogenic	N	2: Non-secreted Virulence factor	non_pathogenic
lcl|NC_006348.1_prot_WP_004189663.1_324 [gene=kynU] [locus_tag=BMA_RS01625] [protein=kynureninase] [protein_id=WP_004189663.1] [location=complement(374769..376019)] [gbkey=CDS]	324	pathogenic	negative	unclassified	N	4: Potential Non-secreted Virulence factor	non_pathogenic
lcl|NC_006348.1_prot_WP_004198883.1_325 [gene=kynB] [locus_tag=BMA_RS01630] [protein=arylformamidase] [protein_id=WP_004198883.1] [location=complement(376061..376702)] [gbkey=CDS]	325	pathogenic	negative	unclassified	N	4: Potential Non-secreted Virulence factor	non_pathogenic
lcl|NC_006348.1_prot_WP_004189016.1_326 [locus_tag=BMA_RS01635] [protein=Lrp/AsnC family transcriptional regulator] [protein_id=WP_004189016.1] [location=376832..377335] [gbkey=CDS]	326	negative	negative	non_pathogenic	N	-	non_pathogenic
lcl|NC_006348.1_prot_WP_004189275.1_327 [locus_tag=BMA_RS01640] [protein=flavin reductase family protein] [protein_id=WP_004189275.1] [location=complement(377322..377837)] [gbkey=CDS]	327	negative	pathogenic	unclassified	N	4: Potential Non-secreted Virulence factor	non_pathogenic
lcl|NC_006348.1_prot_WP_004189960.1_328 [gene=msrA] [locus_tag=BMA_RS01645] [protein=peptide-methionine (S)-S-oxide reductase MsrA] [protein_id=WP_004189960.1] [location=378212..378769] [gbkey=CDS]	328	negative	negative	non_pathogenic	N	-	non_pathogenic
lcl|NC_006348.1_prot_WP_226988292.1_329 [locus_tag=BMA_RS01650] [protein=DUF72 domain-containing protein] [protein_id=WP_226988292.1] [location=complement(379126..380439)] [gbkey=CDS]	329	negative	pathogenic	unclassified	N	4: Potential Non-secreted Virulence factor	non_pathogenic
lcl|NC_006348.1_prot_WP_223233010.1_330 [locus_tag=BMA_RS26370] [protein=hypothetical protein] [protein_id=WP_223233010.1] [location=380438..380632] [gbkey=CDS]	330	negative	pathogenic	unclassified	N	4: Potential Non-secreted Virulence factor	non_pathogenic
lcl|NC_006348.1_prot_WP_004189668.1_331 [locus_tag=BMA_RS01655] [protein=cyclopropane-fatty-acyl-phospholipid synthase family protein] [protein_id=WP_004189668.1] [location=complement(380721..381941)] [gbkey=CDS]	331	pathogenic	negative	unclassified	N	4: Potential Non-secreted Virulence factor	non_pathogenic
lcl|NC_006348.1_prot_WP_004188935.1_332 [gene=pdxH] [locus_tag=BMA_RS01660] [protein=pyridoxamine 5'-phosphate oxidase] [protein_id=WP_004188935.1] [location=complement(382073..382717)] [gbkey=CDS]	332	pathogenic	negative	unclassified	N	4: Potential Non-secreted Virulence factor	non_pathogenic
lcl|NC_006348.1_prot_WP_004190050.1_333 [gene=tcdA] [locus_tag=BMA_RS01665] [protein=tRNA cyclic N6-threonylcarbamoyladenosine(37) synthase TcdA] [protein_id=WP_004190050.1] [location=382851..383717] [gbkey=CDS]	333	pathogenic	negative	unclassified	N	4: Potential Non-secreted Virulence factor	non_pathogenic
lcl|NC_006348.1_prot_334 [gene=trxA] [locus_tag=BMA_RS01670] [protein=thioredoxin] [pseudo=true] [location=complement(383990..384837)] [gbkey=CDS]	334	pathogenic	pathogenic	pathogenic	N	2: Non-secreted Virulence factor	non_pathogenic
lcl|NC_006348.1_prot_WP_004189178.1_335 [locus_tag=BMA_RS01675] [protein=pirin family protein] [protein_id=WP_004189178.1] [location=complement(384891..385772)] [gbkey=CDS]	335	negative	negative	non_pathogenic	N	-	non_pathogenic
lcl|NC_006348.1_prot_WP_004189104.1_336 [locus_tag=BMA_RS01680] [protein=O-acetylserine/cysteine exporter] [protein_id=WP_004189104.1] [location=385957..386841] [gbkey=CDS]	336	negative	negative	non_pathogenic	N	-	non_pathogenic
lcl|NC_006348.1_prot_WP_004200776.1_337 [locus_tag=BMA_RS01685] [protein=N-acetylmuramoyl-L-alanine amidase] [protein_id=WP_004200776.1] [location=complement(387359..388903)] [gbkey=CDS]	337	pathogenic	negative	unclassified	Y	3: Potential Secreted Virulence factor	non_pathogenic
lcl|NC_006348.1_prot_WP_004189096.1_338 [locus_tag=BMA_RS01690] [protein=bifunctional tRNA (adenosine(37)-N6)-threonylcarbamoyltransferase complex ATPase subunit type 1 TsaE/phosphotransferase] [protein_id=WP_004189096.1] [location=complement(388897..389451)] [gbkey=CDS]	338	pathogenic	negative	unclassified	N	4: Potential Non-secreted Virulence factor	non_pathogenic
lcl|NC_006348.1_prot_WP_004189719.1_339 [gene=queG] [locus_tag=BMA_RS01695] [protein=tRNA epoxyqueuosine(34) reductase QueG] [protein_id=WP_004189719.1] [location=389469..390698] [gbkey=CDS]	339	negative	negative	non_pathogenic	N	-	non_pathogenic
lcl|NC_006348.1_prot_WP_004189321.1_340 [locus_tag=BMA_RS01700] [protein=methylated-DNA--[protein]-cysteine S-methyltransferase] [protein_id=WP_004189321.1] [location=390768..391235] [gbkey=CDS]	340	negative	negative	non_pathogenic	N	-	non_pathogenic
lcl|NC_006348.1_prot_WP_004200778.1_341 [gene=xerD] [locus_tag=BMA_RS01705] [protein=site-specific tyrosine recombinase XerD] [protein_id=WP_004200778.1] [location=391235..392236] [gbkey=CDS]	341	pathogenic	pathogenic	pathogenic	N	2: Non-secreted Virulence factor	non_pathogenic
lcl|NC_006348.1_prot_WP_004190045.1_342 [locus_tag=BMA_RS01710] [protein=AMP-binding protein] [protein_id=WP_004190045.1] [location=complement(392508..394073)] [gbkey=CDS]	342	pathogenic	negative	unclassified	N	4: Potential Non-secreted Virulence factor	non_pathogenic
lcl|NC_006348.1_prot_WP_004189587.1_343 [gene=ybaK] [locus_tag=BMA_RS01715] [protein=Cys-tRNA(Pro) deacylase] [protein_id=WP_004189587.1] [location=394203..394694] [gbkey=CDS]	343	negative	negative	non_pathogenic	N	-	non_pathogenic
lcl|NC_006348.1_prot_WP_004189721.1_344 [gene=plsY] [locus_tag=BMA_RS01720] [protein=glycerol-3-phosphate 1-O-acyltransferase PlsY] [protein_id=WP_004189721.1] [location=394803..395414] [gbkey=CDS]	344	negative	negative	non_pathogenic	Y	-	non_pathogenic
lcl|NC_006348.1_prot_WP_004189237.1_345 [locus_tag=BMA_RS01725] [protein=YajQ family cyclic di-GMP-binding protein] [protein_id=WP_004189237.1] [location=complement(395644..396129)] [gbkey=CDS]	345	negative	negative	non_pathogenic	N	-	non_pathogenic
lcl|NC_006348.1_prot_WP_004534288.1_346 [gene=murB] [locus_tag=BMA_RS01730] [protein=UDP-N-acetylmuramate dehydrogenase] [protein_id=WP_004534288.1] [location=396266..397315] [gbkey=CDS]	346	negative	negative	non_pathogenic	N	-	non_pathogenic
lcl|NC_006348.1_prot_WP_004190177.1_347 [gene=argF] [locus_tag=BMA_RS01735] [protein=ornithine carbamoyltransferase] [protein_id=WP_004190177.1] [location=complement(397508..398437)] [gbkey=CDS]	347	pathogenic	negative	unclassified	N	4: Potential Non-secreted Virulence factor	non_pathogenic
lcl|NC_006348.1_prot_WP_004189028.1_348 [locus_tag=BMA_RS01740] [protein=DUF3579 domain-containing protein] [protein_id=WP_004189028.1] [location=398863..399186] [gbkey=CDS]	348	negative	negative	non_pathogenic	N	-	non_pathogenic
lcl|NC_006348.1_prot_WP_004189743.1_349 [gene=rpsT] [locus_tag=BMA_RS01745] [protein=30S ribosomal protein S20] [protein_id=WP_004189743.1] [location=complement(399415..399693)] [gbkey=CDS]	349	pathogenic	negative	unclassified	N	4: Potential Non-secreted Virulence factor	non_pathogenic
lcl|NC_006348.1_prot_WP_004266891.1_350 [gene=murJ] [locus_tag=BMA_RS01750] [protein=murein biosynthesis integral membrane protein MurJ] [protein_id=WP_004266891.1] [location=400098..401648] [gbkey=CDS]	350	negative	negative	non_pathogenic	N	-	non_pathogenic
lcl|NC_006348.1_prot_351 [locus_tag=BMA_RS01755] [protein=tetratricopeptide repeat protein] [pseudo=true] [location=401658..402499] [gbkey=CDS]	351	negative	pathogenic	unclassified	N	4: Potential Non-secreted Virulence factor	non_pathogenic
lcl|NC_006348.1_prot_WP_004189909.1_352 [locus_tag=BMA_RS01760] [protein=3-hydroxyacyl-CoA dehydrogenase] [protein_id=WP_004189909.1] [location=complement(402758..403516)] [gbkey=CDS]	352	pathogenic	negative	unclassified	Y	3: Potential Secreted Virulence factor	non_pathogenic
lcl|NC_006348.1_prot_WP_004191998.1_353 [locus_tag=BMA_RS01765] [protein=IS1182-like element ISBma2 family transposase] [protein_id=WP_004191998.1] [location=complement(403729..405192)] [gbkey=CDS]	353	pathogenic	negative	unclassified	N	4: Potential Non-secreted Virulence factor	non_pathogenic
lcl|NC_006348.1_prot_WP_004189921.1_354 [locus_tag=BMA_RS01770] [protein=thymidylate synthase] [protein_id=WP_004189921.1] [location=complement(405302..406273)] [gbkey=CDS]	354	negative	negative	non_pathogenic	N	-	non_pathogenic
lcl|NC_006348.1_prot_WP_004189039.1_355 [locus_tag=BMA_RS01775] [protein=sigma-54 dependent transcriptional regulator] [protein_id=WP_004189039.1] [location=complement(406330..407715)] [gbkey=CDS]	355	pathogenic	negative	unclassified	N	4: Potential Non-secreted Virulence factor	non_pathogenic
lcl|NC_006348.1_prot_WP_004189413.1_356 [locus_tag=BMA_RS01785] [protein=hypothetical protein] [protein_id=WP_004189413.1] [location=complement(408214..408450)] [gbkey=CDS]	356	negative	negative	non_pathogenic	N	-	non_pathogenic
lcl|NC_006348.1_prot_WP_171903342.1_357 [locus_tag=BMA_RS01795] [protein=hypothetical protein] [protein_id=WP_171903342.1] [location=408663..409880] [gbkey=CDS]	357	negative	pathogenic	unclassified	N	4: Potential Non-secreted Virulence factor	non_pathogenic
lcl|NC_006348.1_prot_WP_226988285.1_358 [locus_tag=BMA_RS26375] [protein=hypothetical protein] [protein_id=WP_226988285.1] [location=complement(409763..410473)] [gbkey=CDS]	358	negative	pathogenic	unclassified	N	4: Potential Non-secreted Virulence factor	non_pathogenic
lcl|NC_006348.1_prot_WP_004189580.1_359 [locus_tag=BMA_RS01800] [protein=sigma-54 dependent transcriptional regulator] [protein_id=WP_004189580.1] [location=410475..411935] [gbkey=CDS]	359	pathogenic	negative	unclassified	N	4: Potential Non-secreted Virulence factor	non_pathogenic
lcl|NC_006348.1_prot_WP_004189313.1_360 [locus_tag=BMA_RS01805] [protein=dihydrofolate reductase] [protein_id=WP_004189313.1] [location=412143..412646] [gbkey=CDS]	360	negative	negative	non_pathogenic	N	-	non_pathogenic
lcl|NC_006348.1_prot_WP_004191998.1_361 [locus_tag=BMA_RS01810] [protein=IS1182-like element ISBma2 family transposase] [protein_id=WP_004191998.1] [location=complement(412775..414238)] [gbkey=CDS]	361	pathogenic	negative	unclassified	N	4: Potential Non-secreted Virulence factor	non_pathogenic
lcl|NC_006348.1_prot_WP_004188997.1_362 [gene=pmbA] [locus_tag=BMA_RS01815] [protein=metalloprotease PmbA] [protein_id=WP_004188997.1] [location=complement(414375..415745)] [gbkey=CDS]	362	negative	negative	non_pathogenic	N	-	non_pathogenic
lcl|NC_006348.1_prot_WP_004195962.1_363 [locus_tag=BMA_RS01820] [protein=ribosome-associated protein] [protein_id=WP_004195962.1] [location=415891..416499] [gbkey=CDS]	363	negative	pathogenic	unclassified	N	4: Potential Non-secreted Virulence factor	non_pathogenic
lcl|NC_006348.1_prot_WP_004189637.1_364 [gene=mog] [locus_tag=BMA_RS01825] [protein=molybdopterin adenylyltransferase] [protein_id=WP_004189637.1] [location=416480..417100] [gbkey=CDS]	364	negative	negative	non_pathogenic	N	-	non_pathogenic
lcl|NC_006348.1_prot_WP_004189767.1_365 [gene=orn] [locus_tag=BMA_RS01830] [protein=oligoribonuclease] [protein_id=WP_004189767.1] [location=complement(417348..417953)] [gbkey=CDS]	365	negative	negative	non_pathogenic	N	-	non_pathogenic
lcl|NC_006348.1_prot_WP_004189931.1_366 [locus_tag=BMA_RS01835] [protein=M48 family metallopeptidase] [protein_id=WP_004189931.1] [location=418072..419337] [gbkey=CDS]	366	negative	negative	non_pathogenic	N	-	non_pathogenic
lcl|NC_006348.1_prot_WP_004189924.1_367 [gene=rsgA] [locus_tag=BMA_RS01840] [protein=ribosome small subunit-dependent GTPase A] [protein_id=WP_004189924.1] [location=419334..420278] [gbkey=CDS]	367	pathogenic	negative	unclassified	N	4: Potential Non-secreted Virulence factor	non_pathogenic
lcl|NC_006348.1_prot_WP_004189573.1_368 [locus_tag=BMA_RS01845] [protein=DUF2007 domain-containing protein] [protein_id=WP_004189573.1] [location=420347..420664] [gbkey=CDS]	368	pathogenic	pathogenic	pathogenic	Y	1: Secreted Virulence factor	non_pathogenic
lcl|NC_006348.1_prot_WP_004195964.1_369 [locus_tag=BMA_RS01850] [protein=CobD/CbiB family protein] [protein_id=WP_004195964.1] [location=complement(420831..421769)] [gbkey=CDS]	369	pathogenic	negative	unclassified	N	4: Potential Non-secreted Virulence factor	non_pathogenic
lcl|NC_006348.1_prot_WP_004550123.1_370 [locus_tag=BMA_RS01855] [protein=CoA pyrophosphatase] [protein_id=WP_004550123.1] [location=complement(421870..422553)] [gbkey=CDS]	370	pathogenic	negative	unclassified	N	4: Potential Non-secreted Virulence factor	non_pathogenic
lcl|NC_006348.1_prot_WP_004190182.1_371 [locus_tag=BMA_RS01860] [protein=GNAT family N-acetyltransferase] [protein_id=WP_004190182.1] [location=423465..424055] [gbkey=CDS]	371	pathogenic	negative	unclassified	N	4: Potential Non-secreted Virulence factor	non_pathogenic
lcl|NC_006348.1_prot_WP_004189360.1_372 [gene=rplS] [locus_tag=BMA_RS01865] [protein=50S ribosomal protein L19] [protein_id=WP_004189360.1] [location=complement(424376..424765)] [gbkey=CDS]	372	negative	negative	non_pathogenic	N	-	non_pathogenic
lcl|NC_006348.1_prot_WP_004189914.1_373 [gene=trmD] [locus_tag=BMA_RS01870] [protein=tRNA (guanosine(37)-N1)-methyltransferase TrmD] [protein_id=WP_004189914.1] [location=complement(424903..425697)] [gbkey=CDS]	373	negative	negative	non_pathogenic	N	-	non_pathogenic
lcl|NC_006348.1_prot_WP_004195969.1_374 [gene=rimM] [locus_tag=BMA_RS01875] [protein=ribosome maturation factor RimM] [protein_id=WP_004195969.1] [location=complement(425699..426388)] [gbkey=CDS]	374	negative	negative	non_pathogenic	N	-	non_pathogenic
lcl|NC_006348.1_prot_WP_004189402.1_375 [gene=rpsP] [locus_tag=BMA_RS01880] [protein=30S ribosomal protein S16] [protein_id=WP_004189402.1] [location=complement(426433..426687)] [gbkey=CDS]	375	negative	negative	non_pathogenic	N	-	non_pathogenic
lcl|NC_006348.1_prot_376 [locus_tag=BMA_RS01885] [protein=PQQ-dependent sugar dehydrogenase] [pseudo=true] [location=426852..428021] [gbkey=CDS]	376	negative	negative	non_pathogenic	Y	-	non_pathogenic
lcl|NC_006348.1_prot_WP_004189308.1_377 [locus_tag=BMA_RS01890] [protein=TM2 domain-containing protein] [protein_id=WP_004189308.1] [location=428128..428595] [gbkey=CDS]	377	pathogenic	negative	unclassified	N	4: Potential Non-secreted Virulence factor	non_pathogenic
lcl|NC_006348.1_prot_WP_004195974.1_378 [locus_tag=BMA_RS01895] [protein=PA0069 family radical SAM protein] [protein_id=WP_004195974.1] [location=complement(428630..429787)] [gbkey=CDS]	378	negative	negative	non_pathogenic	N	-	non_pathogenic
lcl|NC_006348.1_prot_WP_004188962.1_379 [locus_tag=BMA_RS01900] [protein=winged helix-turn-helix transcriptional regulator] [protein_id=WP_004188962.1] [location=complement(429896..430384)] [gbkey=CDS]	379	pathogenic	negative	unclassified	N	4: Potential Non-secreted Virulence factor	non_pathogenic
lcl|NC_006348.1_prot_WP_004189387.1_380 [locus_tag=BMA_RS01905] [protein=D-amino acid dehydrogenase] [protein_id=WP_004189387.1] [location=430532..431818] [gbkey=CDS]	380	pathogenic	negative	unclassified	Y	3: Potential Secreted Virulence factor	pathogenic
lcl|NC_006348.1_prot_381 [locus_tag=BMA_RS01910] [protein=acyl-CoA dehydrogenase] [pseudo=true] [location=complement(431933..433721)] [gbkey=CDS]	381	pathogenic	negative	unclassified	N	4: Potential Non-secreted Virulence factor	non_pathogenic
lcl|NC_006348.1_prot_WP_004189890.1_382 [locus_tag=BMA_RS01915] [protein=FAD-binding protein] [protein_id=WP_004189890.1] [location=complement(433834..434769)] [gbkey=CDS]	382	negative	negative	non_pathogenic	N	-	non_pathogenic
lcl|NC_006348.1_prot_WP_004189750.1_383 [locus_tag=BMA_RS01920] [protein=electron transfer flavoprotein subunit beta/FixA family protein] [protein_id=WP_004189750.1] [location=complement(434785..435534)] [gbkey=CDS]	383	pathogenic	negative	unclassified	N	4: Potential Non-secreted Virulence factor	non_pathogenic
lcl|NC_006348.1_prot_WP_004201802.1_384 [locus_tag=BMA_RS01925] [protein=MetQ/NlpA family ABC transporter substrate-binding protein] [protein_id=WP_004201802.1] [location=complement(435761..436555)] [gbkey=CDS]	384	pathogenic	negative	unclassified	Y	3: Potential Secreted Virulence factor	non_pathogenic
lcl|NC_006348.1_prot_WP_004189862.1_385 [locus_tag=BMA_RS01930] [protein=ABC transporter permease] [protein_id=WP_004189862.1] [location=complement(436629..437282)] [gbkey=CDS]	385	pathogenic	negative	unclassified	N	4: Potential Non-secreted Virulence factor	non_pathogenic
lcl|NC_006348.1_prot_WP_004190044.1_386 [locus_tag=BMA_RS01935] [protein=methionine ABC transporter ATP-binding protein] [protein_id=WP_004190044.1] [location=complement(437272..438306)] [gbkey=CDS]	386	pathogenic	negative	unclassified	N	4: Potential Non-secreted Virulence factor	non_pathogenic
lcl|NC_006348.1_prot_WP_004190087.1_387 [locus_tag=BMA_RS01940] [protein=alpha/beta hydrolase] [protein_id=WP_004190087.1] [location=438615..439457] [gbkey=CDS]	387	pathogenic	negative	unclassified	N	4: Potential Non-secreted Virulence factor	non_pathogenic
lcl|NC_006348.1_prot_WP_004188957.1_388 [locus_tag=BMA_RS01945] [protein=histone deacetylase family protein] [protein_id=WP_004188957.1] [location=complement(439800..440723)] [gbkey=CDS]	388	negative	negative	non_pathogenic	N	-	non_pathogenic
lcl|NC_006348.1_prot_WP_004195984.1_389 [gene=mltB] [locus_tag=BMA_RS01950] [protein=lytic murein transglycosylase B] [protein_id=WP_004195984.1] [location=440902..442197] [gbkey=CDS]	389	pathogenic	pathogenic	pathogenic	Y	1: Secreted Virulence factor	non_pathogenic
lcl|NC_006348.1_prot_WP_004532363.1_390 [gene=cysM] [locus_tag=BMA_RS01955] [protein=cysteine synthase CysM] [protein_id=WP_004532363.1] [location=complement(442423..443325)] [gbkey=CDS]	390	pathogenic	negative	unclassified	N	4: Potential Non-secreted Virulence factor	non_pathogenic
lcl|NC_006348.1_prot_WP_004189725.1_391 [locus_tag=BMA_RS01960] [protein=helix-hairpin-helix domain-containing protein] [protein_id=WP_004189725.1] [location=complement(443649..443966)] [gbkey=CDS]	391	pathogenic	negative	unclassified	Y	3: Potential Secreted Virulence factor	non_pathogenic
lcl|NC_006348.1_prot_WP_004190173.1_392 [gene=rfaD] [locus_tag=BMA_RS01965] [protein=ADP-glyceromanno-heptose 6-epimerase] [protein_id=WP_004190173.1] [location=complement(444038..445030)] [gbkey=CDS]	392	pathogenic	negative	unclassified	N	4: Potential Non-secreted Virulence factor	non_pathogenic
lcl|NC_006348.1_prot_WP_230583592.1_393 [gene=rfaE1] [locus_tag=BMA_RS01970] [protein=D-glycero-beta-D-manno-heptose-7-phosphate kinase] [protein_id=WP_230583592.1] [location=complement(445089..445961)] [gbkey=CDS]	393	negative	negative	non_pathogenic	N	-	non_pathogenic
lcl|NC_006348.1_prot_WP_004189214.1_394 [locus_tag=BMA_RS01975] [protein=UDP-glucose/GDP-mannose dehydrogenase family protein] [protein_id=WP_004189214.1] [location=complement(446044..447444)] [gbkey=CDS]	394	pathogenic	negative	unclassified	Y	3: Potential Secreted Virulence factor	non_pathogenic
lcl|NC_006348.1_prot_WP_004188993.1_395 [gene=lapB] [locus_tag=BMA_RS01980] [protein=lipopolysaccharide assembly protein LapB] [protein_id=WP_004188993.1] [location=complement(447565..448734)] [gbkey=CDS]	395	pathogenic	negative	unclassified	N	4: Potential Non-secreted Virulence factor	non_pathogenic
lcl|NC_006348.1_prot_WP_004195986.1_396 [locus_tag=BMA_RS01985] [protein=LapA family protein] [protein_id=WP_004195986.1] [location=complement(448787..449080)] [gbkey=CDS]	396	pathogenic	pathogenic	pathogenic	N	2: Non-secreted Virulence factor	non_pathogenic
lcl|NC_006348.1_prot_WP_004191998.1_397 [locus_tag=BMA_RS01990] [protein=IS1182-like element ISBma2 family transposase] [protein_id=WP_004191998.1] [location=complement(449316..450779)] [gbkey=CDS]	397	pathogenic	negative	unclassified	N	4: Potential Non-secreted Virulence factor	non_pathogenic
lcl|NC_006348.1_prot_WP_004189865.1_398 [locus_tag=BMA_RS01995] [protein=integration host factor subunit beta] [protein_id=WP_004189865.1] [location=complement(450898..451221)] [gbkey=CDS]	398	negative	negative	non_pathogenic	N	-	non_pathogenic
lcl|NC_006348.1_prot_WP_004189285.1_399 [gene=rpsA] [locus_tag=BMA_RS02000] [protein=30S ribosomal protein S1] [protein_id=WP_004189285.1] [location=complement(451244..452956)] [gbkey=CDS]	399	pathogenic	negative	unclassified	N	4: Potential Non-secreted Virulence factor	non_pathogenic
lcl|NC_006348.1_prot_WP_004189396.1_400 [gene=cmK] [locus_tag=BMA_RS02005] [protein=cytidylate kinase CmK] [protein_id=WP_004189396.1] [location=complement(453101..453787)] [gbkey=CDS]	400	negative	negative	non_pathogenic	N	-	non_pathogenic
lcl|NC_006348.1_prot_WP_004188897.1_401 [gene=aroA] [locus_tag=BMA_RS02010] [protein=3-phosphoshikimate 1-carboxyvinyltransferase] [protein_id=WP_004188897.1] [location=complement(453808..456057)] [gbkey=CDS]	401	negative	negative	non_pathogenic	N	-	non_pathogenic
lcl|NC_006348.1_prot_WP_004190098.1_402 [gene=pheA] [locus_tag=BMA_RS02015] [protein=prephenate dehydratase] [protein_id=WP_004190098.1] [location=complement(456234..457316)] [gbkey=CDS]	402	pathogenic	negative	unclassified	N	4: Potential Non-secreted Virulence factor	non_pathogenic
lcl|NC_006348.1_prot_WP_004189993.1_403 [gene=serC] [locus_tag=BMA_RS02020] [protein=3-phosphoserine/phosphohydroxythreonine transaminase] [protein_id=WP_004189993.1] [location=complement(457351..458433)] [gbkey=CDS]	403	negative	negative	non_pathogenic	N	-	non_pathogenic
lcl|NC_006348.1_prot_WP_004189806.1_404 [locus_tag=BMA_RS02025] [protein=DUF2059 domain-containing protein] [protein_id=WP_004189806.1] [location=complement(458607..459203)] [gbkey=CDS]	404	negative	pathogenic	unclassified	Y	3: Potential Secreted Virulence factor	non_pathogenic
lcl|NC_006348.1_prot_WP_004189243.1_405 [gene=gyrA] [locus_tag=BMA_RS02030] [protein=DNA gyrase subunit A] [protein_id=WP_004189243.1] [location=complement(459302..461902)] [gbkey=CDS]	405	negative	negative	non_pathogenic	N	-	non_pathogenic
lcl|NC_006348.1_prot_WP_004189892.1_406 [locus_tag=BMA_RS02035] [protein=OmpA family protein] [protein_id=WP_004189892.1] [location=462413..463087] [gbkey=CDS]	406	pathogenic	negative	unclassified	Y	3: Potential Secreted Virulence factor	non_pathogenic
lcl|NC_006348.1_prot_WP_004532296.1_407 [locus_tag=BMA_RS02040] [protein=bifunctional 3-demethylubiquinone 3-O-methyltransferase/2-octaprenyl-6-hydroxy phenol methylase] [protein_id=WP_004532296.1] [location=463256..463954] [gbkey=CDS]	407	pathogenic	negative	unclassified	N	4: Potential Non-secreted Virulence factor	non_pathogenic
lcl|NC_006348.1_prot_WP_004190123.1_408 [gene=gph] [locus_tag=BMA_RS02045] [protein=phosphoglycolate phosphatase] [protein_id=WP_004190123.1] [location=463980..464705] [gbkey=CDS]	408	pathogenic	negative	unclassified	N	4: Potential Non-secreted Virulence factor	non_pathogenic
lcl|NC_006348.1_prot_WP_038802950.1_409 [locus_tag=BMA_RS02055] [protein=IS3-like element IS407 family transposase] [exception=ribosomal slippage] [protein_id=WP_038802950.1] [location=complement(join(465303..466165,466165..466423))] [gbkey=CDS]	409	negative	negative	non_pathogenic	N	-	non_pathogenic
lcl|NC_006348.1_prot_410 [locus_tag=BMA_RS02060] [protein=ISL3-like element ISBma1 family transposase] [pseudo=true] [partial=5'] [location=<466493..467557] [gbkey=CDS]	410	negative	negative	non_pathogenic	N	-	non_pathogenic
lcl|NC_006348.1_prot_WP_004195992.1_411 [locus_tag=BMA_RS02065] [protein=phospholipid methyltransferase] [protein_id=WP_004195992.1] [location=467840..468484] [gbkey=CDS]	411	pathogenic	negative	unclassified	N	4: Potential Non-secreted Virulence factor	non_pathogenic
lcl|NC_006348.1_prot_WP_004189371.1_412 [locus_tag=BMA_RS02070] [protein=hypothetical protein] [protein_id=WP_004189371.1] [location=complement(468665..468928)] [gbkey=CDS]	412	negative	pathogenic	unclassified	Y	3: Potential Secreted Virulence factor	non_pathogenic
lcl|NC_006348.1_prot_WP_004195993.1_413 [locus_tag=BMA_RS02075] [protein=helix-turn-helix transcriptional regulator] [protein_id=WP_004195993.1] [location=complement(469030..470136)] [gbkey=CDS]	413	pathogenic	negative	unclassified	N	4: Potential Non-secreted Virulence factor	non_pathogenic
lcl|NC_006348.1_prot_WP_004189882.1_414 [locus_tag=BMA_RS02080] [protein=NAD(P)H-dependent oxidoreductase subunit E] [protein_id=WP_004189882.1] [location=470267..470740] [gbkey=CDS]	414	negative	negative	non_pathogenic	N	-	non_pathogenic
lcl|NC_006348.1_prot_WP_004189204.1_415 [locus_tag=BMA_RS02085] [protein=formate dehydrogenase beta subunit] [protein_id=WP_004189204.1] [location=470737..472302] [gbkey=CDS]	415	pathogenic	negative	unclassified	N	4: Potential Non-secreted Virulence factor	non_pathogenic
lcl|NC_006348.1_prot_WP_004195994.1_416 [gene=fdhF] [locus_tag=BMA_RS02090] [protein=formate dehydrogenase subunit alpha] [protein_id=WP_004195994.1] [location=472317..475271] [gbkey=CDS]	416	pathogenic	negative	unclassified	N	4: Potential Non-secreted Virulence factor	non_pathogenic
lcl|NC_006348.1_prot_WP_004190152.1_417 [locus_tag=BMA_RS02095] [protein=formate dehydrogenase subunit delta] [protein_id=WP_004190152.1] [location=475279..475539] [gbkey=CDS]	417	negative	negative	non_pathogenic	N	-	non_pathogenic
lcl|NC_006348.1_prot_WP_004189778.1_418 [locus_tag=BMA_RS02100] [protein=FAD-dependent monooxygenase] [protein_id=WP_004189778.1] [location=complement(475915..477561)] [gbkey=CDS]	418	pathogenic	negative	unclassified	N	4: Potential Non-secreted Virulence factor	non_pathogenic
lcl|NC_006348.1_prot_WP_004189933.1_419 [locus_tag=BMA_RS02105] [protein=tetratricopeptide repeat protein] [protein_id=WP_004189933.1] [location=477715..479559] [gbkey=CDS]	419	pathogenic	negative	unclassified	N	4: Potential Non-secreted Virulence factor	non_pathogenic
lcl|NC_006348.1_prot_WP_004188918.1_420 [locus_tag=BMA_RS02110] [protein=MFS transporter] [protein_id=WP_004188918.1] [location=complement(479948..481243)] [gbkey=CDS]	420	pathogenic	negative	unclassified	N	4: Potential Non-secreted Virulence factor	non_pathogenic
lcl|NC_006348.1_prot_WP_004532501.1_421 [locus_tag=BMA_RS02115] [protein=hypothetical protein] [protein_id=WP_004532501.1] [location=complement(481297..481518)] [gbkey=CDS]	421	negative	negative	non_pathogenic	N	-	non_pathogenic
lcl|NC_006348.1_prot_WP_004189943.1_422 [locus_tag=BMA_RS02120] [protein=gamma-glutamyl-gamma-aminobutyrate hydrolase] [protein_id=WP_004189943.1] [location=complement(481732..483066)] [gbkey=CDS]	422	pathogenic	pathogenic	pathogenic	N	2: Non-secreted Virulence factor	non_pathogenic
lcl|NC_006348.1_prot_WP_004550105.1_423 [locus_tag=BMA_RS02125] [protein=amidase] [protein_id=WP_004550105.1] [location=483669..485045] [gbkey=CDS]	423	pathogenic	negative	unclassified	N	4: Potential Non-secreted Virulence factor	non_pathogenic
lcl|NC_006348.1_prot_WP_004189653.1_424 [locus_tag=BMA_RS02130] [protein=disulfide bond formation protein B] [protein_id=WP_004189653.1] [location=485154..485663] [gbkey=CDS]	424	negative	pathogenic	unclassified	N	4: Potential Non-secreted Virulence factor	non_pathogenic
lcl|NC_006348.1_prot_WP_004189595.1_425 [gene=xdhC] [locus_tag=BMA_RS02135] [protein=xanthine dehydrogenase accessory protein XdhC] [protein_id=WP_004189595.1] [location=486172..487194] [gbkey=CDS]	425	negative	negative	non_pathogenic	N	-	non_pathogenic
lcl|NC_006348.1_prot_WP_004189005.1_426 [locus_tag=BMA_RS02140] [protein=adenosine deaminase] [protein_id=WP_004189005.1] [location=487236..488261] [gbkey=CDS]	426	negative	negative	non_pathogenic	N	-	non_pathogenic
lcl|NC_006348.1_prot_WP_004189169.1_427 [locus_tag=BMA_RS02145] [protein=NCS2 family permease] [protein_id=WP_004189169.1] [location=488349..489725] [gbkey=CDS]	427	negative	negative	non_pathogenic	N	-	non_pathogenic
lcl|NC_006348.1_prot_WP_004189962.1_428 [gene=guaD] [locus_tag=BMA_RS02150] [protein=guanine deaminase] [protein_id=WP_004189962.1] [location=489751..491061] [gbkey=CDS]	428	pathogenic	negative	unclassified	N	4: Potential Non-secreted Virulence factor	non_pathogenic
lcl|NC_006348.1_prot_WP_004189913.1_429 [locus_tag=BMA_RS02160] [protein=TMEM165/GDT1 family protein] [protein_id=WP_004189913.1] [location=491549..492121] [gbkey=CDS]	429	negative	negative	non_pathogenic	N	-	non_pathogenic
lcl|NC_006348.1_prot_WP_004189569.1_430 [locus_tag=BMA_RS02165] [protein=DUF4136 domain-containing protein] [protein_id=WP_004189569.1] [location=complement(492455..493168)] [gbkey=CDS]	430	negative	pathogenic	unclassified	Y	3: Potential Secreted Virulence factor	non_pathogenic
lcl|NC_006348.1_prot_WP_004189242.1_431 [locus_tag=BMA_RS02170] [protein=hypothetical protein] [protein_id=WP_004189242.1] [location=complement(493227..493364)] [gbkey=CDS]	431	negative	negative	non_pathogenic	N	-	non_pathogenic
lcl|NC_006348.1_prot_WP_004189239.1_432 [gene=pepN] [locus_tag=BMA_RS02175] [protein=aminopeptidase N] [protein_id=WP_004189239.1] [location=493389..496091] [gbkey=CDS]	432	pathogenic	negative	unclassified	N	4: Potential Non-secreted Virulence factor	non_pathogenic
lcl|NC_006348.1_prot_WP_004189599.1_433 [gene=metE] [locus_tag=BMA_RS02180] [protein=5-methyltetrahydropteroyltriglutamate--homocysteine S-methyltransferase] [protein_id=WP_004189599.1] [location=complement(496439..498733)] [gbkey=CDS]	433	negative	negative	non_pathogenic	N	-	non_pathogenic
lcl|NC_006348.1_prot_WP_004189234.1_434 [locus_tag=BMA_RS02185] [protein=LysR family transcriptional regulator] [protein_id=WP_004189234.1] [location=498850..499782] [gbkey=CDS]	434	pathogenic	negative	unclassified	N	4: Potential Non-secreted Virulence factor	non_pathogenic
lcl|NC_006348.1_prot_WP_004189384.1_435 [locus_tag=BMA_RS02190] [protein=class 1 fructose-bisphosphatase] [protein_id=WP_004189384.1] [location=499912..500928] [gbkey=CDS]	435	negative	negative	non_pathogenic	N	-	non_pathogenic
lcl|NC_006348.1_prot_WP_004186184.1_436 [locus_tag=BMA_RS02195] [protein=ISL3-like element ISBma1 family transposase] [protein_id=WP_004186184.1] [location=501276..502496] [gbkey=CDS]	436	negative	negative	non_pathogenic	N	-	non_pathogenic
lcl|NC_006348.1_prot_WP_011203823.1_437 [locus_tag=BMA_RS26380] [protein=hypothetical protein] [protein_id=WP_011203823.1] [location=502655..503098] [gbkey=CDS]	437	negative	pathogenic	unclassified	N	4: Potential Non-secreted Virulence factor	non_pathogenic
lcl|NC_006348.1_prot_WP_004197792.1_438 [locus_tag=BMA_RS02210] [protein=hypothetical protein] [protein_id=WP_004197792.1] [location=503121..503597] [gbkey=CDS]	438	negative	negative	non_pathogenic	N	-	non_pathogenic
lcl|NC_006348.1_prot_WP_004197793.1_439 [locus_tag=BMA_RS02215] [protein=hypothetical protein] [protein_id=WP_004197793.1] [location=complement(503853..504068)] [gbkey=CDS]	439	negative	negative	non_pathogenic	N	-	non_pathogenic
lcl|NC_006348.1_prot_WP_004197795.1_440 [locus_tag=BMA_RS02220] [protein=GlsB/YeaQ/YmgE family stress response membrane protein] [protein_id=WP_004197795.1] [location=504768..505019] [gbkey=CDS]	440	pathogenic	negative	unclassified	N	4: Potential Non-secreted Virulence factor	non_pathogenic
lcl|NC_006348.1_prot_WP_004189798.1_441 [locus_tag=BMA_RS02225] [protein=hypothetical protein] [protein_id=WP_004189798.1] [location=complement(505306..505794)] [gbkey=CDS]	441	negative	pathogenic	unclassified	Y	3: Potential Secreted Virulence factor	non_pathogenic
lcl|NC_006348.1_prot_WP_004189437.1_442 [locus_tag=BMA_RS02230] [protein=glycoside hydrolase] [protein_id=WP_004189437.1] [location=complement(505791..507041)] [gbkey=CDS]	442	pathogenic	negative	unclassified	Y	3: Potential Secreted Virulence factor	pathogenic
lcl|NC_006348.1_prot_WP_004188913.1_443 [locus_tag=BMA_RS02235] [protein=TonB-dependent receptor] [protein_id=WP_004188913.1] [location=complement(507050..509386)] [gbkey=CDS]	443	pathogenic	pathogenic	pathogenic	Y	1: Secreted Virulence factor	non_pathogenic
lcl|NC_006348.1_prot_WP_004189159.1_444 [locus_tag=BMA_RS02240] [protein=DUF2946 domain-containing protein] [protein_id=WP_004189159.1] [location=complement(509533..509922)] [gbkey=CDS]	444	negative	pathogenic	unclassified	Y	3: Potential Secreted Virulence factor	non_pathogenic
lcl|NC_006348.1_prot_WP_004189224.1_445 [locus_tag=BMA_RS26000] [protein=hypothetical protein] [protein_id=WP_004189224.1] [location=510128..510274] [gbkey=CDS]	445	negative	negative	non_pathogenic	N	-	non_pathogenic
lcl|NC_006348.1_prot_WP_011203825.1_446 [locus_tag=BMA_RS02245] [protein=chorismate mutase] [protein_id=WP_011203825.1] [location=510535..511128] [gbkey=CDS]	446	pathogenic	pathogenic	pathogenic	Y	1: Secreted Virulence factor	non_pathogenic
lcl|NC_006348.1_prot_447 [locus_tag=BMA_RS02255] [protein=DNA polymerase III subunit epsilon] [pseudo=true] [partial=5'] [location=complement(511437..>511655)] [gbkey=CDS]	447	negative	pathogenic	unclassified	N	4: Potential Non-secreted Virulence factor	non_pathogenic
lcl|NC_006348.1_prot_WP_038802950.1_448 [locus_tag=BMA_RS02260] [protein=IS3-like element IS407 family transposase] [exception=ribosomal slippage] [protein_id=WP_038802950.1] [location=complement(join(511690..512552,512552..512810))] [gbkey=CDS]	448	negative	negative	non_pathogenic	N	-	non_pathogenic
lcl|NC_006348.1_prot_WP_004189780.1_449 [locus_tag=BMA_RS02265] [protein=pseudouridine synthase] [protein_id=WP_004189780.1] [location=complement(513025..513603)] [gbkey=CDS]	449	negative	negative	non_pathogenic	N	-	non_pathogenic
lcl|NC_006348.1_prot_WP_004189552.1_450 [gene=icd] [locus_tag=BMA_RS02270] [protein=NADP-dependent isocitrate dehydrogenase] [protein_id=WP_004189552.1] [location=513871..515130] [gbkey=CDS]	450	negative	negative	non_pathogenic	N	-	non_pathogenic
lcl|NC_006348.1_prot_WP_004189626.1_451 [locus_tag=BMA_RS02275] [protein=hypothetical protein] [protein_id=WP_004189626.1] [location=complement(515103..515285)] [gbkey=CDS]	451	negative	negative	non_pathogenic	N	-	non_pathogenic
lcl|NC_006348.1_prot_WP_004189292.1_452 [locus_tag=BMA_RS02280] [protein=multicopper oxidase family protein] [protein_id=WP_004189292.1] [location=515298..516908] [gbkey=CDS]	452	negative	pathogenic	unclassified	Y	3: Potential Secreted Virulence factor	non_pathogenic
lcl|NC_006348.1_prot_WP_004191998.1_453 [locus_tag=BMA_RS02285] [protein=IS1182-like element ISBma2 family transposase] [protein_id=WP_004191998.1] [location=517067..518530] [gbkey=CDS]	453	pathogenic	negative	unclassified	N	4: Potential Non-secreted Virulence factor	non_pathogenic
lcl|NC_006348.1_prot_454 [locus_tag=BMA_RS02290] [protein=FecR protein] [pseudo=true] [location=complement(518640..521207)] [gbkey=CDS]	454	negative	pathogenic	unclassified	Y	3: Potential Secreted Virulence factor	non_pathogenic
lcl|NC_006348.1_prot_WP_004189917.1_455 [locus_tag=BMA_RS02295] [protein=ArsR family transcriptional regulator] [protein_id=WP_004189917.1] [location=complement(521369..522079)] [gbkey=CDS]	455	negative	pathogenic	unclassified	N	4: Potential Non-secreted Virulence factor	non_pathogenic
lcl|NC_006348.1_prot_WP_162473585.1_456 [locus_tag=BMA_RS02300] [protein=hypothetical protein] [protein_id=WP_162473585.1] [location=522638..522844] [gbkey=CDS]	456	pathogenic	pathogenic	pathogenic	Y	1: Secreted Virulence factor	non_pathogenic
lcl|NC_006348.1_prot_WP_004190145.1_457 [locus_tag=BMA_RS02305] [protein=acyl-CoA thioesterase] [protein_id=WP_004190145.1] [location=523032..523538] [gbkey=CDS]	457	negative	negative	non_pathogenic	N	-	non_pathogenic
lcl|NC_006348.1_prot_WP_004189867.1_458 [gene=fumC] [locus_tag=BMA_RS02310] [protein=class II fumarate hydratase] [protein_id=WP_004189867.1] [location=complement(524017..525411)] [gbkey=CDS]	458	negative	negative	non_pathogenic	N	-	non_pathogenic
lcl|NC_006348.1_prot_WP_004197806.1_459 [locus_tag=BMA_RS02315] [protein=hypothetical protein] [protein_id=WP_004197806.1] [location=525426..525599] [gbkey=CDS]	459	negative	negative	non_pathogenic	N	-	non_pathogenic
lcl|NC_006348.1_prot_WP_038802950.1_460 [locus_tag=BMA_RS02320] [protein=IS3-like element IS407 family transposase] [exception=ribosomal slippage] [protein_id=WP_038802950.1] [location=complement(join(525795..526657,526657..526915))] [gbkey=CDS]	460	negative	negative	non_pathogenic	N	-	non_pathogenic
lcl|NC_006348.1_prot_461 [locus_tag=BMA_RS02325] [protein=integrase arm-type DNA-binding domain-containing protein] [pseudo=true] [partial=3'] [location=complement(<526985..527617)] [gbkey=CDS]	461	negative	negative	non_pathogenic	N	-	non_pathogenic
lcl|NC_006348.1_prot_WP_038802950.1_462 [locus_tag=BMA_RS02335] [protein=IS3-like element IS407 family transposase] [exception=ribosomal slippage] [protein_id=WP_038802950.1] [location=complement(join(528331..529193,529193..529451))] [gbkey=CDS]	462	negative	negative	non_pathogenic	N	-	non_pathogenic
lcl|NC_006348.1_prot_WP_004189199.1_463 [locus_tag=BMA_RS02340] [protein=MATE family efflux transporter] [protein_id=WP_004189199.1] [location=complement(529790..531196)] [gbkey=CDS]	463	negative	negative	non_pathogenic	N	-	non_pathogenic
lcl|NC_006348.1_prot_WP_004189709.1_464 [locus_tag=BMA_RS02345] [protein=RNA-binding S4 domain-containing protein] [protein_id=WP_004189709.1] [location=complement(531321..531542)] [gbkey=CDS]	464	negative	negative	non_pathogenic	N	-	non_pathogenic
lcl|NC_006348.1_prot_WP_004189585.1_465 [locus_tag=BMA_RS02350] [protein=hypothetical protein] [protein_id=WP_004189585.1] [location=531880..532386] [gbkey=CDS]	465	negative	pathogenic	unclassified	Y	3: Potential Secreted Virulence factor	non_pathogenic
lcl|NC_006348.1_prot_WP_004536352.1_466 [locus_tag=BMA_RS02355] [protein=DUF4088 family protein] [protein_id=WP_004536352.1] [location=complement(532571..533359)] [gbkey=CDS]	466	negative	negative	non_pathogenic	N	-	non_pathogenic
lcl|NC_006348.1_prot_WP_004197812.1_467 [locus_tag=BMA_RS02365] [protein=CreA family protein] [protein_id=WP_004197812.1] [location=complement(533957..534436)] [gbkey=CDS]	467	negative	pathogenic	unclassified	Y	3: Potential Secreted Virulence factor	non_pathogenic
lcl|NC_006348.1_prot_WP_004199372.1_468 [locus_tag=BMA_RS02380] [protein=ferredoxin family protein] [protein_id=WP_004199372.1] [location=complement(534924..535247)] [gbkey=CDS]	468	pathogenic	negative	unclassified	N	4: Potential Non-secreted Virulence factor	non_pathogenic
lcl|NC_006348.1_prot_WP_004192078.1_469 [gene=pncB] [locus_tag=BMA_RS02390] [protein=nicotinate phosphoribosyltransferase] [protein_id=WP_004192078.1] [location=535516..536715] [gbkey=CDS]	469	pathogenic	negative	unclassified	N	4: Potential Non-secreted Virulence factor	non_pathogenic
lcl|NC_006348.1_prot_WP_004192015.1_470 [locus_tag=BMA_RS02395] [protein=lactate utilization protein C] [protein_id=WP_004192015.1] [location=536860..537522] [gbkey=CDS]	470	negative	negative	non_pathogenic	N	-	non_pathogenic
lcl|NC_006348.1_prot_WP_004193636.1_471 [locus_tag=BMA_RS02400] [protein=sodium:proton antiporter] [protein_id=WP_004193636.1] [location=537578..539020] [gbkey=CDS]	471	negative	negative	non_pathogenic	Y	-	non_pathogenic
lcl|NC_006348.1_prot_WP_011203830.1_472 [locus_tag=BMA_RS02405] [protein=D-glycerate dehydrogenase] [protein_id=WP_011203830.1] [location=539086..540075] [gbkey=CDS]	472	negative	negative	non_pathogenic	N	-	non_pathogenic
lcl|NC_006348.1_prot_WP_004193862.1_473 [gene=rmuC] [locus_tag=BMA_RS02410] [protein=DNA recombination protein RmuC] [protein_id=WP_004193862.1] [location=540072..541547] [gbkey=CDS]	473	pathogenic	pathogenic	pathogenic	N	2: Non-secreted Virulence factor	non_pathogenic
lcl|NC_006348.1_prot_WP_004199373.1_474 [locus_tag=BMA_RS02415] [protein=GNAT family N-acetyltransferase] [protein_id=WP_004199373.1] [location=complement(541790..542293)] [gbkey=CDS]	474	pathogenic	negative	unclassified	N	4: Potential Non-secreted Virulence factor	non_pathogenic
lcl|NC_006348.1_prot_WP_004192965.1_475 [locus_tag=BMA_RS02420] [protein=hypothetical protein] [protein_id=WP_004192965.1] [location=complement(542290..542577)] [gbkey=CDS]	475	negative	pathogenic	unclassified	N	4: Potential Non-secreted Virulence factor	non_pathogenic
lcl|NC_006348.1_prot_WP_004191191.1_476 [locus_tag=BMA_RS02425] [protein=molybdopterin molybdotransferase MoeA] [protein_id=WP_004191191.1] [location=complement(542614..543924)] [gbkey=CDS]	476	negative	negative	non_pathogenic	N	-	non_pathogenic
lcl|NC_006348.1_prot_WP_004192903.1_477 [gene=mobA] [locus_tag=BMA_RS02430] [protein=molybdenum cofactor guanylyltransferase MobA] [protein_id=WP_004192903.1] [location=complement(544036..544659)] [gbkey=CDS]	477	pathogenic	negative	unclassified	N	4: Potential Non-secreted Virulence factor	non_pathogenic
lcl|NC_006348.1_prot_WP_004532083.1_478 [gene=moaA] [locus_tag=BMA_RS02435] [protein=GTP 3',8-cyclase MoaA] [protein_id=WP_004532083.1] [location=complement(544693..545805)] [gbkey=CDS]	478	pathogenic	negative	unclassified	N	4: Potential Non-secreted Virulence factor	non_pathogenic
lcl|NC_006348.1_prot_WP_004192715.1_479 [locus_tag=BMA_RS02440] [protein=Rne/Rng family ribonuclease] [protein_id=WP_004192715.1] [location=complement(545945..549217)] [gbkey=CDS]	479	negative	pathogenic	unclassified	N	4: Potential Non-secreted Virulence factor	non_pathogenic
lcl|NC_006348.1_prot_WP_004193798.1_480 [locus_tag=BMA_RS02445] [protein=RluA family pseudouridine synthase] [protein_id=WP_004193798.1] [location=549981..550988] [gbkey=CDS]	480	negative	negative	non_pathogenic	N	-	non_pathogenic
lcl|NC_006348.1_prot_WP_004197588.1_481 [locus_tag=BMA_RS26385] [protein=hypothetical protein] [protein_id=WP_004197588.1] [location=550994..551122] [gbkey=CDS]	481	pathogenic	pathogenic	pathogenic	N	2: Non-secreted Virulence factor	non_pathogenic
lcl|NC_006348.1_prot_482 [locus_tag=BMA_RS26390] [protein=HAD hydrolase-like protein] [pseudo=true] [partial=5'] [location=<551068..551289] [gbkey=CDS]	482	pathogenic	pathogenic	pathogenic	N	2: Non-secreted Virulence factor	non_pathogenic
lcl|NC_006348.1_prot_WP_004193415.1_483 [locus_tag=BMA_RS02455] [protein=Rieske 2Fe-2S domain-containing protein] [protein_id=WP_004193415.1] [location=551286..551681] [gbkey=CDS]	483	negative	negative	non_pathogenic	N	-	non_pathogenic
lcl|NC_006348.1_prot_WP_004191725.1_484 [locus_tag=BMA_RS02460] [protein=S49 family peptidase] [protein_id=WP_004191725.1] [location=551691..552692] [gbkey=CDS]	484	negative	negative	non_pathogenic	N	-	non_pathogenic
lcl|NC_006348.1_prot_WP_004193677.1_485 [locus_tag=BMA_RS02465] [protein=SAM-dependent methyltransferase] [protein_id=WP_004193677.1] [location=complement(552731..553453)] [gbkey=CDS]	485	negative	negative	non_pathogenic	N	-	non_pathogenic
lcl|NC_006348.1_prot_WP_004192535.1_486 [locus_tag=BMA_RS02470] [protein=Maf-like protein] [protein_id=WP_004192535.1] [location=complement(553450..554097)] [gbkey=CDS]	486	negative	negative	non_pathogenic	N	-	non_pathogenic
lcl|NC_006348.1_prot_WP_004193919.1_487 [locus_tag=BMA_RS02475] [protein=DUF177 domain-containing protein] [protein_id=WP_004193919.1] [location=554341..554973] [gbkey=CDS]	487	negative	pathogenic	unclassified	N	4: Potential Non-secreted Virulence factor	non_pathogenic
lcl|NC_006348.1_prot_WP_004192741.1_488 [gene=rpmF] [locus_tag=BMA_RS02480] [protein=50S ribosomal protein L32] [protein_id=WP_004192741.1] [location=555070..555249] [gbkey=CDS]	488	negative	negative	non_pathogenic	N	-	non_pathogenic
lcl|NC_006348.1_prot_WP_004192749.1_489 [gene=plsX] [locus_tag=BMA_RS02485] [protein=phosphate acyltransferase PlsX] [protein_id=WP_004192749.1] [location=555388..556494] [gbkey=CDS]	489	negative	negative	non_pathogenic	N	-	non_pathogenic
lcl|NC_006348.1_prot_WP_004191537.1_490 [locus_tag=BMA_RS02490] [protein=ketoacyl-ACP synthase III] [protein_id=WP_004191537.1] [location=556494..557483] [gbkey=CDS]	490	negative	negative	non_pathogenic	N	-	non_pathogenic
lcl|NC_006348.1_prot_WP_004193828.1_491 [gene=fabD] [locus_tag=BMA_RS02495] [protein=ACP S-malonyltransferase] [protein_id=WP_004193828.1] [location=557554..558486] [gbkey=CDS]	491	pathogenic	negative	unclassified	N	4: Potential Non-secreted Virulence factor	non_pathogenic
lcl|NC_006348.1_prot_WP_004197597.1_492 [gene=fabG] [locus_tag=BMA_RS02500] [protein=3-oxoacyl-ACP reductase FabG] [protein_id=WP_004197597.1] [location=558537..559286] [gbkey=CDS]	492	pathogenic	negative	unclassified	N	4: Potential Non-secreted Virulence factor	non_pathogenic
lcl|NC_006348.1_prot_WP_004197638.1_493 [gene=acpP] [locus_tag=BMA_RS02505] [protein=acyl carrier protein] [protein_id=WP_004197638.1] [location=559430..559669] [gbkey=CDS]	493	pathogenic	negative	unclassified	N	4: Potential Non-secreted Virulence factor	non_pathogenic
lcl|NC_006348.1_prot_WP_004193086.1_494 [gene=fabF] [locus_tag=BMA_RS02510] [protein=beta-ketoacyl-ACP synthase II] [protein_id=WP_004193086.1] [location=559826..561064] [gbkey=CDS]	494	pathogenic	negative	unclassified	N	4: Potential Non-secreted Virulence factor	non_pathogenic
lcl|NC_006348.1_prot_WP_004192146.1_495 [locus_tag=BMA_RS02515] [protein=hypothetical protein] [protein_id=WP_004192146.1] [location=561076..561549] [gbkey=CDS]	495	negative	negative	non_pathogenic	N	-	non_pathogenic
lcl|NC_006348.1_prot_WP_004193971.1_496 [gene=rpoE] [locus_tag=BMA_RS02520] [protein=RNA polymerase sigma factor RpoE] [protein_id=WP_004193971.1] [location=561655..562254] [gbkey=CDS]	496	pathogenic	negative	unclassified	N	4: Potential Non-secreted Virulence factor	non_pathogenic
lcl|NC_006348.1_prot_WP_004192486.1_497 [locus_tag=BMA_RS02525] [protein=sigma-E factor negative regulatory protein] [protein_id=WP_004192486.1] [location=562338..562940] [gbkey=CDS]	497	negative	pathogenic	unclassified	N	4: Potential Non-secreted Virulence factor	non_pathogenic
lcl|NC_006348.1_prot_WP_004192760.1_498 [locus_tag=BMA_RS02530] [protein=MucB/RseB C-terminal domain-containing protein] [protein_id=WP_004192760.1] [location=562946..563998] [gbkey=CDS]	498	pathogenic	negative	unclassified	Y	3: Potential Secreted Virulence factor	non_pathogenic
lcl|NC_006348.1_prot_WP_004192020.1_499 [locus_tag=BMA_RS02535] [protein=DegQ family serine endoprotease] [protein_id=WP_004192020.1] [location=564015..565523] [gbkey=CDS]	499	pathogenic	pathogenic	pathogenic	Y	1: Secreted Virulence factor	non_pathogenic
lcl|NC_006348.1_prot_WP_004191739.1_500 [locus_tag=BMA_RS02540] [protein=glutaredoxin family protein] [protein_id=WP_004191739.1] [location=565520..565774] [gbkey=CDS]	500	negative	negative	non_pathogenic	N	-	non_pathogenic
lcl|NC_006348.1_prot_WP_004193305.1_501 [gene=lepA] [locus_tag=BMA_RS02545] [protein=translation elongation factor 4] [protein_id=WP_004193305.1] [location=566015..567808] [gbkey=CDS]	501	negative	negative	non_pathogenic	N	-	non_pathogenic
lcl|NC_006348.1_prot_WP_004193513.1_502 [gene=lepB] [locus_tag=BMA_RS02550] [protein=signal peptidase I] [protein_id=WP_004193513.1] [location=567824..568717] [gbkey=CDS]	502	negative	negative	non_pathogenic	N	-	pathogenic
lcl|NC_006348.1_prot_WP_004193321.1_503 [gene=rnc] [locus_tag=BMA_RS02555] [protein=ribonuclease III] [protein_id=WP_004193321.1] [location=568868..570271] [gbkey=CDS]	503	negative	pathogenic	unclassified	N	4: Potential Non-secreted Virulence factor	non_pathogenic
lcl|NC_006348.1_prot_WP_004191678.1_504 [gene=era] [locus_tag=BMA_RS02560] [protein=GTPase Era] [protein_id=WP_004191678.1] [location=570341..571240] [gbkey=CDS]	504	pathogenic	negative	unclassified	N	4: Potential Non-secreted Virulence factor	non_pathogenic
lcl|NC_006348.1_prot_WP_004192953.1_505 [gene=recO] [locus_tag=BMA_RS02565] [protein=DNA repair protein RecO] [protein_id=WP_004192953.1] [location=571260..572087] [gbkey=CDS]	505	negative	pathogenic	unclassified	N	4: Potential Non-secreted Virulence factor	non_pathogenic
lcl|NC_006348.1_prot_WP_004192885.1_506 [gene=pdxJ] [locus_tag=BMA_RS02570] [protein=pyridoxine 5'-phosphate synthase] [protein_id=WP_004192885.1] [location=572084..572857] [gbkey=CDS]	506	negative	negative	non_pathogenic	N	-	non_pathogenic
lcl|NC_006348.1_prot_WP_004191194.1_507 [gene=acpS] [locus_tag=BMA_RS02575] [protein=holo-ACP synthase] [protein_id=WP_004191194.1] [location=572863..573294] [gbkey=CDS]	507	negative	negative	non_pathogenic	N	-	non_pathogenic
lcl|NC_006348.1_prot_WP_004193430.1_508 [gene=nagZ] [locus_tag=BMA_RS02580] [protein=beta-N-acetylhexosaminidase] [protein_id=WP_004193430.1] [location=573322..574350] [gbkey=CDS]	508	negative	negative	non_pathogenic	N	-	non_pathogenic
lcl|NC_006348.1_prot_WP_004192300.1_509 [locus_tag=BMA_RS02585] [protein=sigma-54 dependent transcriptional regulator] [protein_id=WP_004192300.1] [location=complement(574464..575861)] [gbkey=CDS]	509	pathogenic	pathogenic	pathogenic	N	2: Non-secreted Virulence factor	non_pathogenic
lcl|NC_006348.1_prot_WP_004193484.1_510 [gene=efp] [locus_tag=BMA_RS02590] [protein=elongation factor P] [protein_id=WP_004193484.1] [location=complement(576132..576689)] [gbkey=CDS]	510	negative	negative	non_pathogenic	N	-	non_pathogenic
lcl|NC_006348.1_prot_WP_004193165.1_511 [gene=earP] [locus_tag=BMA_RS02595] [protein=elongation factor P maturation arginine rhamnosyltransferase EarP] [protein_id=WP_004193165.1] [location=complement(576879..578099)] [gbkey=CDS]	511	negative	negative	non_pathogenic	N	-	non_pathogenic
lcl|NC_006348.1_prot_WP_004192853.1_512 [gene=uvrC] [locus_tag=BMA_RS02600] [protein=excinuclease ABC subunit UvrC] [protein_id=WP_004192853.1] [location=578323..580566] [gbkey=CDS]	512	negative	negative	non_pathogenic	N	-	non_pathogenic
lcl|NC_006348.1_prot_WP_004192722.1_513 [gene=pgsA] [locus_tag=BMA_RS02605] [protein=CDP-diacylglycerol--glycerol-3-phosphate 3-phosphatidyltransferase] [protein_id=WP_004192722.1] [location=580694..581287] [gbkey=CDS]	513	pathogenic	negative	unclassified	N	4: Potential Non-secreted Virulence factor	non_pathogenic
lcl|NC_006348.1_prot_WP_004193834.1_514 [locus_tag=BMA_RS02625] [protein=GAF domain-containing protein] [protein_id=WP_004193834.1] [location=complement(582998..583510)] [gbkey=CDS]	514	negative	negative	non_pathogenic	N	-	non_pathogenic
lcl|NC_006348.1_prot_WP_004197652.1_515 [locus_tag=BMA_RS02630] [protein=LysR family transcriptional regulator] [protein_id=WP_004197652.1] [location=complement(583677..584585)] [gbkey=CDS]	515	pathogenic	negative	unclassified	N	4: Potential Non-secreted Virulence factor	non_pathogenic
lcl|NC_006348.1_prot_WP_004191946.1_516 [locus_tag=BMA_RS02635] [protein=pirin family protein] [protein_id=WP_004191946.1] [location=584712..585578] [gbkey=CDS]	516	negative	negative	non_pathogenic	N	-	non_pathogenic
lcl|NC_006348.1_prot_WP_011203837.1_517 [locus_tag=BMA_RS02640] [protein=GNAT family N-acetyltransferase] [protein_id=WP_011203837.1] [location=585812..586315] [gbkey=CDS]	517	pathogenic	negative	unclassified	N	4: Potential Non-secreted Virulence factor	non_pathogenic
lcl|NC_006348.1_prot_WP_004191283.1_518 [locus_tag=BMA_RS02645] [protein=cytochrome c oxidase assembly protein] [protein_id=WP_004191283.1] [location=complement(586449..587321)] [gbkey=CDS]	518	pathogenic	negative	unclassified	N	4: Potential Non-secreted Virulence factor	non_pathogenic
lcl|NC_006348.1_prot_WP_004192175.1_519 [locus_tag=BMA_RS02650] [protein=copper chaperone PCu(A)C] [protein_id=WP_004192175.1] [location=complement(587332..587778)] [gbkey=CDS]	519	negative	pathogenic	unclassified	Y	3: Potential Secreted Virulence factor	non_pathogenic
lcl|NC_006348.1_prot_WP_004203008.1_520 [locus_tag=BMA_RS02655] [protein=SCO family protein] [protein_id=WP_004203008.1] [location=complement(587805..588464)] [gbkey=CDS]	520	pathogenic	pathogenic	pathogenic	Y	1: Secreted Virulence factor	non_pathogenic
lcl|NC_006348.1_prot_WP_004548186.1_521 [locus_tag=BMA_RS02660] [protein=hypothetical protein] [protein_id=WP_004548186.1] [location=complement(588670..588891)] [gbkey=CDS]	521	negative	negative	non_pathogenic	N	-	non_pathogenic
lcl|NC_006348.1_prot_WP_004192345.1_522 [gene=otsB] [locus_tag=BMA_RS02665] [protein=trehalose-phosphatase] [protein_id=WP_004192345.1] [location=588824..589633] [gbkey=CDS]	522	pathogenic	negative	unclassified	N	4: Potential Non-secreted Virulence factor	non_pathogenic
lcl|NC_006348.1_prot_WP_004191255.1_523 [gene=otsA] [locus_tag=BMA_RS02670] [protein=alpha,alpha-trehalose-phosphate synthase (UDP-forming)] [protein_id=WP_004191255.1] [location=589630..591006] [gbkey=CDS]	523	pathogenic	negative	unclassified	N	4: Potential Non-secreted Virulence factor	non_pathogenic
lcl|NC_006348.1_prot_WP_004197655.1_524 [locus_tag=BMA_RS02675] [protein=ABC transporter ATP-binding protein/permease] [protein_id=WP_004197655.1] [location=complement(591068..592933)] [gbkey=CDS]	524	pathogenic	pathogenic	pathogenic	N	2: Non-secreted Virulence factor	non_pathogenic
lcl|NC_006348.1_prot_WP_004192961.1_525 [locus_tag=BMA_RS02680] [protein=glycosyltransferase family 4 protein] [protein_id=WP_004192961.1] [location=593498..594562] [gbkey=CDS]	525	pathogenic	negative	unclassified	N	4: Potential Non-secreted Virulence factor	non_pathogenic
lcl|NC_006348.1_prot_WP_004266517.1_526 [locus_tag=BMA_RS02685] [protein=hypothetical protein] [protein_id=WP_004266517.1] [location=594829..595761] [gbkey=CDS]	526	negative	negative	non_pathogenic	N	-	non_pathogenic
lcl|NC_006348.1_prot_527 [locus_tag=BMA_RS02690] [protein=DUF2214 family protein] [pseudo=true] [partial=3'] [location=595817..>596269] [gbkey=CDS]	527	negative	negative	non_pathogenic	N	-	non_pathogenic
lcl|NC_006348.1_prot_WP_004193319.1_528 [locus_tag=BMA_RS02695] [protein=FAD-binding oxidoreductase] [protein_id=WP_004193319.1] [location=complement(596382..597554)] [gbkey=CDS]	528	pathogenic	pathogenic	pathogenic	N	2: Non-secreted Virulence factor	pathogenic
lcl|NC_006348.1_prot_WP_004191212.1_529 [locus_tag=BMA_RS02700] [protein=branched-chain amino acid ABC transporter substrate-binding protein] [protein_id=WP_004191212.1] [location=complement(597653..598801)] [gbkey=CDS]	529	negative	negative	non_pathogenic	Y	-	non_pathogenic
lcl|NC_006348.1_prot_530 [locus_tag=BMA_RS02705] [protein=IS3 family transposase] [pseudo=true] [partial=3'] [location=599261..>599461] [gbkey=CDS]	530	negative	negative	non_pathogenic	N	-	non_pathogenic
lcl|NC_006348.1_prot_WP_038802950.1_531 [locus_tag=BMA_RS02710] [protein=IS3-like element IS407 family transposase] [exception=ribosomal slippage] [protein_id=WP_038802950.1] [location=complement(join(599509..600371,600371..600629))] [gbkey=CDS]	531	negative	negative	non_pathogenic	N	-	non_pathogenic
lcl|NC_006348.1_prot_WP_004193979.1_532 [locus_tag=BMA_RS02715] [protein=lysylphosphatidylglycerol synthase domain-containing protein] [protein_id=WP_004193979.1] [location=complement(600776..601822)] [gbkey=CDS]	532	pathogenic	negative	unclassified	N	4: Potential Non-secreted Virulence factor	non_pathogenic
lcl|NC_006348.1_prot_WP_004192157.1_533 [gene=hpnK] [locus_tag=BMA_RS02720] [protein=hopanoid biosynthesis-associated protein HpnK] [protein_id=WP_004192157.1] [location=complement(601819..602706)] [gbkey=CDS]	533	negative	negative	non_pathogenic	N	-	non_pathogenic
lcl|NC_006348.1_prot_WP_004196953.1_534 [gene=hpnJ] [locus_tag=BMA_RS02725] [protein=hopanoid biosynthesis associated radical SAM protein HpnJ] [protein_id=WP_004196953.1] [location=complement(602710..604131)] [gbkey=CDS]	534	pathogenic	negative	unclassified	N	4: Potential Non-secreted Virulence factor	non_pathogenic
lcl|NC_006348.1_prot_WP_004196954.1_535 [gene=hpnI] [locus_tag=BMA_RS02730] [protein=bacteriohopanetetrol glucosamine biosynthesis glycosyltransferase HpnI] [protein_id=WP_004196954.1] [location=complement(604243..605421)] [gbkey=CDS]	535	pathogenic	negative	unclassified	Y	3: Potential Secreted Virulence factor	non_pathogenic
lcl|NC_006348.1_prot_WP_004193696.1_536 [locus_tag=BMA_RS02735] [protein=LLM class flavin-dependent oxidoreductase] [protein_id=WP_004193696.1] [location=606096..607106] [gbkey=CDS]	536	pathogenic	pathogenic	pathogenic	N	2: Non-secreted Virulence factor	non_pathogenic
lcl|NC_006348.1_prot_WP_226988286.1_537 [locus_tag=BMA_RS02740] [protein=alpha/beta fold hydrolase] [protein_id=WP_226988286.1] [location=complement(607542..608756)] [gbkey=CDS]	537	pathogenic	pathogenic	pathogenic	Y	1: Secreted Virulence factor	non_pathogenic
lcl|NC_006348.1_prot_WP_076912681.1_538 [locus_tag=BMA_RS02745] [protein=hypothetical protein] [protein_id=WP_076912681.1] [location=608641..609057] [gbkey=CDS]	538	pathogenic	pathogenic	pathogenic	Y	1: Secreted Virulence factor	non_pathogenic
lcl|NC_006348.1_prot_WP_004199376.1_539 [gene=pdxY] [locus_tag=BMA_RS02750] [protein=pyridoxal kinase PdxY] [protein_id=WP_004199376.1] [location=609093..609956] [gbkey=CDS]	539	negative	negative	non_pathogenic	N	-	non_pathogenic
lcl|NC_006348.1_prot_WP_004191603.1_540 [locus_tag=BMA_RS02755] [protein=phospholipase C, phosphocholine-specific] [protein_id=WP_004191603.1] [location=610626..612728] [gbkey=CDS]	540	pathogenic	pathogenic	pathogenic	Y	1: Secreted Virulence factor	pathogenic
lcl|NC_006348.1_prot_WP_038802950.1_541 [locus_tag=BMA_RS02760] [protein=IS3-like element IS407 family transposase] [exception=ribosomal slippage] [protein_id=WP_038802950.1] [location=join(613172..613430,613430..614292)] [gbkey=CDS]	541	negative	negative	non_pathogenic	N	-	non_pathogenic
lcl|NC_006348.1_prot_542 [locus_tag=BMA_RS02765] [protein=transposase] [pseudo=true] [partial=5'] [location=<614341..614541] [gbkey=CDS]	542	negative	negative	non_pathogenic	N	-	non_pathogenic
lcl|NC_006348.1_prot_543 [locus_tag=BMA_RS02770] [protein=histidine ABC transporter permease] [pseudo=true] [partial=5'] [location=<614589..614678] [gbkey=CDS]	543	pathogenic	negative	unclassified	N	4: Potential Non-secreted Virulence factor	non_pathogenic
lcl|NC_006348.1_prot_WP_004193616.1_544 [locus_tag=BMA_RS02775] [protein=ABC transporter permease] [protein_id=WP_004193616.1] [location=614675..615388] [gbkey=CDS]	544	pathogenic	negative	unclassified	N	4: Potential Non-secreted Virulence factor	non_pathogenic
lcl|NC_006348.1_prot_WP_004191784.1_545 [locus_tag=BMA_RS02780] [protein=ABC transporter ATP-binding protein] [protein_id=WP_004191784.1] [location=615410..616204] [gbkey=CDS]	545	pathogenic	negative	unclassified	N	4: Potential Non-secreted Virulence factor	non_pathogenic
lcl|NC_006348.1_prot_WP_011203844.1_546 [locus_tag=BMA_RS02785] [protein=GlxA family transcriptional regulator] [protein_id=WP_011203844.1] [location=616232..617269] [gbkey=CDS]	546	pathogenic	pathogenic	pathogenic	Y	1: Secreted Virulence factor	non_pathogenic
lcl|NC_006348.1_prot_WP_004191699.1_547 [locus_tag=BMA_RS02800] [protein=aspartate aminotransferase family protein] [protein_id=WP_004191699.1] [location=618010..619242] [gbkey=CDS]	547	pathogenic	negative	unclassified	N	4: Potential Non-secreted Virulence factor	non_pathogenic
lcl|NC_006348.1_prot_WP_004196965.1_548 [gene=aruF] [locus_tag=BMA_RS02805] [protein=arginine/ornithine succinyltransferase subunit alpha] [protein_id=WP_004196965.1] [location=619288..620328] [gbkey=CDS]	548	negative	negative	non_pathogenic	N	-	non_pathogenic
lcl|NC_006348.1_prot_WP_004191200.1_549 [gene=astA] [locus_tag=BMA_RS02810] [protein=arginine N-succinyltransferase] [protein_id=WP_004191200.1] [location=620325..621356] [gbkey=CDS]	549	negative	negative	non_pathogenic	N	-	non_pathogenic
lcl|NC_006348.1_prot_WP_004193383.1_550 [gene=astD] [locus_tag=BMA_RS02815] [protein=succinylglutamate-semialdehyde dehydrogenase] [protein_id=WP_004193383.1] [location=621361..622824] [gbkey=CDS]	550	negative	negative	non_pathogenic	N	-	non_pathogenic
lcl|NC_006348.1_prot_WP_004192611.1_551 [gene=astB] [locus_tag=BMA_RS02820] [protein=N-succinylarginine dihydrolase] [protein_id=WP_004192611.1] [location=622838..624178] [gbkey=CDS]	551	negative	pathogenic	unclassified	N	4: Potential Non-secreted Virulence factor	non_pathogenic
lcl|NC_006348.1_prot_WP_004191679.1_552 [gene=astE] [locus_tag=BMA_RS02825] [protein=succinylglutamate desuccinylase] [protein_id=WP_004191679.1] [location=624162..625211] [gbkey=CDS]	552	pathogenic	negative	unclassified	N	4: Potential Non-secreted Virulence factor	non_pathogenic
lcl|NC_006348.1_prot_WP_011203845.1_553 [locus_tag=BMA_RS02830] [protein=glutathione binding-like protein] [protein_id=WP_011203845.1] [location=complement(625258..625920)] [gbkey=CDS]	553	negative	negative	non_pathogenic	N	-	non_pathogenic
lcl|NC_006348.1_prot_WP_004192955.1_554 [locus_tag=BMA_RS02835] [protein=ABC transporter substrate-binding protein] [protein_id=WP_004192955.1] [location=626022..626816] [gbkey=CDS]	554	pathogenic	negative	unclassified	Y	3: Potential Secreted Virulence factor	non_pathogenic
lcl|NC_006348.1_prot_WP_004193445.1_555 [locus_tag=BMA_RS02840] [protein=fatty acid desaturase] [protein_id=WP_004193445.1] [location=complement(627088..628362)] [gbkey=CDS]	555	negative	negative	non_pathogenic	N	-	non_pathogenic
lcl|NC_006348.1_prot_WP_004192747.1_556 [gene=cyoD] [locus_tag=BMA_RS02845] [protein=cytochrome o ubiquinol oxidase subunit IV] [protein_id=WP_004192747.1] [location=complement(628474..628806)] [gbkey=CDS]	556	negative	negative	non_pathogenic	N	-	non_pathogenic
lcl|NC_006348.1_prot_557 [gene=cyoC] [locus_tag=BMA_RS02850] [protein=cytochrome o ubiquinol oxidase subunit III] [pseudo=true] [location=complement(628807..629413)] [gbkey=CDS]	557	negative	negative	non_pathogenic	N	-	non_pathogenic
lcl|NC_006348.1_prot_558 [gene=cyoB] [locus_tag=BMA_RS02855] [protein=cytochrome o ubiquinol oxidase subunit I] [pseudo=true] [location=complement(629413..631405)] [gbkey=CDS]	558	negative	pathogenic	unclassified	N	4: Potential Non-secreted Virulence factor	non_pathogenic
lcl|NC_006348.1_prot_WP_004266528.1_559 [gene=cyoA] [locus_tag=BMA_RS02860] [protein=ubiquinol oxidase subunit II] [protein_id=WP_004266528.1] [location=complement(631409..632299)] [gbkey=CDS]	559	negative	negative	non_pathogenic	Y	-	non_pathogenic
lcl|NC_006348.1_prot_WP_004199377.1_560 [locus_tag=BMA_RS26395] [protein=hypothetical protein] [protein_id=WP_004199377.1] [location=complement(632309..632434)] [gbkey=CDS]	560	negative	negative	non_pathogenic	N	-	non_pathogenic
lcl|NC_006348.1_prot_WP_004192692.1_561 [locus_tag=BMA_RS02870] [protein=bacteriohemerythrin] [protein_id=WP_004192692.1] [location=632678..633127] [gbkey=CDS]	561	pathogenic	negative	unclassified	N	4: Potential Non-secreted Virulence factor	non_pathogenic
lcl|NC_006348.1_prot_WP_004193832.1_562 [locus_tag=BMA_RS02875] [protein=Rrf2 family transcriptional regulator] [protein_id=WP_004193832.1] [location=complement(633341..633829)] [gbkey=CDS]	562	pathogenic	negative	unclassified	N	4: Potential Non-secreted Virulence factor	non_pathogenic
lcl|NC_006348.1_prot_WP_004193840.1_563 [locus_tag=BMA_RS02880] [protein=DUF2249 domain-containing protein] [protein_id=WP_004193840.1] [location=633921..634319] [gbkey=CDS]	563	negative	pathogenic	unclassified	N	4: Potential Non-secreted Virulence factor	non_pathogenic
lcl|NC_006348.1_prot_WP_004192497.1_564 [gene=sufT] [locus_tag=BMA_RS02885] [protein=putative Fe-S cluster assembly protein SufT] [protein_id=WP_004192497.1] [location=complement(634614..635162)] [gbkey=CDS]	564	negative	negative	non_pathogenic	N	-	non_pathogenic
lcl|NC_006348.1_prot_WP_004192846.1_565 [locus_tag=BMA_RS02890] [protein=SUF system NifU family Fe-S cluster assembly protein] [protein_id=WP_004192846.1] [location=complement(635159..635650)] [gbkey=CDS]	565	negative	negative	non_pathogenic	N	-	non_pathogenic
lcl|NC_006348.1_prot_WP_004199378.1_566 [locus_tag=BMA_RS02895] [protein=aminotransferase class V-fold PLP-dependent enzyme] [protein_id=WP_004199378.1] [location=complement(635647..636888)] [gbkey=CDS]	566	pathogenic	negative	unclassified	Y	3: Potential Secreted Virulence factor	non_pathogenic
lcl|NC_006348.1_prot_WP_004193207.1_567 [gene=sufD] [locus_tag=BMA_RS02900] [protein=Fe-S cluster assembly protein SufD] [protein_id=WP_004193207.1] [location=complement(636881..638116)] [gbkey=CDS]	567	negative	pathogenic	unclassified	N	4: Potential Non-secreted Virulence factor	non_pathogenic
lcl|NC_006348.1_prot_WP_004196973.1_568 [locus_tag=BMA_RS02905] [protein=ATP-binding cassette domain-containing protein] [protein_id=WP_004196973.1] [location=complement(638121..638690)] [gbkey=CDS]	568	pathogenic	negative	unclassified	Y	3: Potential Secreted Virulence factor	non_pathogenic
lcl|NC_006348.1_prot_569 [gene=sufB] [locus_tag=BMA_RS02910] [protein=Fe-S cluster assembly protein SufB] [pseudo=true] [location=complement(638720..640173)] [gbkey=CDS]	569	negative	pathogenic	unclassified	N	4: Potential Non-secreted Virulence factor	non_pathogenic
lcl|NC_006348.1_prot_WP_004191950.1_570 [locus_tag=BMA_RS02915] [protein=NnrS family protein] [protein_id=WP_004191950.1] [location=complement(640662..641858)] [gbkey=CDS]	570	negative	negative	non_pathogenic	N	-	non_pathogenic
lcl|NC_006348.1_prot_WP_004196976.1_571 [locus_tag=BMA_RS02920] [protein=hypothetical protein] [protein_id=WP_004196976.1] [location=complement(641855..642070)] [gbkey=CDS]	571	negative	negative	non_pathogenic	N	-	non_pathogenic
lcl|NC_006348.1_prot_WP_011203850.1_572 [locus_tag=BMA_RS02925] [protein=methyl-accepting chemotaxis protein] [protein_id=WP_011203850.1] [location=642392..644314] [gbkey=CDS]	572	pathogenic	negative	unclassified	N	4: Potential Non-secreted Virulence factor	non_pathogenic
lcl|NC_006348.1_prot_WP_004196978.1_573 [gene=hemN] [locus_tag=BMA_RS02930] [protein=oxygen-independent coproporphyrinogen III oxidase] [protein_id=WP_004196978.1] [location=644463..645914] [gbkey=CDS]	573	pathogenic	negative	unclassified	N	4: Potential Non-secreted Virulence factor	non_pathogenic
lcl|NC_006348.1_prot_WP_004199379.1_574 [locus_tag=BMA_RS02935] [protein=Crp/Fnr family transcriptional regulator] [protein_id=WP_004199379.1] [location=645926..646615] [gbkey=CDS]	574	pathogenic	negative	unclassified	N	4: Potential Non-secreted Virulence factor	non_pathogenic
lcl|NC_006348.1_prot_WP_011203852.1_575 [locus_tag=BMA_RS02940] [protein=hypothetical protein] [protein_id=WP_011203852.1] [location=complement(646592..647908)] [gbkey=CDS]	575	negative	negative	non_pathogenic	N	-	non_pathogenic
lcl|NC_006348.1_prot_WP_004199381.1_576 [locus_tag=BMA_RS02945] [protein=nitronate monooxygenase family protein] [protein_id=WP_004199381.1] [location=648128..649345] [gbkey=CDS]	576	pathogenic	negative	unclassified	N	4: Potential Non-secreted Virulence factor	non_pathogenic
lcl|NC_006348.1_prot_WP_004193266.1_577 [locus_tag=BMA_RS26400] [protein=hypothetical protein] [protein_id=WP_004193266.1] [location=649318..649437] [gbkey=CDS]	577	negative	negative	non_pathogenic	N	-	non_pathogenic
lcl|NC_006348.1_prot_WP_004192521.1_578 [locus_tag=BMA_RS02955] [protein=U32 family peptidase] [protein_id=WP_004192521.1] [location=649434..650468] [gbkey=CDS]	578	negative	negative	non_pathogenic	N	-	non_pathogenic
lcl|NC_006348.1_prot_WP_004193564.1_579 [locus_tag=BMA_RS02960] [protein=U32 family peptidase] [protein_id=WP_004193564.1] [location=650509..651396] [gbkey=CDS]	579	negative	negative	non_pathogenic	N	-	non_pathogenic
lcl|NC_006348.1_prot_WP_004193409.1_580 [locus_tag=BMA_RS02965] [protein=SCP2 sterol-binding domain-containing protein] [protein_id=WP_004193409.1] [location=651450..651929] [gbkey=CDS]	580	negative	pathogenic	unclassified	N	4: Potential Non-secreted Virulence factor	non_pathogenic
lcl|NC_006348.1_prot_WP_004192494.1_581 [locus_tag=BMA_RS02970] [protein=putative zinc-binding protein] [protein_id=WP_004192494.1] [location=651969..652415] [gbkey=CDS]	581	negative	negative	non_pathogenic	N	-	non_pathogenic
lcl|NC_006348.1_prot_WP_004196980.1_582 [locus_tag=BMA_RS02975] [protein=anaerobic ribonucleoside-triphosphate reductase activating protein] [protein_id=WP_004196980.1] [location=complement(652670..653389)] [gbkey=CDS]	582	negative	negative	non_pathogenic	N	-	non_pathogenic
lcl|NC_006348.1_prot_WP_004196981.1_583 [locus_tag=BMA_RS27105] [protein=hypothetical protein] [protein_id=WP_004196981.1] [location=complement(653408..653620)] [gbkey=CDS]	583	negative	negative	non_pathogenic	N	-	non_pathogenic
lcl|NC_006348.1_prot_WP_004192163.1_584 [locus_tag=BMA_RS02985] [protein=ribonucleoside triphosphate reductase] [protein_id=WP_004192163.1] [location=complement(653623..655374)] [gbkey=CDS]	584	negative	pathogenic	unclassified	N	4: Potential Non-secreted Virulence factor	non_pathogenic
lcl|NC_006348.1_prot_WP_004196982.1_585 [locus_tag=BMA_RS02990] [protein=NnrS family protein] [protein_id=WP_004196982.1] [location=complement(655984..657207)] [gbkey=CDS]	585	negative	negative	non_pathogenic	N	-	non_pathogenic
lcl|NC_006348.1_prot_WP_004193239.1_586 [locus_tag=BMA_RS02995] [protein=hypothetical protein] [protein_id=WP_004193239.1] [location=complement(657344..658477)] [gbkey=CDS]	586	negative	negative	non_pathogenic	Y	-	non_pathogenic
lcl|NC_006348.1_prot_WP_004196984.1_587 [locus_tag=BMA_RS03000] [protein=metal-sulfur cluster assembly factor] [protein_id=WP_004196984.1] [location=complement(658531..658875)] [gbkey=CDS]	587	negative	negative	non_pathogenic	N	-	non_pathogenic
lcl|NC_006348.1_prot_WP_004197954.1_588 [locus_tag=BMA_RS03005] [protein=nitric-oxide reductase large subunit] [protein_id=WP_004197954.1] [location=complement(658955..661243)] [gbkey=CDS]	588	pathogenic	negative	unclassified	Y	3: Potential Secreted Virulence factor	non_pathogenic
lcl|NC_006348.1_prot_WP_004191500.1_589 [locus_tag=BMA_RS03010] [protein=alkane 1-monooxygenase] [protein_id=WP_004191500.1] [location=complement(661965..663131)] [gbkey=CDS]	589	negative	pathogenic	unclassified	N	4: Potential Non-secreted Virulence factor	non_pathogenic
lcl|NC_006348.1_prot_WP_004192929.1_590 [locus_tag=BMA_RS03015] [protein=DNA photolyase family protein] [protein_id=WP_004192929.1] [location=663550..665010] [gbkey=CDS]	590	negative	negative	non_pathogenic	N	-	non_pathogenic
lcl|NC_006348.1_prot_WP_004193917.1_591 [gene=cysC] [locus_tag=BMA_RS03020] [protein=adenylyl-sulfate kinase] [protein_id=WP_004193917.1] [location=665141..665761] [gbkey=CDS]	591	pathogenic	negative	unclassified	N	4: Potential Non-secreted Virulence factor	non_pathogenic
lcl|NC_006348.1_prot_WP_004193595.1_592 [locus_tag=BMA_RS03025] [protein=hypothetical protein] [protein_id=WP_004193595.1] [location=666110..666343] [gbkey=CDS]	592	negative	negative	non_pathogenic	N	-	non_pathogenic
lcl|NC_006348.1_prot_WP_004206379.1_593 [locus_tag=BMA_RS03030] [protein=autoinducer binding domain-containing protein] [protein_id=WP_004206379.1] [location=666626..667339] [gbkey=CDS]	593	pathogenic	pathogenic	pathogenic	N	2: Non-secreted Virulence factor	non_pathogenic
lcl|NC_006348.1_prot_WP_004193251.1_594 [locus_tag=BMA_RS03035] [protein=alpha/beta fold hydrolase] [protein_id=WP_004193251.1] [location=668557..669567] [gbkey=CDS]	594	pathogenic	negative	unclassified	N	4: Potential Non-secreted Virulence factor	non_pathogenic
lcl|NC_006348.1_prot_WP_004197958.1_595 [locus_tag=BMA_RS03040] [protein=4'-phosphopantetheinyl transferase superfamily protein] [protein_id=WP_004197958.1] [location=669672..670463] [gbkey=CDS]	595	negative	negative	non_pathogenic	N	-	non_pathogenic
lcl|NC_006348.1_prot_WP_004193109.1_596 [locus_tag=BMA_RS26405] [protein=hypothetical protein] [protein_id=WP_004193109.1] [location=670534..671031] [gbkey=CDS]	596	pathogenic	pathogenic	pathogenic	Y	1: Secreted Virulence factor	non_pathogenic
lcl|NC_006348.1_prot_WP_004192520.1_597 [gene=hutH] [locus_tag=BMA_RS03050] [protein=histidine ammonia-lyase] [protein_id=WP_004192520.1] [location=671132..672655] [gbkey=CDS]	597	negative	negative	non_pathogenic	N	-	non_pathogenic
lcl|NC_006348.1_prot_WP_004193766.1_598 [gene=hutC] [locus_tag=BMA_RS03055] [protein=histidine utilization repressor] [protein_id=WP_004193766.1] [location=672660..673355] [gbkey=CDS]	598	pathogenic	negative	unclassified	N	4: Potential Non-secreted Virulence factor	non_pathogenic
lcl|NC_006348.1_prot_WP_004192292.1_599 [locus_tag=BMA_RS03060] [protein=urocanate hydratase] [protein_id=WP_004192292.1] [location=673398..675086] [gbkey=CDS]	599	pathogenic	negative	unclassified	N	4: Potential Non-secreted Virulence factor	non_pathogenic
lcl|NC_006348.1_prot_WP_004192839.1_600 [locus_tag=BMA_RS03065] [protein=HutD family protein] [protein_id=WP_004192839.1] [location=675086..675745] [gbkey=CDS]	600	negative	negative	non_pathogenic	N	-	non_pathogenic
lcl|NC_006348.1_prot_WP_004191108.1_601 [gene=hutI] [locus_tag=BMA_RS03070] [protein=imidazolonepropionase] [protein_id=WP_004191108.1] [location=675742..676965] [gbkey=CDS]	601	pathogenic	negative	unclassified	N	4: Potential Non-secreted Virulence factor	non_pathogenic
lcl|NC_006348.1_prot_WP_004197961.1_602 [locus_tag=BMA_RS03075] [protein=formimidoylglutamate deiminase] [protein_id=WP_004197961.1] [location=676979..678361] [gbkey=CDS]	602	negative	negative	non_pathogenic	Y	-	non_pathogenic
lcl|NC_006348.1_prot_WP_004193651.1_603 [gene=hutG] [locus_tag=BMA_RS03080] [protein=N-formylglutamate deformylase] [protein_id=WP_004193651.1] [location=678605..679408] [gbkey=CDS]	603	negative	pathogenic	unclassified	N	4: Potential Non-secreted Virulence factor	non_pathogenic
lcl|NC_006348.1_prot_WP_004524695.1_604 [locus_tag=BMA_RS03085] [protein=hypothetical protein] [protein_id=WP_004524695.1] [location=679916..680119] [gbkey=CDS]	604	negative	negative	non_pathogenic	Y	-	non_pathogenic
lcl|NC_006348.1_prot_WP_004197963.1_605 [locus_tag=BMA_RS03090] [protein=gamma-glutamyl-gamma-aminobutyrate hydrolase family protein] [protein_id=WP_004197963.1] [location=680427..681218] [gbkey=CDS]	605	pathogenic	negative	unclassified	N	4: Potential Non-secreted Virulence factor	non_pathogenic
lcl|NC_006348.1_prot_WP_004193417.1_606 [locus_tag=BMA_RS03095] [protein=glutamine synthetase family protein] [protein_id=WP_004193417.1] [location=681251..682585] [gbkey=CDS]	606	negative	negative	non_pathogenic	N	-	non_pathogenic
lcl|NC_006348.1_prot_607 [locus_tag=BMA_RS03100] [protein=aminotransferase class III-fold pyridoxal phosphate-dependent enzyme] [pseudo=true] [partial=3'] [location=682620..>683231] [gbkey=CDS]	607	pathogenic	pathogenic	pathogenic	N	2: Non-secreted Virulence factor	non_pathogenic
lcl|NC_006348.1_prot_WP_038802950.1_608 [locus_tag=BMA_RS03105] [protein=IS3-like element IS407 family transposase] [exception=ribosomal slippage] [protein_id=WP_038802950.1] [location=complement(join(683279..684141,684141..684399))] [gbkey=CDS]	608	negative	negative	non_pathogenic	N	-	non_pathogenic
lcl|NC_006348.1_prot_WP_004193435.1_609 [locus_tag=BMA_RS03120] [protein=CysB family HTH-type transcriptional regulator] [protein_id=WP_004193435.1] [location=complement(685380..686321)] [gbkey=CDS]	609	pathogenic	negative	unclassified	N	4: Potential Non-secreted Virulence factor	non_pathogenic
lcl|NC_006348.1_prot_WP_004192117.1_610 [locus_tag=BMA_RS03125] [protein=nitrite/sulfite reductase] [protein_id=WP_004192117.1] [location=686541..688220] [gbkey=CDS]	610	pathogenic	negative	unclassified	N	4: Potential Non-secreted Virulence factor	non_pathogenic
lcl|NC_006348.1_prot_WP_004191986.1_611 [locus_tag=BMA_RS03130] [protein=DUF934 domain-containing protein] [protein_id=WP_004191986.1] [location=688245..688787] [gbkey=CDS]	611	negative	negative	non_pathogenic	N	-	non_pathogenic
lcl|NC_006348.1_prot_WP_004192841.1_612 [locus_tag=BMA_RS03135] [protein=phosphoadenylyl-sulfate reductase] [protein_id=WP_004192841.1] [location=688784..689533] [gbkey=CDS]	612	negative	negative	non_pathogenic	N	-	non_pathogenic
lcl|NC_006348.1_prot_WP_004193924.1_613 [gene=cysD] [locus_tag=BMA_RS03140] [protein=sulfate adenylyltransferase subunit CysD] [protein_id=WP_004193924.1] [location=689614..690579] [gbkey=CDS]	613	negative	negative	non_pathogenic	N	-	non_pathogenic
lcl|NC_006348.1_prot_WP_004191835.1_614 [locus_tag=BMA_RS03145] [protein=GTP-binding protein] [protein_id=WP_004191835.1] [location=690602..691918] [gbkey=CDS]	614	pathogenic	negative	unclassified	N	4: Potential Non-secreted Virulence factor	non_pathogenic
lcl|NC_006348.1_prot_WP_004192678.1_615 [gene=cobA] [locus_tag=BMA_RS03150] [protein=uroporphyrinogen-III C-methyltransferase] [protein_id=WP_004192678.1] [location=691978..692751] [gbkey=CDS]	615	negative	negative	non_pathogenic	N	-	non_pathogenic
lcl|NC_006348.1_prot_WP_004193817.1_616 [locus_tag=BMA_RS03155] [protein=CbiX/SirB N-terminal domain-containing protein] [protein_id=WP_004193817.1] [location=complement(692962..693348)] [gbkey=CDS]	616	pathogenic	negative	unclassified	N	4: Potential Non-secreted Virulence factor	non_pathogenic
lcl|NC_006348.1_prot_WP_004191705.1_617 [gene=lptG] [locus_tag=BMA_RS03160] [protein=LPS export ABC transporter permease LptG] [protein_id=WP_004191705.1] [location=complement(693380..694531)] [gbkey=CDS]	617	negative	negative	non_pathogenic	N	-	non_pathogenic
lcl|NC_006348.1_prot_WP_004192178.1_618 [gene=lptF] [locus_tag=BMA_RS03165] [protein=LPS export ABC transporter permease LptF] [protein_id=WP_004192178.1] [location=complement(694535..695632)] [gbkey=CDS]	618	pathogenic	pathogenic	pathogenic	N	2: Non-secreted Virulence factor	non_pathogenic
lcl|NC_006348.1_prot_WP_004191270.1_619 [locus_tag=BMA_RS03170] [protein=leucyl aminopeptidase] [protein_id=WP_004191270.1] [location=695753..697264] [gbkey=CDS]	619	negative	negative	non_pathogenic	N	-	non_pathogenic
lcl|NC_006348.1_prot_WP_004193228.1_620 [locus_tag=BMA_RS03175] [protein=DNA polymerase III subunit chi] [protein_id=WP_004193228.1] [location=697308..697724] [gbkey=CDS]	620	negative	negative	non_pathogenic	N	-	non_pathogenic
lcl|NC_006348.1_prot_WP_004193769.1_621 [locus_tag=BMA_RS03180] [protein=DUF2486 family protein] [protein_id=WP_004193769.1] [location=697746..698456] [gbkey=CDS]	621	negative	pathogenic	unclassified	N	4: Potential Non-secreted Virulence factor	non_pathogenic
lcl|NC_006348.1_prot_WP_004192706.1_622 [locus_tag=BMA_RS03185] [protein=c-type cytochrome] [protein_id=WP_004192706.1] [location=complement(698614..698937)] [gbkey=CDS]	622	pathogenic	pathogenic	pathogenic	Y	1: Secreted Virulence factor	non_pathogenic
lcl|NC_006348.1_prot_WP_011203860.1_623 [locus_tag=BMA_RS03190] [protein=IS1182-like element ISBma2 family transposase] [protein_id=WP_011203860.1] [location=complement(699073..700536)] [gbkey=CDS]	623	pathogenic	negative	unclassified	N	4: Potential Non-secreted Virulence factor	non_pathogenic
lcl|NC_006348.1_prot_WP_004191611.1_624 [gene=ilvD] [locus_tag=BMA_RS03195] [protein=dihydroxy-acid dehydratase] [protein_id=WP_004191611.1] [location=complement(700747..702420)] [gbkey=CDS]	624	negative	negative	non_pathogenic	N	-	non_pathogenic
lcl|NC_006348.1_prot_WP_004191772.1_625 [locus_tag=BMA_RS03200] [protein=LysR substrate-binding domain-containing protein] [protein_id=WP_004191772.1] [location=702598..703545] [gbkey=CDS]	625	pathogenic	negative	unclassified	N	4: Potential Non-secreted Virulence factor	non_pathogenic
lcl|NC_006348.1_prot_WP_004191241.1_626 [gene=lgt] [locus_tag=BMA_RS03205] [protein=prolipoprotein diacylglyceryl transferase] [protein_id=WP_004191241.1] [location=703704..704594] [gbkey=CDS]	626	negative	negative	non_pathogenic	N	-	non_pathogenic
lcl|NC_006348.1_prot_WP_004192801.1_627 [locus_tag=BMA_RS03210] [protein=SIMPL domain-containing protein] [protein_id=WP_004192801.1] [location=complement(704947..705684)] [gbkey=CDS]	627	pathogenic	pathogenic	pathogenic	Y	1: Secreted Virulence factor	non_pathogenic
lcl|NC_006348.1_prot_WP_004193808.1_628 [locus_tag=BMA_RS03215] [protein=EVE domain-containing protein] [protein_id=WP_004193808.1] [location=complement(705883..706344)] [gbkey=CDS]	628	negative	pathogenic	unclassified	N	4: Potential Non-secreted Virulence factor	non_pathogenic
lcl|NC_006348.1_prot_WP_004192718.1_629 [locus_tag=BMA_RS03225] [protein=cell division protein ZapA] [protein_id=WP_004192718.1] [location=complement(706684..706998)] [gbkey=CDS]	629	negative	pathogenic	unclassified	N	4: Potential Non-secreted Virulence factor	non_pathogenic
lcl|NC_006348.1_prot_WP_004193419.1_630 [locus_tag=BMA_RS03230] [protein=hypothetical protein] [protein_id=WP_004193419.1] [location=complement(706995..707345)] [gbkey=CDS]	630	pathogenic	pathogenic	pathogenic	N	2: Non-secreted Virulence factor	non_pathogenic
lcl|NC_006348.1_prot_WP_011203862.1_631 [locus_tag=BMA_RS03235] [protein=TonB-dependent receptor] [protein_id=WP_011203862.1] [location=707885..709942] [gbkey=CDS]	631	pathogenic	pathogenic	pathogenic	Y	1: Secreted Virulence factor	non_pathogenic
lcl|NC_006348.1_prot_WP_004192857.1_632 [locus_tag=BMA_RS03240] [protein=iron ABC transporter permease] [protein_id=WP_004192857.1] [location=710021..711022] [gbkey=CDS]	632	pathogenic	pathogenic	pathogenic	Y	1: Secreted Virulence factor	non_pathogenic
lcl|NC_006348.1_prot_WP_004192006.1_633 [locus_tag=BMA_RS03245] [protein=ABC transporter ATP-binding protein] [protein_id=WP_004192006.1] [location=711019..711849] [gbkey=CDS]	633	pathogenic	negative	unclassified	N	4: Potential Non-secreted Virulence factor	non_pathogenic
lcl|NC_006348.1_prot_WP_004193123.1_634 [gene=cobT] [locus_tag=BMA_RS03250] [protein=nicotinate-nucleotide--dimethylbenzimidazole phosphoribosyltransferase] [protein_id=WP_004193123.1] [location=711893..712951] [gbkey=CDS]	634	negative	negative	non_pathogenic	N	-	non_pathogenic
lcl|NC_006348.1_prot_WP_004191554.1_635 [locus_tag=BMA_RS03255] [protein=adenosylcobinamide-GDP ribazoletransferase] [protein_id=WP_004191554.1] [location=712958..713716] [gbkey=CDS]	635	negative	negative	non_pathogenic	N	-	non_pathogenic
lcl|NC_006348.1_prot_WP_004193433.1_636 [gene=cobC] [locus_tag=BMA_RS03260] [protein=alpha-ribazole phosphatase] [protein_id=WP_004193433.1] [location=713701..714300] [gbkey=CDS]	636	pathogenic	negative	unclassified	N	4: Potential Non-secreted Virulence factor	non_pathogenic
lcl|NC_006348.1_prot_WP_004192614.1_637 [locus_tag=BMA_RS03265] [protein=hypothetical protein] [protein_id=WP_004192614.1] [location=complement(714443..715279)] [gbkey=CDS]	637	negative	pathogenic	unclassified	N	4: Potential Non-secreted Virulence factor	non_pathogenic
lcl|NC_006348.1_prot_WP_004192829.1_638 [locus_tag=BMA_RS03270] [protein=cobalamin-binding protein] [protein_id=WP_004192829.1] [location=complement(715445..716377)] [gbkey=CDS]	638	pathogenic	negative	unclassified	Y	3: Potential Secreted Virulence factor	non_pathogenic
lcl|NC_006348.1_prot_WP_004198614.1_639 [gene=cobD] [locus_tag=BMA_RS03275] [protein=threonine-phosphate decarboxylase CobD] [protein_id=WP_004198614.1] [location=complement(716383..717435)] [gbkey=CDS]	639	pathogenic	negative	unclassified	N	4: Potential Non-secreted Virulence factor	non_pathogenic
lcl|NC_006348.1_prot_WP_004193815.1_640 [gene=cbiB] [locus_tag=BMA_RS03280] [protein=adenosylcobinamide-phosphate synthase CbiB] [protein_id=WP_004193815.1] [location=complement(717428..718360)] [gbkey=CDS]	640	negative	negative	non_pathogenic	Y	-	non_pathogenic
lcl|NC_006348.1_prot_WP_004198615.1_641 [gene=cobU] [locus_tag=BMA_RS03285] [protein=bifunctional adenosylcobinamide kinase/adenosylcobinamide-phosphate guanylyltransferase] [protein_id=WP_004198615.1] [location=complement(718354..718911)] [gbkey=CDS]	641	negative	negative	non_pathogenic	N	-	non_pathogenic
lcl|NC_006348.1_prot_WP_004198616.1_642 [locus_tag=BMA_RS03290] [protein=cobyric acid synthase] [protein_id=WP_004198616.1] [location=718939..720528] [gbkey=CDS]	642	pathogenic	negative	unclassified	Y	3: Potential Secreted Virulence factor	non_pathogenic
lcl|NC_006348.1_prot_WP_004198617.1_643 [locus_tag=BMA_RS03295] [protein=DoxX family protein] [protein_id=WP_004198617.1] [location=720809..721225] [gbkey=CDS]	643	negative	negative	non_pathogenic	N	-	non_pathogenic
lcl|NC_006348.1_prot_WP_004193001.1_644 [locus_tag=BMA_RS03300] [protein=ParA family protein] [protein_id=WP_004193001.1] [location=721594..722217] [gbkey=CDS]	644	pathogenic	negative	unclassified	N	4: Potential Non-secreted Virulence factor	non_pathogenic
lcl|NC_006348.1_prot_WP_004191357.1_645 [locus_tag=BMA_RS03305] [protein=aspartate 1-decarboxylase] [protein_id=WP_004191357.1] [location=complement(722337..722723)] [gbkey=CDS]	645	pathogenic	negative	unclassified	N	4: Potential Non-secreted Virulence factor	non_pathogenic
lcl|NC_006348.1_prot_WP_004192993.1_646 [gene=panC] [locus_tag=BMA_RS03310] [protein=pantoate--beta-alanine ligase] [protein_id=WP_004192993.1] [location=complement(722776..723615)] [gbkey=CDS]	646	negative	negative	non_pathogenic	N	-	non_pathogenic
lcl|NC_006348.1_prot_WP_004192594.1_647 [locus_tag=BMA_RS03315] [protein=segregation/condensation protein A] [protein_id=WP_004192594.1] [location=complement(724371..725246)] [gbkey=CDS]	647	negative	negative	non_pathogenic	N	-	non_pathogenic
lcl|NC_006348.1_prot_WP_004193782.1_648 [locus_tag=BMA_RS03320] [protein=DUF3460 family protein] [protein_id=WP_004193782.1] [location=complement(725251..725439)] [gbkey=CDS]	648	negative	pathogenic	unclassified	N	4: Potential Non-secreted Virulence factor	non_pathogenic
lcl|NC_006348.1_prot_WP_004192380.1_649 [locus_tag=BMA_RS03325] [protein=autotransporter assembly complex protein TamA] [protein_id=WP_004192380.1] [location=725648..727465] [gbkey=CDS]	649	negative	pathogenic	unclassified	Y	3: Potential Secreted Virulence factor	non_pathogenic
lcl|NC_006348.1_prot_WP_004193490.1_650 [locus_tag=BMA_RS03330] [protein=translocation/assembly module TamB domain-containing protein] [protein_id=WP_004193490.1] [location=727479..731597] [gbkey=CDS]	650	pathogenic	pathogenic	pathogenic	N	2: Non-secreted Virulence factor	non_pathogenic
lcl|NC_006348.1_prot_WP_004266555.1_651 [locus_tag=BMA_RS03335] [protein=hypothetical protein] [protein_id=WP_004266555.1] [location=731948..732658] [gbkey=CDS]	651	negative	negative	non_pathogenic	N	-	non_pathogenic
lcl|NC_006348.1_prot_WP_004192663.1_652 [locus_tag=BMA_RS03340] [protein=methyltransferase] [protein_id=WP_004192663.1] [location=732655..733668] [gbkey=CDS]	652	pathogenic	negative	unclassified	N	4: Potential Non-secreted Virulence factor	non_pathogenic
lcl|NC_006348.1_prot_WP_011203868.1_653 [gene=metG] [locus_tag=BMA_RS03345] [protein=methionine--tRNA ligase] [protein_id=WP_011203868.1] [location=complement(734017..736194)] [gbkey=CDS]	653	negative	negative	non_pathogenic	N	-	non_pathogenic
lcl|NC_006348.1_prot_WP_004192130.1_654 [locus_tag=BMA_RS03350] [protein=OmpA family protein] [protein_id=WP_004192130.1] [location=complement(736677..737324)] [gbkey=CDS]	654	pathogenic	pathogenic	pathogenic	Y	1: Secreted Virulence factor	non_pathogenic
lcl|NC_006348.1_prot_WP_004193796.1_655 [gene=apbC] [locus_tag=BMA_RS03360] [protein=iron-sulfur cluster carrier protein ApbC] [protein_id=WP_004193796.1] [location=737706..738794] [gbkey=CDS]	655	pathogenic	negative	unclassified	N	4: Potential Non-secreted Virulence factor	non_pathogenic
lcl|NC_006348.1_prot_WP_004191507.1_656 [gene=sodC] [locus_tag=BMA_RS03365] [protein=superoxide dismutase [Cu-Zn]] [protein_id=WP_004191507.1] [location=738927..739466] [gbkey=CDS]	656	pathogenic	pathogenic	pathogenic	Y	1: Secreted Virulence factor	non_pathogenic
lcl|NC_006348.1_prot_WP_004192666.1_657 [gene=dcd] [locus_tag=BMA_RS03370] [protein=dCTP deaminase] [protein_id=WP_004192666.1] [location=739570..740139] [gbkey=CDS]	657	pathogenic	negative	unclassified	N	4: Potential Non-secreted Virulence factor	non_pathogenic
lcl|NC_006348.1_prot_WP_004191939.1_658 [locus_tag=BMA_RS03375] [protein=arginine/lysine/ornithine decarboxylase] [protein_id=WP_004191939.1] [location=740242..742521] [gbkey=CDS]	658	pathogenic	negative	unclassified	N	4: Potential Non-secreted Virulence factor	non_pathogenic
lcl|NC_006348.1_prot_WP_004205947.1_659 [locus_tag=BMA_RS03380] [protein=DUF1311 domain-containing protein] [protein_id=WP_004205947.1] [location=742524..743246] [gbkey=CDS]	659	negative	pathogenic	unclassified	Y	3: Potential Secreted Virulence factor	non_pathogenic
lcl|NC_006348.1_prot_WP_004193337.1_660 [locus_tag=BMA_RS03385] [protein=HAD family phosphatase] [protein_id=WP_004193337.1] [location=complement(743380..744054)] [gbkey=CDS]	660	pathogenic	negative	unclassified	N	4: Potential Non-secreted Virulence factor	non_pathogenic
lcl|NC_006348.1_prot_WP_004191886.1_661 [gene=argH] [locus_tag=BMA_RS03390] [protein=argininosuccinate lyase] [protein_id=WP_004191886.1] [location=complement(744087..745496)] [gbkey=CDS]	661	negative	negative	non_pathogenic	N	-	non_pathogenic
lcl|NC_006348.1_prot_WP_004199402.1_662 [locus_tag=BMA_RS03395] [protein=fimbria/pilus outer membrane usher protein] [protein_id=WP_004199402.1] [location=complement(745665..747965)] [gbkey=CDS]	662	pathogenic	pathogenic	pathogenic	N	2: Non-secreted Virulence factor	non_pathogenic
lcl|NC_006348.1_prot_WP_038802950.1_663 [locus_tag=BMA_RS03400] [protein=IS3-like element IS407 family transposase] [exception=ribosomal slippage] [protein_id=WP_038802950.1] [location=join(748165..748423,748423..749285)] [gbkey=CDS]	663	negative	negative	non_pathogenic	N	-	non_pathogenic
lcl|NC_006348.1_prot_WP_004191842.1_664 [locus_tag=BMA_RS03405] [protein=molecular chaperone] [protein_id=WP_004191842.1] [location=complement(749909..750619)] [gbkey=CDS]	664	pathogenic	negative	unclassified	Y	3: Potential Secreted Virulence factor	non_pathogenic
lcl|NC_006348.1_prot_WP_004526328.1_665 [locus_tag=BMA_RS03410] [protein=spore coat U domain-containing protein] [protein_id=WP_004526328.1] [location=complement(750627..751145)] [gbkey=CDS]	665	pathogenic	pathogenic	pathogenic	Y	1: Secreted Virulence factor	non_pathogenic
lcl|NC_006348.1_prot_WP_004193822.1_666 [locus_tag=BMA_RS03415] [protein=spore coat U domain-containing protein] [protein_id=WP_004193822.1] [location=751519..752529] [gbkey=CDS]	666	pathogenic	pathogenic	pathogenic	Y	1: Secreted Virulence factor	non_pathogenic
lcl|NC_006348.1_prot_WP_004192784.1_667 [locus_tag=BMA_RS03420] [protein=helix-turn-helix transcriptional regulator] [protein_id=WP_004192784.1] [location=complement(752702..753517)] [gbkey=CDS]	667	negative	pathogenic	unclassified	N	4: Potential Non-secreted Virulence factor	non_pathogenic
lcl|NC_006348.1_prot_WP_004192680.1_668 [locus_tag=BMA_RS03425] [protein=class I SAM-dependent methyltransferase] [protein_id=WP_004192680.1] [location=753700..754455] [gbkey=CDS]	668	pathogenic	negative	unclassified	Y	3: Potential Secreted Virulence factor	non_pathogenic
lcl|NC_006348.1_prot_WP_004191998.1_669 [locus_tag=BMA_RS03430] [protein=IS1182-like element ISBma2 family transposase] [protein_id=WP_004191998.1] [location=complement(754831..756294)] [gbkey=CDS]	669	pathogenic	negative	unclassified	N	4: Potential Non-secreted Virulence factor	non_pathogenic
lcl|NC_006348.1_prot_WP_004191560.1_670 [gene=ppc] [locus_tag=BMA_RS03435] [protein=phosphoenolpyruvate carboxylase] [protein_id=WP_004191560.1] [location=complement(756440..759424)] [gbkey=CDS]	670	pathogenic	pathogenic	pathogenic	Y	1: Secreted Virulence factor	non_pathogenic
lcl|NC_006348.1_prot_WP_004193185.1_671 [gene=hemC] [locus_tag=BMA_RS03445] [protein=hydroxymethylbilane synthase] [protein_id=WP_004193185.1] [location=759751..760740] [gbkey=CDS]	671	pathogenic	negative	unclassified	N	4: Potential Non-secreted Virulence factor	non_pathogenic
lcl|NC_006348.1_prot_WP_004193146.1_672 [gene=hemDX] [locus_tag=BMA_RS03450] [protein=fused uroporphyrinogen-III synthase HemD/membrane protein HemX] [protein_id=WP_004193146.1] [location=760740..762719] [gbkey=CDS]	672	pathogenic	pathogenic	pathogenic	N	2: Non-secreted Virulence factor	non_pathogenic
lcl|NC_006348.1_prot_WP_004193604.1_673 [locus_tag=BMA_RS03455] [protein=heme biosynthesis protein HemY] [protein_id=WP_004193604.1] [location=762724..763914] [gbkey=CDS]	673	pathogenic	negative	unclassified	N	4: Potential Non-secreted Virulence factor	non_pathogenic
lcl|NC_006348.1_prot_WP_004192161.1_674 [locus_tag=BMA_RS03460] [protein=MFS transporter] [protein_id=WP_004192161.1] [location=complement(764095..765402)] [gbkey=CDS]	674	pathogenic	negative	unclassified	N	4: Potential Non-secreted Virulence factor	non_pathogenic
lcl|NC_006348.1_prot_WP_004192728.1_675 [locus_tag=BMA_RS03465] [protein=SDR family oxidoreductase] [protein_id=WP_004192728.1] [location=complement(765441..766199)] [gbkey=CDS]	675	pathogenic	negative	unclassified	N	4: Potential Non-secreted Virulence factor	non_pathogenic
lcl|NC_006348.1_prot_WP_004193515.1_676 [locus_tag=BMA_RS03470] [protein=aldehyde dehydrogenase family protein] [protein_id=WP_004193515.1] [location=complement(766288..767727)] [gbkey=CDS]	676	negative	negative	non_pathogenic	N	-	non_pathogenic
lcl|NC_006348.1_prot_WP_004192356.1_677 [gene=ppa] [locus_tag=BMA_RS03475] [protein=inorganic diphosphatase] [protein_id=WP_004192356.1] [location=767888..768415] [gbkey=CDS]	677	negative	negative	non_pathogenic	N	-	non_pathogenic
lcl|NC_006348.1_prot_WP_004199405.1_678 [locus_tag=BMA_RS03480] [protein=GIY-YIG nuclease family protein] [protein_id=WP_004199405.1] [location=complement(768474..769370)] [gbkey=CDS]	678	pathogenic	pathogenic	pathogenic	N	2: Non-secreted Virulence factor	non_pathogenic
lcl|NC_006348.1_prot_WP_011807749.1_679 [locus_tag=BMA_RS03485] [protein=helix-turn-helix domain-containing protein] [protein_id=WP_011807749.1] [location=complement(769349..769738)] [gbkey=CDS]	679	pathogenic	negative	unclassified	N	4: Potential Non-secreted Virulence factor	non_pathogenic
lcl|NC_006348.1_prot_WP_004192390.1_680 [locus_tag=BMA_RS03490] [protein=GNAT family N-acetyltransferase] [protein_id=WP_004192390.1] [location=complement(770370..771548)] [gbkey=CDS]	680	negative	negative	non_pathogenic	N	-	non_pathogenic
lcl|NC_006348.1_prot_WP_004198600.1_681 [locus_tag=BMA_RS03495] [protein=NAD+ synthase] [protein_id=WP_004198600.1] [location=771669..773369] [gbkey=CDS]	681	pathogenic	negative	unclassified	N	4: Potential Non-secreted Virulence factor	non_pathogenic
lcl|NC_006348.1_prot_WP_004193987.1_682 [locus_tag=BMA_RS03500] [protein=P-II family nitrogen regulator] [protein_id=WP_004193987.1] [location=773430..773768] [gbkey=CDS]	682	negative	negative	non_pathogenic	N	-	non_pathogenic
lcl|NC_006348.1_prot_WP_004191758.1_683 [locus_tag=BMA_RS03505] [protein=porin] [protein_id=WP_004191758.1] [location=complement(774237..775325)] [gbkey=CDS]	683	pathogenic	pathogenic	pathogenic	Y	1: Secreted Virulence factor	non_pathogenic
lcl|NC_006348.1_prot_WP_004192946.1_684 [locus_tag=BMA_RS03510] [protein=ABC transporter ATP-binding protein] [protein_id=WP_004192946.1] [location=complement(776220..776987)] [gbkey=CDS]	684	pathogenic	negative	unclassified	N	4: Potential Non-secreted Virulence factor	non_pathogenic
lcl|NC_006348.1_prot_WP_004193161.1_685 [locus_tag=BMA_RS03515] [protein=ABC transporter permease] [protein_id=WP_004193161.1] [location=complement(777022..777735)] [gbkey=CDS]	685	pathogenic	negative	unclassified	N	4: Potential Non-secreted Virulence factor	non_pathogenic
lcl|NC_006348.1_prot_WP_004191164.1_686 [gene=hisQ] [locus_tag=BMA_RS03520] [protein=histidine ABC transporter permease HisQ] [protein_id=WP_004191164.1] [location=complement(777732..778421)] [gbkey=CDS]	686	pathogenic	negative	unclassified	N	4: Potential Non-secreted Virulence factor	non_pathogenic
lcl|NC_006348.1_prot_WP_004198602.1_687 [locus_tag=BMA_RS03525] [protein=ABC transporter substrate-binding protein] [protein_id=WP_004198602.1] [location=complement(778632..779408)] [gbkey=CDS]	687	pathogenic	negative	unclassified	Y	3: Potential Secreted Virulence factor	non_pathogenic
lcl|NC_006348.1_prot_688 [locus_tag=BMA_RS03530] [protein=pirin family protein] [pseudo=true] [location=779801..780489] [gbkey=CDS]	688	pathogenic	pathogenic	pathogenic	N	2: Non-secreted Virulence factor	non_pathogenic
lcl|NC_006348.1_prot_WP_004192043.1_689 [locus_tag=BMA_RS03535] [protein=periplasmic heavy metal sensor] [protein_id=WP_004192043.1] [location=complement(780836..781381)] [gbkey=CDS]	689	pathogenic	pathogenic	pathogenic	Y	1: Secreted Virulence factor	non_pathogenic
lcl|NC_006348.1_prot_WP_004191521.1_690 [locus_tag=BMA_RS03540] [protein=response regulator] [protein_id=WP_004191521.1] [location=781623..782321] [gbkey=CDS]	690	pathogenic	negative	unclassified	N	4: Potential Non-secreted Virulence factor	non_pathogenic
lcl|NC_006348.1_prot_WP_004193003.1_691 [locus_tag=BMA_RS03545] [protein=ATP-binding protein] [protein_id=WP_004193003.1] [location=782305..783618] [gbkey=CDS]	691	pathogenic	pathogenic	pathogenic	N	2: Non-secreted Virulence factor	non_pathogenic
lcl|NC_006348.1_prot_WP_004198606.1_692 [locus_tag=BMA_RS03550] [protein=hypothetical protein] [protein_id=WP_004198606.1] [location=complement(783692..783958)] [gbkey=CDS]	692	negative	pathogenic	unclassified	N	4: Potential Non-secreted Virulence factor	non_pathogenic
lcl|NC_006348.1_prot_WP_004193300.1_693 [locus_tag=BMA_RS26010] [protein=hypothetical protein] [protein_id=WP_004193300.1] [location=complement(784085..784222)] [gbkey=CDS]	693	negative	negative	non_pathogenic	N	-	non_pathogenic
lcl|NC_006348.1_prot_WP_004192556.1_694 [locus_tag=BMA_RS03555] [protein=ABC transporter permease subunit] [protein_id=WP_004192556.1] [location=784455..786212] [gbkey=CDS]	694	negative	negative	non_pathogenic	N	-	non_pathogenic
lcl|NC_006348.1_prot_WP_004192968.1_695 [locus_tag=BMA_RS03560] [protein=nitrate/sulfonate/bicarbonate ABC transporter ATP-binding protein] [protein_id=WP_004192968.1] [location=786266..787606] [gbkey=CDS]	695	pathogenic	negative	unclassified	N	4: Potential Non-secreted Virulence factor	non_pathogenic
lcl|NC_006348.1_prot_696 [locus_tag=BMA_RS03565] [protein=Arm DNA-binding domain-containing protein] [pseudo=true] [partial=5',3'] [location=<787771..>788022] [gbkey=CDS]	696	negative	negative	non_pathogenic	N	-	non_pathogenic
lcl|NC_006348.1_prot_WP_038802950.1_697 [locus_tag=BMA_RS03570] [protein=IS3-like element IS407 family transposase] [exception=ribosomal slippage] [protein_id=WP_038802950.1] [location=complement(join(788071..788933,788933..789191))] [gbkey=CDS]	697	negative	negative	non_pathogenic	N	-	non_pathogenic
lcl|NC_006348.1_prot_698 [locus_tag=BMA_RS03575] [protein=glutathione S-transferase C-terminal domain-containing protein] [pseudo=true] [partial=5'] [location=<789256..789705] [gbkey=CDS]	698	negative	pathogenic	unclassified	N	4: Potential Non-secreted Virulence factor	non_pathogenic
lcl|NC_006348.1_prot_WP_004198608.1_699 [gene=proP] [locus_tag=BMA_RS03580] [protein=glycine betaine/L-proline transporter ProP] [protein_id=WP_004198608.1] [location=complement(790189..791676)] [gbkey=CDS]	699	pathogenic	negative	unclassified	N	4: Potential Non-secreted Virulence factor	non_pathogenic
lcl|NC_006348.1_prot_WP_004193459.1_700 [locus_tag=BMA_RS03585] [protein=YnfA family protein] [protein_id=WP_004193459.1] [location=792211..792543] [gbkey=CDS]	700	negative	negative	non_pathogenic	Y	-	non_pathogenic
lcl|NC_006348.1_prot_WP_004531112.1_701 [gene=dnaQ] [locus_tag=BMA_RS03595] [protein=DNA polymerase III subunit epsilon] [protein_id=WP_004531112.1] [location=complement(792976..793698)] [gbkey=CDS]	701	negative	negative	non_pathogenic	N	-	non_pathogenic
lcl|NC_006348.1_prot_WP_004193456.1_702 [gene=rnhA] [locus_tag=BMA_RS03600] [protein=ribonuclease HI] [protein_id=WP_004193456.1] [location=complement(793756..794202)] [gbkey=CDS]	702	negative	negative	non_pathogenic	N	-	non_pathogenic
lcl|NC_006348.1_prot_WP_004192921.1_703 [locus_tag=BMA_RS03605] [protein=class I SAM-dependent methyltransferase] [protein_id=WP_004192921.1] [location=complement(794199..795011)] [gbkey=CDS]	703	pathogenic	pathogenic	pathogenic	N	2: Non-secreted Virulence factor	non_pathogenic
lcl|NC_006348.1_prot_WP_004192690.1_704 [gene=gloB] [locus_tag=BMA_RS03610] [protein=hydroxyacylglutathione hydrolase] [protein_id=WP_004192690.1] [location=795032..795838] [gbkey=CDS]	704	negative	negative	non_pathogenic	N	-	non_pathogenic
lcl|NC_006348.1_prot_WP_004192263.1_705 [locus_tag=BMA_RS03615] [protein=transglycosylase SLT domain-containing protein] [protein_id=WP_004192263.1] [location=795991..797583] [gbkey=CDS]	705	pathogenic	pathogenic	pathogenic	Y	1: Secreted Virulence factor	non_pathogenic
lcl|NC_006348.1_prot_WP_004198692.1_706 [locus_tag=BMA_RS03620] [protein=MFS transporter] [protein_id=WP_004198692.1] [location=797718..798956] [gbkey=CDS]	706	pathogenic	negative	unclassified	N	4: Potential Non-secreted Virulence factor	non_pathogenic
lcl|NC_006348.1_prot_WP_004193049.1_707 [locus_tag=BMA_RS03625] [protein=hypothetical protein] [protein_id=WP_004193049.1] [location=complement(799063..800205)] [gbkey=CDS]	707	negative	pathogenic	unclassified	N	4: Potential Non-secreted Virulence factor	non_pathogenic
lcl|NC_006348.1_prot_WP_004192764.1_708 [locus_tag=BMA_RS03635] [protein=AraC family transcriptional regulator] [protein_id=WP_004192764.1] [location=800433..801455] [gbkey=CDS]	708	pathogenic	negative	unclassified	N	4: Potential Non-secreted Virulence factor	non_pathogenic
lcl|NC_006348.1_prot_WP_004198695.1_709 [gene=carA] [locus_tag=BMA_RS03640] [protein=glutamine-hydrolyzing carbamoyl-phosphate synthase small subunit] [protein_id=WP_004198695.1] [location=801872..803017] [gbkey=CDS]	709	pathogenic	negative	unclassified	N	4: Potential Non-secreted Virulence factor	non_pathogenic
lcl|NC_006348.1_prot_WP_004192135.1_710 [gene=leuE] [locus_tag=BMA_RS03645] [protein=leucine efflux protein LeuE] [protein_id=WP_004192135.1] [location=803049..803711] [gbkey=CDS]	710	negative	negative	non_pathogenic	N	-	non_pathogenic
lcl|NC_006348.1_prot_WP_004193866.1_711 [gene=carB] [locus_tag=BMA_RS03650] [protein=carbamoyl-phosphate synthase large subunit] [protein_id=WP_004193866.1] [location=803763..807017] [gbkey=CDS]	711	pathogenic	negative	unclassified	Y	3: Potential Secreted Virulence factor	non_pathogenic
lcl|NC_006348.1_prot_WP_004192392.1_712 [gene=greA] [locus_tag=BMA_RS03655] [protein=transcription elongation factor GreA] [protein_id=WP_004192392.1] [location=807136..807612] [gbkey=CDS]	712	negative	negative	non_pathogenic	N	-	non_pathogenic
lcl|NC_006348.1_prot_WP_004192787.1_713 [locus_tag=BMA_RS03660] [protein=DUF4149 domain-containing protein] [protein_id=WP_004192787.1] [location=807612..808115] [gbkey=CDS]	713	negative	negative	non_pathogenic	N	-	non_pathogenic
lcl|NC_006348.1_prot_WP_004193985.1_714 [locus_tag=BMA_RS03665] [protein=YhbY family RNA-binding protein] [protein_id=WP_004193985.1] [location=complement(808186..808740)] [gbkey=CDS]	714	negative	negative	non_pathogenic	N	-	non_pathogenic
lcl|NC_006348.1_prot_WP_004193119.1_715 [locus_tag=BMA_RS03670] [protein=RlmE family RNA methyltransferase] [protein_id=WP_004193119.1] [location=808934..809596] [gbkey=CDS]	715	pathogenic	negative	unclassified	N	4: Potential Non-secreted Virulence factor	non_pathogenic
lcl|NC_006348.1_prot_WP_004191694.1_716 [gene=ftsH] [locus_tag=BMA_RS03675] [protein=ATP-dependent zinc metalloprotease FtsH] [protein_id=WP_004191694.1] [location=809764..811650] [gbkey=CDS]	716	pathogenic	negative	unclassified	N	4: Potential Non-secreted Virulence factor	non_pathogenic
lcl|NC_006348.1_prot_WP_004193216.1_717 [gene=folP] [locus_tag=BMA_RS03680] [protein=dihydropteroate synthase] [protein_id=WP_004193216.1] [location=811763..812653] [gbkey=CDS]	717	negative	negative	non_pathogenic	N	-	non_pathogenic
lcl|NC_006348.1_prot_WP_004266863.1_718 [gene=glmM] [locus_tag=BMA_RS03685] [protein=phosphoglucosamine mutase] [protein_id=WP_004266863.1] [location=812679..814037] [gbkey=CDS]	718	pathogenic	negative	unclassified	N	4: Potential Non-secreted Virulence factor	non_pathogenic
lcl|NC_006348.1_prot_WP_004199345.1_719 [gene=pstS] [locus_tag=BMA_RS03690] [protein=phosphate ABC transporter substrate-binding protein PstS] [protein_id=WP_004199345.1] [location=814473..815501] [gbkey=CDS]	719	negative	negative	non_pathogenic	Y	-	non_pathogenic
lcl|NC_006348.1_prot_WP_004193912.1_720 [gene=pstC] [locus_tag=BMA_RS03695] [protein=phosphate ABC transporter permease PstC] [protein_id=WP_004193912.1] [location=815608..816594] [gbkey=CDS]	720	negative	negative	non_pathogenic	N	-	non_pathogenic
lcl|NC_006348.1_prot_WP_004192438.1_721 [gene=pstA] [locus_tag=BMA_RS03700] [protein=phosphate ABC transporter permease PstA] [protein_id=WP_004192438.1] [location=816591..817484] [gbkey=CDS]	721	negative	negative	non_pathogenic	N	-	non_pathogenic
lcl|NC_006348.1_prot_WP_004193614.1_722 [gene=pstB] [locus_tag=BMA_RS03705] [protein=phosphate ABC transporter ATP-binding protein PstB] [protein_id=WP_004193614.1] [location=817500..818348] [gbkey=CDS]	722	pathogenic	negative	unclassified	N	4: Potential Non-secreted Virulence factor	non_pathogenic
lcl|NC_006348.1_prot_WP_004193271.1_723 [gene=phoU] [locus_tag=BMA_RS03710] [protein=phosphate signaling complex protein PhoU] [protein_id=WP_004193271.1] [location=818368..819072] [gbkey=CDS]	723	negative	negative	non_pathogenic	N	-	non_pathogenic
lcl|NC_006348.1_prot_WP_004192125.1_724 [gene=phoB] [locus_tag=BMA_RS03715] [protein=phosphate regulon transcriptional regulator PhoB] [protein_id=WP_004192125.1] [location=819101..819802] [gbkey=CDS]	724	pathogenic	negative	unclassified	N	4: Potential Non-secreted Virulence factor	non_pathogenic
lcl|NC_006348.1_prot_WP_004197666.1_725 [gene=phoR] [locus_tag=BMA_RS03720] [protein=phosphate regulon sensor histidine kinase PhoR] [protein_id=WP_004197666.1] [location=819872..821182] [gbkey=CDS]	725	pathogenic	pathogenic	pathogenic	N	2: Non-secreted Virulence factor	non_pathogenic
lcl|NC_006348.1_prot_WP_004192053.1_726 [gene=ppk1] [locus_tag=BMA_RS03725] [protein=polyphosphate kinase 1] [protein_id=WP_004192053.1] [location=complement(821383..823443)] [gbkey=CDS]	726	negative	negative	non_pathogenic	N	-	pathogenic
lcl|NC_006348.1_prot_WP_004192703.1_727 [gene=ppx] [locus_tag=BMA_RS03730] [protein=exopolyphosphatase] [protein_id=WP_004192703.1] [location=823719..825233] [gbkey=CDS]	727	negative	negative	non_pathogenic	N	-	non_pathogenic
lcl|NC_006348.1_prot_WP_004192905.1_728 [locus_tag=BMA_RS03735] [protein=hypothetical protein] [protein_id=WP_004192905.1] [location=complement(825546..825989)] [gbkey=CDS]	728	negative	pathogenic	unclassified	Y	3: Potential Secreted Virulence factor	non_pathogenic
lcl|NC_006348.1_prot_WP_004191228.1_729 [locus_tag=BMA_RS03740] [protein=phosphatase PAP2 family protein] [protein_id=WP_004191228.1] [location=826504..827577] [gbkey=CDS]	729	pathogenic	negative	unclassified	N	4: Potential Non-secreted Virulence factor	non_pathogenic
lcl|NC_006348.1_prot_WP_004193280.1_730 [locus_tag=BMA_RS03745] [protein=hypothetical protein] [protein_id=WP_004193280.1] [location=827699..828268] [gbkey=CDS]	730	negative	negative	non_pathogenic	N	-	non_pathogenic
lcl|NC_006348.1_prot_WP_004191793.1_731 [locus_tag=BMA_RS03750] [protein=hypothetical protein] [protein_id=WP_004191793.1] [location=complement(828691..828948)] [gbkey=CDS]	731	negative	negative	non_pathogenic	N	-	non_pathogenic
lcl|NC_006348.1_prot_732 [locus_tag=BMA_RS26420] [protein=SOS response-associated peptidase] [pseudo=true] [partial=5'] [location=<829385..829620] [gbkey=CDS]	732	negative	negative	non_pathogenic	N	-	non_pathogenic
lcl|NC_006348.1_prot_WP_004197669.1_733 [locus_tag=BMA_RS03755] [protein=hypothetical protein] [protein_id=WP_004197669.1] [location=complement(829624..829884)] [gbkey=CDS]	733	negative	negative	non_pathogenic	N	-	non_pathogenic
lcl|NC_006348.1_prot_WP_004193786.1_734 [locus_tag=BMA_RS03760] [protein=DUF2778 domain-containing protein] [protein_id=WP_004193786.1] [location=complement(829881..830363)] [gbkey=CDS]	734	negative	pathogenic	unclassified	N	4: Potential Non-secreted Virulence factor	non_pathogenic
lcl|NC_006348.1_prot_WP_004197673.1_735 [gene=sixA] [locus_tag=BMA_RS03770] [protein=phosphohistidine phosphatase SixA] [protein_id=WP_004197673.1] [location=830856..831314] [gbkey=CDS]	735	pathogenic	negative	unclassified	N	4: Potential Non-secreted Virulence factor	non_pathogenic
lcl|NC_006348.1_prot_WP_004266561.1_736 [locus_tag=BMA_RS03775] [protein=GNAT family N-acetyltransferase] [protein_id=WP_004266561.1] [location=831466..832284] [gbkey=CDS]	736	pathogenic	negative	unclassified	N	4: Potential Non-secreted Virulence factor	non_pathogenic
lcl|NC_006348.1_prot_WP_004191316.1_737 [locus_tag=BMA_RS26015] [protein=hypothetical protein] [protein_id=WP_004191316.1] [location=complement(832635..832805)] [gbkey=CDS]	737	negative	negative	non_pathogenic	N	-	non_pathogenic
lcl|NC_006348.1_prot_WP_004191764.1_738 [locus_tag=BMA_RS03780] [protein=lipoprotein] [protein_id=WP_004191764.1] [location=832973..833164] [gbkey=CDS]	738	pathogenic	pathogenic	pathogenic	Y	1: Secreted Virulence factor	non_pathogenic
lcl|NC_006348.1_prot_WP_004193327.1_739 [locus_tag=BMA_RS03785] [protein=MATE family efflux transporter] [protein_id=WP_004193327.1] [location=complement(833419..834810)] [gbkey=CDS]	739	negative	negative	non_pathogenic	N	-	non_pathogenic
lcl|NC_006348.1_prot_WP_004192567.1_740 [locus_tag=BMA_RS03790] [protein=DUF2288 domain-containing protein] [protein_id=WP_004192567.1] [location=complement(834818..835135)] [gbkey=CDS]	740	negative	pathogenic	unclassified	N	4: Potential Non-secreted Virulence factor	non_pathogenic
lcl|NC_006348.1_prot_WP_004193897.1_741 [locus_tag=BMA_RS03795] [protein=acyl-CoA synthetase] [protein_id=WP_004193897.1] [location=complement(835400..837025)] [gbkey=CDS]	741	pathogenic	negative	unclassified	N	4: Potential Non-secreted Virulence factor	non_pathogenic
lcl|NC_006348.1_prot_WP_004192280.1_742 [locus_tag=BMA_RS03800] [protein=hypothetical protein] [protein_id=WP_004192280.1] [location=837005..837118] [gbkey=CDS]	742	negative	negative	non_pathogenic	N	-	non_pathogenic
lcl|NC_006348.1_prot_WP_004531123.1_743 [locus_tag=BMA_RS03805] [protein=hypothetical protein] [protein_id=WP_004531123.1] [location=837130..837303] [gbkey=CDS]	743	pathogenic	negative	unclassified	N	4: Potential Non-secreted Virulence factor	non_pathogenic
lcl|NC_006348.1_prot_WP_004192768.1_744 [locus_tag=BMA_RS03810] [protein=peptidoglycan DD-metalloendopeptidase family protein] [protein_id=WP_004192768.1] [location=complement(837381..838082)] [gbkey=CDS]	744	pathogenic	pathogenic	pathogenic	Y	1: Secreted Virulence factor	non_pathogenic
lcl|NC_006348.1_prot_745 [locus_tag=BMA_RS03815] [protein=aldose epimerase] [pseudo=true] [partial=5'] [location=complement(838379..>839212)] [gbkey=CDS]	745	negative	pathogenic	unclassified	N	4: Potential Non-secreted Virulence factor	non_pathogenic
lcl|NC_006348.1_prot_WP_038802950.1_746 [locus_tag=BMA_RS03820] [protein=IS3-like element IS407 family transposase] [exception=ribosomal slippage] [protein_id=WP_038802950.1] [location=join(839283..839541,839541..840403)] [gbkey=CDS]	746	negative	negative	non_pathogenic	N	-	non_pathogenic
lcl|NC_006348.1_prot_WP_004266562.1_747 [locus_tag=BMA_RS03825] [protein=restriction endonuclease fold toxin 5 domain-containing protein] [protein_id=WP_004266562.1] [location=complement(840448..841029)] [gbkey=CDS]	747	negative	negative	non_pathogenic	Y	-	non_pathogenic
lcl|NC_006348.1_prot_WP_004192251.1_748 [locus_tag=BMA_RS26425] [protein=hypothetical protein] [protein_id=WP_004192251.1] [location=complement(840914..841387)] [gbkey=CDS]	748	negative	negative	non_pathogenic	N	-	non_pathogenic
lcl|NC_006348.1_prot_WP_004193369.1_749 [locus_tag=BMA_RS03835] [protein=DUF4123 domain-containing protein] [protein_id=WP_004193369.1] [location=complement(841380..841886)] [gbkey=CDS]	749	negative	negative	non_pathogenic	N	-	non_pathogenic
lcl|NC_006348.1_prot_WP_004191223.1_750 [locus_tag=BMA_RS03840] [protein=PAAR domain-containing protein] [protein_id=WP_004191223.1] [location=complement(841883..842308)] [gbkey=CDS]	750	pathogenic	negative	unclassified	N	4: Potential Non-secreted Virulence factor	non_pathogenic
lcl|NC_006348.1_prot_751 [locus_tag=BMA_RS03845] [protein=transposase] [pseudo=true] [partial=5'] [location=complement(842621..>842963)] [gbkey=CDS]	751	negative	pathogenic	unclassified	N	4: Potential Non-secreted Virulence factor	non_pathogenic
lcl|NC_006348.1_prot_WP_004193964.1_752 [locus_tag=BMA_RS03850] [protein=SAM-dependent methyltransferase] [protein_id=WP_004193964.1] [location=843054..844946] [gbkey=CDS]	752	pathogenic	negative	unclassified	N	4: Potential Non-secreted Virulence factor	non_pathogenic
lcl|NC_006348.1_prot_WP_004191686.1_753 [locus_tag=BMA_RS03855] [protein=PLP-dependent aminotransferase family protein] [protein_id=WP_004191686.1] [location=complement(845013..846473)] [gbkey=CDS]	753	pathogenic	negative	unclassified	N	4: Potential Non-secreted Virulence factor	non_pathogenic
lcl|NC_006348.1_prot_WP_004197687.1_754 [locus_tag=BMA_RS03860] [protein=nuclear transport factor 2 family protein] [protein_id=WP_004197687.1] [location=846696..847073] [gbkey=CDS]	754	negative	negative	non_pathogenic	N	-	non_pathogenic
lcl|NC_006348.1_prot_WP_004266563.1_755 [locus_tag=BMA_RS03865] [protein=flavodoxin family protein] [protein_id=WP_004266563.1] [location=847097..847675] [gbkey=CDS]	755	negative	pathogenic	unclassified	N	4: Potential Non-secreted Virulence factor	non_pathogenic
lcl|NC_006348.1_prot_WP_004197691.1_756 [gene=treY] [locus_tag=BMA_RS03870] [protein=malto-oligosyltrehalose synthase] [protein_id=WP_004197691.1] [location=complement(847890..850682)] [gbkey=CDS]	756	negative	negative	non_pathogenic	N	-	non_pathogenic
lcl|NC_006348.1_prot_WP_004191844.1_757 [gene=malQ] [locus_tag=BMA_RS03875] [protein=4-alpha-glucanotransferase] [protein_id=WP_004191844.1] [location=complement(850679..852901)] [gbkey=CDS]	757	pathogenic	negative	unclassified	N	4: Potential Non-secreted Virulence factor	non_pathogenic
lcl|NC_006348.1_prot_WP_004191214.1_758 [gene=treZ] [locus_tag=BMA_RS03880] [protein=malto-oligosyltrehalose trehalohydrolase] [protein_id=WP_004191214.1] [location=complement(852898..854640)] [gbkey=CDS]	758	negative	negative	non_pathogenic	N	-	non_pathogenic
lcl|NC_006348.1_prot_WP_004192927.1_759 [gene=glgX] [locus_tag=BMA_RS03885] [protein=glycogen debranching protein GlgX] [protein_id=WP_004192927.1] [location=complement(854667..856775)] [gbkey=CDS]	759	negative	negative	non_pathogenic	N	-	non_pathogenic
lcl|NC_006348.1_prot_760 [gene=glgB] [locus_tag=BMA_RS03890] [protein=1,4-alpha-glucan branching protein GlgB] [pseudo=true] [location=complement(856828..859040)] [gbkey=CDS]	760	negative	pathogenic	unclassified	N	4: Potential Non-secreted Virulence factor	non_pathogenic
lcl|NC_006348.1_prot_WP_004193375.1_761 [gene=treS] [locus_tag=BMA_RS03895] [protein=maltose alpha-D-glucosyltransferase] [protein_id=WP_004193375.1] [location=complement(859037..862432)] [gbkey=CDS]	761	negative	negative	non_pathogenic	N	-	non_pathogenic
lcl|NC_006348.1_prot_WP_004192648.1_762 [locus_tag=BMA_RS03900] [protein=alpha-1,4-glucan--maltose-1-phosphate maltosyltransferase] [protein_id=WP_004192648.1] [location=complement(862429..865839)] [gbkey=CDS]	762	negative	pathogenic	unclassified	N	4: Potential Non-secreted Virulence factor	non_pathogenic
lcl|NC_006348.1_prot_WP_004193933.1_763 [locus_tag=BMA_RS03910] [protein=PHB depolymerase family esterase] [protein_id=WP_004193933.1] [location=complement(866330..867808)] [gbkey=CDS]	763	pathogenic	negative	unclassified	Y	3: Potential Secreted Virulence factor	non_pathogenic
lcl|NC_006348.1_prot_WP_004192837.1_764 [locus_tag=BMA_RS03920] [protein=hypothetical protein] [protein_id=WP_004192837.1] [location=complement(868516..868734)] [gbkey=CDS]	764	negative	negative	non_pathogenic	N	-	non_pathogenic
lcl|NC_006348.1_prot_WP_195845699.1_765 [locus_tag=BMA_RS03925] [protein=hypothetical protein] [protein_id=WP_195845699.1] [location=complement(869219..869506)] [gbkey=CDS]	765	pathogenic	pathogenic	pathogenic	N	2: Non-secreted Virulence factor	non_pathogenic
lcl|NC_006348.1_prot_WP_004196664.1_766 [locus_tag=BMA_RS26430] [protein=hypothetical protein] [protein_id=WP_004196664.1] [location=869420..869605] [gbkey=CDS]	766	negative	negative	non_pathogenic	N	-	non_pathogenic
lcl|NC_006348.1_prot_WP_004205212.1_767 [locus_tag=BMA_RS03930] [protein=hypothetical protein] [protein_id=WP_004205212.1] [location=869671..870036] [gbkey=CDS]	767	negative	negative	non_pathogenic	N	-	non_pathogenic
lcl|NC_006348.1_prot_WP_004193478.1_768 [locus_tag=BMA_RS03935] [protein=glycosyl hydrolase family 79 C-terminal domain-containing protein] [protein_id=WP_004193478.1] [location=870320..871744] [gbkey=CDS]	768	negative	pathogenic	unclassified	Y	3: Potential Secreted Virulence factor	non_pathogenic
lcl|NC_006348.1_prot_WP_004193589.1_769 [locus_tag=BMA_RS03940] [protein=LysR family transcriptional regulator] [protein_id=WP_004193589.1] [location=872011..872988] [gbkey=CDS]	769	pathogenic	negative	unclassified	N	4: Potential Non-secreted Virulence factor	non_pathogenic
lcl|NC_006348.1_prot_WP_004526732.1_770 [locus_tag=BMA_RS03945] [protein=response regulator transcription factor] [protein_id=WP_004526732.1] [location=873402..874184] [gbkey=CDS]	770	pathogenic	negative	unclassified	N	4: Potential Non-secreted Virulence factor	non_pathogenic
lcl|NC_006348.1_prot_WP_004192729.1_771 [locus_tag=BMA_RS03950] [protein=DUF3955 domain-containing protein] [protein_id=WP_004192729.1] [location=874368..874583] [gbkey=CDS]	771	negative	negative	non_pathogenic	N	-	non_pathogenic
lcl|NC_006348.1_prot_WP_004196673.1_772 [locus_tag=BMA_RS03955] [protein=YcgJ family protein] [protein_id=WP_004196673.1] [location=874594..874965] [gbkey=CDS]	772	negative	negative	non_pathogenic	Y	-	non_pathogenic
lcl|NC_006348.1_prot_WP_004196675.1_773 [locus_tag=BMA_RS03960] [protein=hypothetical protein] [protein_id=WP_004196675.1] [location=complement(875017..875352)] [gbkey=CDS]	773	negative	negative	non_pathogenic	N	-	non_pathogenic
lcl|NC_006348.1_prot_WP_004196677.1_774 [locus_tag=BMA_RS03970] [protein=response regulator transcription factor] [protein_id=WP_004196677.1] [location=875959..876654] [gbkey=CDS]	774	pathogenic	negative	unclassified	N	4: Potential Non-secreted Virulence factor	non_pathogenic
lcl|NC_006348.1_prot_WP_004191391.1_775 [gene=bpaB] [locus_tag=BMA_RS03975] [protein=trimeric autotransporter adhesin BpaB] [protein_id=WP_004191391.1] [location=877030..880302] [gbkey=CDS]	775	pathogenic	pathogenic	pathogenic	Y	1: Secreted Virulence factor	non_pathogenic
lcl|NC_006348.1_prot_WP_004191672.1_776 [locus_tag=BMA_RS03980] [protein=OmpA family protein] [protein_id=WP_004191672.1] [location=880383..881093] [gbkey=CDS]	776	pathogenic	negative	unclassified	Y	3: Potential Secreted Virulence factor	non_pathogenic
lcl|NC_006348.1_prot_WP_004192726.1_777 [locus_tag=BMA_RS03985] [protein=hypothetical protein] [protein_id=WP_004192726.1] [location=881095..882624] [gbkey=CDS]	777	pathogenic	pathogenic	pathogenic	N	2: Non-secreted Virulence factor	non_pathogenic
lcl|NC_006348.1_prot_WP_004191318.1_778 [locus_tag=BMA_RS03990] [protein=H-NS histone family protein] [protein_id=WP_004191318.1] [location=882641..882985] [gbkey=CDS]	778	pathogenic	negative	unclassified	N	4: Potential Non-secreted Virulence factor	non_pathogenic
lcl|NC_006348.1_prot_WP_004193132.1_779 [locus_tag=BMA_RS03995] [protein=hypothetical protein] [protein_id=WP_004193132.1] [location=complement(883408..883650)] [gbkey=CDS]	779	pathogenic	pathogenic	pathogenic	Y	1: Secreted Virulence factor	non_pathogenic
lcl|NC_006348.1_prot_WP_004193698.1_780 [locus_tag=BMA_RS04000] [protein=SCO family protein] [protein_id=WP_004193698.1] [location=complement(883696..884256)] [gbkey=CDS]	780	negative	pathogenic	unclassified	Y	3: Potential Secreted Virulence factor	non_pathogenic
lcl|NC_006348.1_prot_WP_004191878.1_781 [locus_tag=BMA_RS04005] [protein=hypothetical protein] [protein_id=WP_004191878.1] [location=complement(884291..884779)] [gbkey=CDS]	781	pathogenic	pathogenic	pathogenic	Y	1: Secreted Virulence factor	non_pathogenic
lcl|NC_006348.1_prot_WP_004196681.1_782 [locus_tag=BMA_RS04010] [protein=RICIN domain-containing protein] [protein_id=WP_004196681.1] [location=complement(884806..887208)] [gbkey=CDS]	782	pathogenic	pathogenic	pathogenic	Y	1: Secreted Virulence factor	pathogenic
lcl|NC_006348.1_prot_WP_004196682.1_783 [locus_tag=BMA_RS04015] [protein=hypothetical protein] [protein_id=WP_004196682.1] [location=complement(887461..887694)] [gbkey=CDS]	783	negative	negative	non_pathogenic	N	-	non_pathogenic
lcl|NC_006348.1_prot_784 [locus_tag=BMA_RS04020] [protein=alpha/beta hydrolase] [pseudo=true] [location=887739..888571] [gbkey=CDS]	784	negative	pathogenic	unclassified	N	4: Potential Non-secreted Virulence factor	non_pathogenic
lcl|NC_006348.1_prot_WP_226988287.1_785 [locus_tag=BMA_RS26435] [protein=TolC family protein] [protein_id=WP_226988287.1] [location=complement(888721..889752)] [gbkey=CDS]	785	pathogenic	pathogenic	pathogenic	N	2: Non-secreted Virulence factor	non_pathogenic
lcl|NC_006348.1_prot_WP_004192127.1_786 [gene=tssF] [locus_tag=BMA_RS04030] [protein=type VI secretion system baseplate subunit TssF] [protein_id=WP_004192127.1] [location=889863..891713] [gbkey=CDS]	786	pathogenic	pathogenic	pathogenic	N	2: Non-secreted Virulence factor	non_pathogenic
lcl|NC_006348.1_prot_WP_004193292.1_787 [locus_tag=BMA_RS04035] [protein=hypothetical protein] [protein_id=WP_004193292.1] [location=complement(891741..893156)] [gbkey=CDS]	787	negative	pathogenic	unclassified	N	4: Potential Non-secreted Virulence factor	non_pathogenic
lcl|NC_006348.1_prot_WP_004193592.1_788 [locus_tag=BMA_RS04040] [protein=PAAR domain-containing protein] [protein_id=WP_004193592.1] [location=complement(893180..893446)] [gbkey=CDS]	788	pathogenic	pathogenic	pathogenic	N	2: Non-secreted Virulence factor	non_pathogenic
lcl|NC_006348.1_prot_WP_004192367.1_789 [locus_tag=BMA_RS04045] [protein=hypothetical protein] [protein_id=WP_004192367.1] [location=complement(893706..893933)] [gbkey=CDS]	789	negative	negative	non_pathogenic	N	-	non_pathogenic
lcl|NC_006348.1_prot_WP_004196687.1_790 [locus_tag=BMA_RS04050] [protein=type VI secretion system tip protein VgrG] [protein_id=WP_004196687.1] [location=893967..896774] [gbkey=CDS]	790	pathogenic	pathogenic	pathogenic	N	2: Non-secreted Virulence factor	non_pathogenic
lcl|NC_006348.1_prot_WP_004192570.1_791 [locus_tag=BMA_RS04055] [protein=DUF4123 domain-containing protein] [protein_id=WP_004192570.1] [location=896777..897610] [gbkey=CDS]	791	negative	negative	non_pathogenic	N	-	non_pathogenic
lcl|NC_006348.1_prot_WP_038802950.1_792 [locus_tag=BMA_RS04060] [protein=IS3-like element IS407 family transposase] [exception=ribosomal slippage] [protein_id=WP_038802950.1] [location=complement(join(897844..898706,898706..898964))] [gbkey=CDS]	792	negative	negative	non_pathogenic	N	-	non_pathogenic
lcl|NC_006348.1_prot_793 [locus_tag=BMA_RS04065] [protein=hypothetical protein] [pseudo=true] [partial=5'] [location=<899044..899451] [gbkey=CDS]	793	negative	negative	non_pathogenic	N	-	non_pathogenic
lcl|NC_006348.1_prot_WP_004193170.1_794 [locus_tag=BMA_RS04070] [protein=Nramp family divalent metal transporter] [protein_id=WP_004193170.1] [location=899711..901024] [gbkey=CDS]	794	negative	negative	non_pathogenic	N	-	non_pathogenic
lcl|NC_006348.1_prot_WP_004191144.1_795 [locus_tag=BMA_RS04075] [protein=hypothetical protein] [protein_id=WP_004191144.1] [location=901919..902188] [gbkey=CDS]	795	negative	pathogenic	unclassified	Y	3: Potential Secreted Virulence factor	non_pathogenic
lcl|NC_006348.1_prot_WP_004193855.1_796 [locus_tag=BMA_RS04080] [protein=H-NS histone family protein] [protein_id=WP_004193855.1] [location=complement(902441..902722)] [gbkey=CDS]	796	pathogenic	negative	unclassified	N	4: Potential Non-secreted Virulence factor	non_pathogenic
lcl|NC_006348.1_prot_WP_004192394.1_797 [locus_tag=BMA_RS04085] [protein=amidohydrolase family protein] [protein_id=WP_004192394.1] [location=complement(903190..904182)] [gbkey=CDS]	797	pathogenic	negative	unclassified	N	4: Potential Non-secreted Virulence factor	non_pathogenic
lcl|NC_006348.1_prot_798 [locus_tag=BMA_RS04090] [protein=MFS transporter] [pseudo=true] [location=complement(904227..905486)] [gbkey=CDS]	798	pathogenic	negative	unclassified	N	4: Potential Non-secreted Virulence factor	non_pathogenic
lcl|NC_006348.1_prot_WP_004196702.1_799 [locus_tag=BMA_RS27110] [protein=hypothetical protein] [protein_id=WP_004196702.1] [location=905799..905927] [gbkey=CDS]	799	negative	negative	non_pathogenic	N	-	non_pathogenic
lcl|NC_006348.1_prot_WP_004196705.1_800 [locus_tag=BMA_RS04095] [protein=LysR family transcriptional regulator] [protein_id=WP_004196705.1] [location=905930..906823] [gbkey=CDS]	800	pathogenic	pathogenic	pathogenic	N	2: Non-secreted Virulence factor	non_pathogenic
lcl|NC_006348.1_prot_WP_223232954.1_801 [locus_tag=BMA_RS04100] [protein=hypothetical protein] [protein_id=WP_223232954.1] [location=907068..907382] [gbkey=CDS]	801	negative	negative	non_pathogenic	N	-	non_pathogenic
lcl|NC_006348.1_prot_WP_004542449.1_802 [locus_tag=BMA_RS26440] [protein=hypothetical protein] [protein_id=WP_004542449.1] [location=907468..907653] [gbkey=CDS]	802	negative	negative	non_pathogenic	N	-	non_pathogenic
lcl|NC_006348.1_prot_WP_004192149.1_803 [locus_tag=BMA_RS04110] [protein=spore coat U domain-containing protein] [protein_id=WP_004192149.1] [location=907640..908185] [gbkey=CDS]	803	pathogenic	pathogenic	pathogenic	Y	1: Secreted Virulence factor	non_pathogenic
lcl|NC_006348.1_prot_WP_004191870.1_804 [locus_tag=BMA_RS04115] [protein=spore coat U domain-containing protein] [protein_id=WP_004191870.1] [location=908238..908798] [gbkey=CDS]	804	pathogenic	pathogenic	pathogenic	Y	1: Secreted Virulence factor	non_pathogenic
lcl|NC_006348.1_prot_WP_004526783.1_805 [locus_tag=BMA_RS04120] [protein=spore coat U domain-containing protein] [protein_id=WP_004526783.1] [location=908875..909399] [gbkey=CDS]	805	pathogenic	pathogenic	pathogenic	Y	1: Secreted Virulence factor	non_pathogenic
lcl|NC_006348.1_prot_WP_004191504.1_806 [locus_tag=BMA_RS04125] [protein=molecular chaperone] [protein_id=WP_004191504.1] [location=909417..910256] [gbkey=CDS]	806	pathogenic	negative	unclassified	Y	3: Potential Secreted Virulence factor	non_pathogenic
lcl|NC_006348.1_prot_807 [locus_tag=BMA_RS04130] [protein=fimbria/pilus outer membrane usher protein] [pseudo=true] [location=910301..912713] [gbkey=CDS]	807	negative	pathogenic	unclassified	Y	3: Potential Secreted Virulence factor	non_pathogenic
lcl|NC_006348.1_prot_WP_004196717.1_808 [locus_tag=BMA_RS04135] [protein=spore coat U domain-containing protein] [protein_id=WP_004196717.1] [location=912729..913694] [gbkey=CDS]	808	pathogenic	pathogenic	pathogenic	Y	1: Secreted Virulence factor	non_pathogenic
lcl|NC_006348.1_prot_WP_004552891.1_809 [locus_tag=BMA_RS04140] [protein=ATP-binding protein] [protein_id=WP_004552891.1] [location=914105..916186] [gbkey=CDS]	809	pathogenic	negative	unclassified	N	4: Potential Non-secreted Virulence factor	non_pathogenic
lcl|NC_006348.1_prot_WP_004192810.1_810 [locus_tag=BMA_RS04145] [protein=response regulator transcription factor] [protein_id=WP_004192810.1] [location=916187..916819] [gbkey=CDS]	810	pathogenic	negative	unclassified	N	4: Potential Non-secreted Virulence factor	non_pathogenic
lcl|NC_006348.1_prot_WP_230583578.1_811 [locus_tag=BMA_RS27115] [protein=TolC family protein] [protein_id=WP_230583578.1] [location=complement(917123..917896)] [gbkey=CDS]	811	pathogenic	pathogenic	pathogenic	N	2: Non-secreted Virulence factor	pathogenic
lcl|NC_006348.1_prot_812 [locus_tag=BMA_RS27120] [protein=TolC family protein] [pseudo=true] [partial=3'] [location=complement(<917905..918807)] [gbkey=CDS]	812	pathogenic	pathogenic	pathogenic	Y	1: Secreted Virulence factor	pathogenic
lcl|NC_006348.1_prot_WP_004192651.1_813 [locus_tag=BMA_RS04155] [protein=DHA2 family efflux MFS transporter permease subunit] [protein_id=WP_004192651.1] [location=complement(918809..920428)] [gbkey=CDS]	813	pathogenic	negative	unclassified	N	4: Potential Non-secreted Virulence factor	non_pathogenic
lcl|NC_006348.1_prot_WP_004193725.1_814 [locus_tag=BMA_RS26445] [protein=hypothetical protein] [protein_id=WP_004193725.1] [location=complement(920425..920604)] [gbkey=CDS]	814	negative	negative	non_pathogenic	N	-	non_pathogenic
lcl|NC_006348.1_prot_WP_004191546.1_815 [locus_tag=BMA_RS04160] [protein=HlyD family secretion protein] [protein_id=WP_004191546.1] [location=complement(920601..921788)] [gbkey=CDS]	815	pathogenic	negative	unclassified	N	4: Potential Non-secreted Virulence factor	non_pathogenic
lcl|NC_006348.1_prot_WP_004192836.1_816 [locus_tag=BMA_RS04165] [protein=trans-2-enoyl-CoA reductase family protein] [protein_id=WP_004192836.1] [location=complement(922407..923600)] [gbkey=CDS]	816	negative	negative	non_pathogenic	N	-	non_pathogenic
lcl|NC_006348.1_prot_WP_004193177.1_817 [locus_tag=BMA_RS04170] [protein=acid phosphatase] [protein_id=WP_004193177.1] [location=complement(923792..925375)] [gbkey=CDS]	817	pathogenic	pathogenic	pathogenic	Y	1: Secreted Virulence factor	pathogenic
lcl|NC_006348.1_prot_WP_004191662.1_818 [locus_tag=BMA_RS04175] [protein=cytochrome-c peroxidase] [protein_id=WP_004191662.1] [location=925609..927024] [gbkey=CDS]	818	pathogenic	pathogenic	pathogenic	Y	1: Secreted Virulence factor	non_pathogenic
lcl|NC_006348.1_prot_WP_004192265.1_819 [locus_tag=BMA_RS04180] [protein=M15 family metallopeptidase] [protein_id=WP_004192265.1] [location=complement(927076..927936)] [gbkey=CDS]	819	pathogenic	negative	unclassified	Y	3: Potential Secreted Virulence factor	non_pathogenic
lcl|NC_006348.1_prot_820 [locus_tag=BMA_RS04190] [protein=glycoside hydrolase family 3 protein] [pseudo=true] [location=928038..930126] [gbkey=CDS]	820	negative	pathogenic	unclassified	Y	3: Potential Secreted Virulence factor	non_pathogenic
lcl|NC_006348.1_prot_WP_004193860.1_821 [locus_tag=BMA_RS04195] [protein=RT0821/Lpp0805 family surface protein] [protein_id=WP_004193860.1] [location=930414..930800] [gbkey=CDS]	821	negative	negative	non_pathogenic	Y	-	non_pathogenic
lcl|NC_006348.1_prot_WP_004192426.1_822 [locus_tag=BMA_RS04200] [protein=NUDIX hydrolase] [protein_id=WP_004192426.1] [location=930819..931301] [gbkey=CDS]	822	pathogenic	pathogenic	pathogenic	Y	1: Secreted Virulence factor	non_pathogenic
lcl|NC_006348.1_prot_WP_004193654.1_823 [locus_tag=BMA_RS04205] [protein=glutamine--tRNA ligase/YqeY domain fusion protein] [protein_id=WP_004193654.1] [location=complement(931633..933342)] [gbkey=CDS]	823	negative	negative	non_pathogenic	N	-	non_pathogenic
lcl|NC_006348.1_prot_WP_004196731.1_824 [locus_tag=BMA_RS04210] [protein=hypothetical protein] [protein_id=WP_004196731.1] [location=933590..933829] [gbkey=CDS]	824	pathogenic	pathogenic	pathogenic	Y	1: Secreted Virulence factor	non_pathogenic
lcl|NC_006348.1_prot_WP_004204969.1_825 [locus_tag=BMA_RS04215] [protein=CoA transferase] [protein_id=WP_004204969.1] [location=complement(934153..935373)] [gbkey=CDS]	825	pathogenic	negative	unclassified	N	4: Potential Non-secreted Virulence factor	non_pathogenic
lcl|NC_006348.1_prot_WP_004191158.1_826 [gene=alaS] [locus_tag=BMA_RS04225] [protein=alanine--tRNA ligase] [protein_id=WP_004191158.1] [location=936041..938665] [gbkey=CDS]	826	pathogenic	negative	unclassified	N	4: Potential Non-secreted Virulence factor	non_pathogenic
lcl|NC_006348.1_prot_WP_004192193.1_827 [locus_tag=BMA_RS04230] [protein=LysR substrate-binding domain-containing protein] [protein_id=WP_004192193.1] [location=complement(939169..940134)] [gbkey=CDS]	827	pathogenic	negative	unclassified	N	4: Potential Non-secreted Virulence factor	non_pathogenic
lcl|NC_006348.1_prot_WP_011807697.1_828 [locus_tag=BMA_RS04235] [protein=YbfB/YjiJ family MFS transporter] [protein_id=WP_011807697.1] [location=940281..940997] [gbkey=CDS]	828	negative	negative	non_pathogenic	N	-	non_pathogenic
lcl|NC_006348.1_prot_WP_038802950.1_829 [locus_tag=BMA_RS04240] [protein=IS3-like element IS407 family transposase] [exception=ribosomal slippage] [protein_id=WP_038802950.1] [location=join(941028..941286,941286..942148)] [gbkey=CDS]	829	negative	negative	non_pathogenic	N	-	non_pathogenic
lcl|NC_006348.1_prot_830 [locus_tag=BMA_RS04245] [protein=YbfB/YjiJ family MFS transporter] [pseudo=true] [partial=5'] [location=<942193..942777] [gbkey=CDS]	830	pathogenic	negative	unclassified	N	4: Potential Non-secreted Virulence factor	non_pathogenic
lcl|NC_006348.1_prot_831 [locus_tag=BMA_RS04250] [protein=trypsin-like peptidase domain-containing protein] [pseudo=true] [location=943087..944635] [gbkey=CDS]	831	pathogenic	pathogenic	pathogenic	Y	1: Secreted Virulence factor	non_pathogenic
lcl|NC_006348.1_prot_WP_004196065.1_832 [locus_tag=BMA_RS04255] [protein=hypothetical protein] [protein_id=WP_004196065.1] [location=complement(944854..945531)] [gbkey=CDS]	832	negative	negative	non_pathogenic	N	-	non_pathogenic
lcl|NC_006348.1_prot_WP_004193543.1_833 [locus_tag=BMA_RS04260] [protein=NUDIX domain-containing protein] [protein_id=WP_004193543.1] [location=945823..946374] [gbkey=CDS]	833	pathogenic	negative	unclassified	N	4: Potential Non-secreted Virulence factor	non_pathogenic
lcl|NC_006348.1_prot_WP_004193399.1_834 [locus_tag=BMA_RS04265] [protein=YbjQ family protein] [protein_id=WP_004193399.1] [location=complement(946474..946809)] [gbkey=CDS]	834	pathogenic	pathogenic	pathogenic	N	2: Non-secreted Virulence factor	non_pathogenic
lcl|NC_006348.1_prot_WP_004192588.1_835 [locus_tag=BMA_RS04270] [protein=iron-containing alcohol dehydrogenase] [protein_id=WP_004192588.1] [location=947025..948173] [gbkey=CDS]	835	negative	negative	non_pathogenic	N	-	non_pathogenic
lcl|NC_006348.1_prot_WP_004196068.1_836 [locus_tag=BMA_RS26450] [protein=hypothetical protein] [protein_id=WP_004196068.1] [location=948170..948514] [gbkey=CDS]	836	negative	pathogenic	unclassified	N	4: Potential Non-secreted Virulence factor	non_pathogenic
lcl|NC_006348.1_prot_WP_004193685.1_837 [locus_tag=BMA_RS04280] [protein=acyl-CoA thioesterase] [protein_id=WP_004193685.1] [location=948415..948864] [gbkey=CDS]	837	negative	negative	non_pathogenic	N	-	non_pathogenic
lcl|NC_006348.1_prot_WP_004191272.1_838 [locus_tag=BMA_RS04285] [protein=branched-chain amino acid ABC transporter permease] [protein_id=WP_004191272.1] [location=948869..949804] [gbkey=CDS]	838	negative	negative	non_pathogenic	N	-	non_pathogenic
lcl|NC_006348.1_prot_WP_011203894.1_839 [locus_tag=BMA_RS04290] [protein=branched-chain amino acid ABC transporter ATP-binding protein/permease] [protein_id=WP_011203894.1] [location=949797..952082] [gbkey=CDS]	839	pathogenic	negative	unclassified	N	4: Potential Non-secreted Virulence factor	non_pathogenic
lcl|NC_006348.1_prot_WP_004193939.1_840 [locus_tag=BMA_RS04295] [protein=ABC transporter ATP-binding protein] [protein_id=WP_004193939.1] [location=952079..952783] [gbkey=CDS]	840	pathogenic	negative	unclassified	N	4: Potential Non-secreted Virulence factor	non_pathogenic
lcl|NC_006348.1_prot_WP_004196071.1_841 [gene=iolB] [locus_tag=BMA_RS04300] [protein=5-deoxy-glucuronate isomerase] [protein_id=WP_004196071.1] [location=complement(952900..953703)] [gbkey=CDS]	841	negative	pathogenic	unclassified	N	4: Potential Non-secreted Virulence factor	non_pathogenic
lcl|NC_006348.1_prot_WP_004192432.1_842 [gene=iolE] [locus_tag=BMA_RS04305] [protein=myo-inosose-2 dehydratase] [protein_id=WP_004192432.1] [location=complement(953703..954623)] [gbkey=CDS]	842	negative	negative	non_pathogenic	N	-	non_pathogenic
lcl|NC_006348.1_prot_WP_004196072.1_843 [gene=iolD] [locus_tag=BMA_RS04310] [protein=3D-(3,5/4)-trihydroxycyclohexane-1,2-dione acylhydrolase (decyclizing)] [protein_id=WP_004196072.1] [location=complement(954620..956605)] [gbkey=CDS]	843	pathogenic	negative	unclassified	N	4: Potential Non-secreted Virulence factor	non_pathogenic
lcl|NC_006348.1_prot_WP_004191266.1_844 [gene=iolC] [locus_tag=BMA_RS04315] [protein=5-dehydro-2-deoxygluconokinase] [protein_id=WP_004191266.1] [location=complement(956616..958616)] [gbkey=CDS]	844	negative	negative	non_pathogenic	N	-	non_pathogenic
lcl|NC_006348.1_prot_WP_004193469.1_845 [locus_tag=BMA_RS04320] [protein=ATP-binding cassette domain-containing protein] [protein_id=WP_004193469.1] [location=complement(958630..959430)] [gbkey=CDS]	845	pathogenic	negative	unclassified	N	4: Potential Non-secreted Virulence factor	non_pathogenic
lcl|NC_006348.1_prot_WP_004192697.1_846 [locus_tag=BMA_RS04325] [protein=ABC transporter permease] [protein_id=WP_004192697.1] [location=complement(959443..960588)] [gbkey=CDS]	846	pathogenic	negative	unclassified	N	4: Potential Non-secreted Virulence factor	non_pathogenic
lcl|NC_006348.1_prot_WP_004192875.1_847 [locus_tag=BMA_RS04330] [protein=sugar ABC transporter substrate-binding protein] [protein_id=WP_004192875.1] [location=complement(960689..961738)] [gbkey=CDS]	847	negative	negative	non_pathogenic	Y	-	non_pathogenic
lcl|NC_006348.1_prot_WP_004191536.1_848 [locus_tag=BMA_RS04335] [protein=MurR/RpiR family transcriptional regulator] [protein_id=WP_004191536.1] [location=961983..962864] [gbkey=CDS]	848	pathogenic	negative	unclassified	N	4: Potential Non-secreted Virulence factor	non_pathogenic
lcl|NC_006348.1_prot_WP_004193713.1_849 [gene=iolG] [locus_tag=BMA_RS04340] [protein=inositol 2-dehydrogenase] [protein_id=WP_004193713.1] [location=962857..963876] [gbkey=CDS]	849	pathogenic	negative	unclassified	N	4: Potential Non-secreted Virulence factor	non_pathogenic
lcl|NC_006348.1_prot_WP_004192573.1_850 [locus_tag=BMA_RS04345] [protein=Gfo/Idh/MocA family oxidoreductase] [protein_id=WP_004192573.1] [location=963889..964926] [gbkey=CDS]	850	pathogenic	negative	unclassified	N	4: Potential Non-secreted Virulence factor	non_pathogenic
lcl|NC_006348.1_prot_WP_004193727.1_851 [locus_tag=BMA_RS04350] [protein=sulfurtransferase TusA family protein] [protein_id=WP_004193727.1] [location=965091..965321] [gbkey=CDS]	851	negative	negative	non_pathogenic	N	-	non_pathogenic
lcl|NC_006348.1_prot_WP_004192096.1_852 [locus_tag=BMA_RS04355] [protein=hypothetical protein] [protein_id=WP_004192096.1] [location=965597..965983] [gbkey=CDS]	852	negative	negative	non_pathogenic	N	-	non_pathogenic
lcl|NC_006348.1_prot_WP_004193573.1_853 [locus_tag=BMA_RS04360] [protein=response regulator transcription factor] [protein_id=WP_004193573.1] [location=966311..967015] [gbkey=CDS]	853	pathogenic	negative	unclassified	N	4: Potential Non-secreted Virulence factor	non_pathogenic
lcl|NC_006348.1_prot_WP_004192128.1_854 [locus_tag=BMA_RS04365] [protein=FecR domain-containing protein] [protein_id=WP_004192128.1] [location=967012..968376] [gbkey=CDS]	854	pathogenic	pathogenic	pathogenic	Y	1: Secreted Virulence factor	non_pathogenic
lcl|NC_006348.1_prot_WP_004191850.1_855 [locus_tag=BMA_RS04370] [protein=CHASE2 domain-containing protein] [protein_id=WP_004191850.1] [location=968387..970780] [gbkey=CDS]	855	pathogenic	pathogenic	pathogenic	N	2: Non-secreted Virulence factor	non_pathogenic
lcl|NC_006348.1_prot_WP_004526815.1_856 [locus_tag=BMA_RS04375] [protein=DUF4136 domain-containing protein] [protein_id=WP_004526815.1] [location=970869..971486] [gbkey=CDS]	856	pathogenic	pathogenic	pathogenic	Y	1: Secreted Virulence factor	non_pathogenic
lcl|NC_006348.1_prot_WP_004192544.1_857 [gene=galU] [locus_tag=BMA_RS04380] [protein=UTP--glucose-1-phosphate uridylyltransferase GalU] [protein_id=WP_004192544.1] [location=complement(971547..972428)] [gbkey=CDS]	857	pathogenic	negative	unclassified	N	4: Potential Non-secreted Virulence factor	non_pathogenic
lcl|NC_006348.1_prot_WP_004191922.1_858 [locus_tag=BMA_RS04385] [protein=valine--tRNA ligase] [protein_id=WP_004191922.1] [location=complement(972515..975382)] [gbkey=CDS]	858	pathogenic	negative	unclassified	N	4: Potential Non-secreted Virulence factor	non_pathogenic
lcl|NC_006348.1_prot_WP_004192721.1_859 [locus_tag=BMA_RS04390] [protein=UvrD-helicase domain-containing protein] [protein_id=WP_004192721.1] [location=975522..977885] [gbkey=CDS]	859	pathogenic	negative	unclassified	N	4: Potential Non-secreted Virulence factor	non_pathogenic
lcl|NC_006348.1_prot_WP_004193777.1_860 [locus_tag=BMA_RS04395] [protein=5'-methylthioadenosine/adenosylhomocysteine nucleosidase] [protein_id=WP_004193777.1] [location=977882..978670] [gbkey=CDS]	860	negative	negative	non_pathogenic	N	-	non_pathogenic
lcl|NC_006348.1_prot_WP_004192717.1_861 [locus_tag=BMA_RS04400] [protein=MFS transporter] [protein_id=WP_004192717.1] [location=complement(979008..980258)] [gbkey=CDS]	861	pathogenic	negative	unclassified	N	4: Potential Non-secreted Virulence factor	non_pathogenic
lcl|NC_006348.1_prot_WP_004196082.1_862 [locus_tag=BMA_RS04405] [protein=methyl-accepting chemotaxis protein] [protein_id=WP_004196082.1] [location=980610..982286] [gbkey=CDS]	862	pathogenic	negative	unclassified	N	4: Potential Non-secreted Virulence factor	non_pathogenic
lcl|NC_006348.1_prot_WP_004191342.1_863 [locus_tag=BMA_RS04410] [protein=HlyD family secretion protein] [protein_id=WP_004191342.1] [location=complement(982626..983507)] [gbkey=CDS]	863	pathogenic	negative	unclassified	N	4: Potential Non-secreted Virulence factor	non_pathogenic
lcl|NC_006348.1_prot_WP_004191885.1_864 [locus_tag=BMA_RS04415] [protein=DUF1656 domain-containing protein] [protein_id=WP_004191885.1] [location=complement(983521..983724)] [gbkey=CDS]	864	negative	negative	non_pathogenic	N	-	non_pathogenic
lcl|NC_006348.1_prot_WP_004192976.1_865 [locus_tag=BMA_RS04420] [protein=FUSC family protein] [protein_id=WP_004192976.1] [location=complement(983721..985922)] [gbkey=CDS]	865	negative	pathogenic	unclassified	N	4: Potential Non-secreted Virulence factor	non_pathogenic
lcl|NC_006348.1_prot_WP_024900385.1_866 [locus_tag=BMA_RS04425] [protein=efflux transporter outer membrane subunit] [protein_id=WP_024900385.1] [location=complement(985939..987705)] [gbkey=CDS]	866	pathogenic	pathogenic	pathogenic	Y	1: Secreted Virulence factor	pathogenic
lcl|NC_006348.1_prot_WP_004191155.1_867 [locus_tag=BMA_RS04430] [protein=LysR family transcriptional regulator] [protein_id=WP_004191155.1] [location=987878..988819] [gbkey=CDS]	867	pathogenic	pathogenic	pathogenic	N	2: Non-secreted Virulence factor	non_pathogenic
lcl|NC_006348.1_prot_WP_004550574.1_868 [locus_tag=BMA_RS26025] [protein=hypothetical protein] [protein_id=WP_004550574.1] [location=988958..989131] [gbkey=CDS]	868	negative	negative	non_pathogenic	N	-	non_pathogenic
lcl|NC_006348.1_prot_WP_004192873.1_869 [locus_tag=BMA_RS04435] [protein=metallophosphoesterase] [protein_id=WP_004192873.1] [location=complement(989163..990146)] [gbkey=CDS]	869	pathogenic	pathogenic	pathogenic	N	2: Non-secreted Virulence factor	non_pathogenic
lcl|NC_006348.1_prot_WP_004191226.1_870 [locus_tag=BMA_RS04440] [protein=FAD-binding oxidoreductase] [protein_id=WP_004191226.1] [location=complement(990178..991599)] [gbkey=CDS]	870	negative	negative	non_pathogenic	N	-	non_pathogenic
lcl|NC_006348.1_prot_WP_004192580.1_871 [locus_tag=BMA_RS04445] [protein=DUF2069 domain-containing protein] [protein_id=WP_004192580.1] [location=complement(991634..992083)] [gbkey=CDS]	871	pathogenic	negative	unclassified	N	4: Potential Non-secreted Virulence factor	non_pathogenic
lcl|NC_006348.1_prot_WP_004193704.1_872 [gene=wrbA] [locus_tag=BMA_RS04450] [protein=NAD(P)H:quinone oxidoreductase] [protein_id=WP_004193704.1] [location=complement(992080..992688)] [gbkey=CDS]	872	negative	pathogenic	unclassified	N	4: Potential Non-secreted Virulence factor	non_pathogenic
lcl|NC_006348.1_prot_WP_004193660.1_873 [locus_tag=BMA_RS04455] [protein=YihY family inner membrane protein] [protein_id=WP_004193660.1] [location=992794..994107] [gbkey=CDS]	873	pathogenic	pathogenic	pathogenic	N	2: Non-secreted Virulence factor	non_pathogenic
lcl|NC_006348.1_prot_WP_004192500.1_874 [locus_tag=BMA_RS04460] [protein=DUF962 domain-containing protein] [protein_id=WP_004192500.1] [location=complement(994279..994599)] [gbkey=CDS]	874	negative	negative	non_pathogenic	N	-	non_pathogenic
lcl|NC_006348.1_prot_WP_004193328.1_875 [locus_tag=BMA_RS04465] [protein=CBS domain-containing protein] [protein_id=WP_004193328.1] [location=994816..995280] [gbkey=CDS]	875	pathogenic	negative	unclassified	N	4: Potential Non-secreted Virulence factor	non_pathogenic
lcl|NC_006348.1_prot_876 [locus_tag=BMA_RS04470] [protein=MFS transporter] [pseudo=true] [location=995380..997310] [gbkey=CDS]	876	negative	negative	non_pathogenic	N	-	non_pathogenic
lcl|NC_006348.1_prot_WP_004266572.1_877 [gene=aroC] [locus_tag=BMA_RS04480] [protein=chorismate synthase] [protein_id=WP_004266572.1] [location=997675..998784] [gbkey=CDS]	877	negative	negative	non_pathogenic	N	-	non_pathogenic
lcl|NC_006348.1_prot_WP_004266574.1_878 [locus_tag=BMA_RS04485] [protein=IS3 family transposase] [protein_id=WP_004266574.1] [location=998950..999495] [gbkey=CDS]	878	negative	negative	non_pathogenic	N	-	non_pathogenic
lcl|NC_006348.1_prot_WP_038802950.1_879 [locus_tag=BMA_RS04490] [protein=IS3-like element IS407 family transposase] [exception=ribosomal slippage] [protein_id=WP_038802950.1] [location=complement(join(999506..1000368,1000368..1000626))] [gbkey=CDS]	879	negative	negative	non_pathogenic	N	-	non_pathogenic
lcl|NC_006348.1_prot_880 [locus_tag=BMA_RS04495] [protein=MerR family DNA-binding transcriptional regulator] [pseudo=true] [partial=3'] [location=complement(<1000695..1000883)] [gbkey=CDS]	880	pathogenic	negative	unclassified	N	4: Potential Non-secreted Virulence factor	non_pathogenic
lcl|NC_006348.1_prot_WP_004196091.1_881 [locus_tag=BMA_RS04500] [protein=hypothetical protein] [protein_id=WP_004196091.1] [location=complement(1000994..1001302)] [gbkey=CDS]	881	negative	negative	non_pathogenic	Y	-	non_pathogenic
lcl|NC_006348.1_prot_WP_004193466.1_882 [locus_tag=BMA_RS04505] [protein=efflux transporter outer membrane subunit] [protein_id=WP_004193466.1] [location=complement(1001359..1003263)] [gbkey=CDS]	882	pathogenic	pathogenic	pathogenic	Y	1: Secreted Virulence factor	pathogenic
lcl|NC_006348.1_prot_WP_004196092.1_883 [locus_tag=BMA_RS04510] [protein=efflux RND transporter permease subunit] [protein_id=WP_004196092.1] [location=complement(1003266..1006436)] [gbkey=CDS]	883	negative	pathogenic	unclassified	N	4: Potential Non-secreted Virulence factor	pathogenic
lcl|NC_006348.1_prot_WP_004193758.1_884 [locus_tag=BMA_RS04515] [protein=efflux RND transporter periplasmic adaptor subunit] [protein_id=WP_004193758.1] [location=complement(1006433..1007548)] [gbkey=CDS]	884	pathogenic	pathogenic	pathogenic	Y	1: Secreted Virulence factor	non_pathogenic
lcl|NC_006348.1_prot_WP_004191264.1_885 [locus_tag=BMA_RS04520] [protein=TetR/AcrR family transcriptional regulator] [protein_id=WP_004191264.1] [location=1007757..1008377] [gbkey=CDS]	885	negative	negative	non_pathogenic	N	-	non_pathogenic
lcl|NC_006348.1_prot_WP_004192418.1_886 [locus_tag=BMA_RS04525] [protein=ClcB-like voltage-gated chloride channel protein] [protein_id=WP_004192418.1] [location=complement(1008670..1010409)] [gbkey=CDS]	886	pathogenic	negative	unclassified	N	4: Potential Non-secreted Virulence factor	non_pathogenic
lcl|NC_006348.1_prot_WP_004196095.1_887 [locus_tag=BMA_RS04530] [protein=YeiH family protein] [protein_id=WP_004196095.1] [location=complement(1010519..1011589)] [gbkey=CDS]	887	negative	negative	non_pathogenic	N	-	non_pathogenic
lcl|NC_006348.1_prot_WP_004193396.1_888 [locus_tag=BMA_RS04535] [protein=LysR family transcriptional regulator] [protein_id=WP_004193396.1] [location=1011700..1012593] [gbkey=CDS]	888	pathogenic	negative	unclassified	N	4: Potential Non-secreted Virulence factor	non_pathogenic
lcl|NC_006348.1_prot_WP_004192187.1_889 [locus_tag=BMA_RS04540] [protein=SdpI family protein] [protein_id=WP_004192187.1] [location=complement(1012655..1013029)] [gbkey=CDS]	889	negative	negative	non_pathogenic	N	-	non_pathogenic
lcl|NC_006348.1_prot_WP_004191656.1_890 [locus_tag=BMA_RS04545] [protein=TIM barrel protein] [protein_id=WP_004191656.1] [location=1013325..1014089] [gbkey=CDS]	890	negative	negative	non_pathogenic	N	-	non_pathogenic
lcl|NC_006348.1_prot_WP_004191748.1_891 [locus_tag=BMA_RS04550] [protein=sugar kinase] [protein_id=WP_004191748.1] [location=1014173..1015162] [gbkey=CDS]	891	negative	negative	non_pathogenic	N	-	non_pathogenic
lcl|NC_006348.1_prot_WP_004192309.1_892 [locus_tag=BMA_RS04555] [protein=MFS transporter] [protein_id=WP_004192309.1] [location=1015247..1016524] [gbkey=CDS]	892	pathogenic	negative	unclassified	N	4: Potential Non-secreted Virulence factor	non_pathogenic
lcl|NC_006348.1_prot_893 [locus_tag=BMA_RS04560] [protein=D-glycerate dehydrogenase] [pseudo=true] [location=1016529..1017506] [gbkey=CDS]	893	negative	negative	non_pathogenic	N	-	non_pathogenic
lcl|NC_006348.1_prot_WP_004192694.1_894 [locus_tag=BMA_RS04565] [protein=LacI family DNA-binding transcriptional regulator] [protein_id=WP_004192694.1] [location=1018104..1019147] [gbkey=CDS]	894	pathogenic	negative	unclassified	N	4: Potential Non-secreted Virulence factor	non_pathogenic
lcl|NC_006348.1_prot_WP_004192590.1_895 [locus_tag=BMA_RS04570] [protein=YhfC family intramembrane metalloprotease] [protein_id=WP_004192590.1] [location=1019205..1019993] [gbkey=CDS]	895	negative	pathogenic	unclassified	N	4: Potential Non-secreted Virulence factor	non_pathogenic
lcl|NC_006348.1_prot_WP_004544501.1_896 [locus_tag=BMA_RS04575] [protein=DUF3022 domain-containing protein] [protein_id=WP_004544501.1] [location=1020008..1020370] [gbkey=CDS]	896	negative	pathogenic	unclassified	N	4: Potential Non-secreted Virulence factor	non_pathogenic
lcl|NC_006348.1_prot_WP_004196097.1_897 [locus_tag=BMA_RS04580] [protein=PGDYG domain-containing protein] [protein_id=WP_004196097.1] [location=complement(1020736..1021170)] [gbkey=CDS]	897	negative	negative	non_pathogenic	N	-	non_pathogenic
lcl|NC_006348.1_prot_WP_004192066.1_898 [locus_tag=BMA_RS04585] [protein=depolymerase] [protein_id=WP_004192066.1] [location=1021361..1022386] [gbkey=CDS]	898	negative	pathogenic	unclassified	Y	3: Potential Secreted Virulence factor	non_pathogenic
lcl|NC_006348.1_prot_WP_004196099.1_899 [locus_tag=BMA_RS04590] [protein=Spy/CpxP family protein refolding chaperone] [protein_id=WP_004196099.1] [location=complement(1022824..1023339)] [gbkey=CDS]	899	pathogenic	pathogenic	pathogenic	Y	1: Secreted Virulence factor	non_pathogenic
lcl|NC_006348.1_prot_WP_004196101.1_900 [locus_tag=BMA_RS04595] [protein=AMP-binding protein] [protein_id=WP_004196101.1] [location=1023447..1024205] [gbkey=CDS]	900	pathogenic	negative	unclassified	N	4: Potential Non-secreted Virulence factor	non_pathogenic
lcl|NC_006348.1_prot_WP_004196103.1_901 [locus_tag=BMA_RS26455] [protein=SDR family oxidoreductase] [protein_id=WP_004196103.1] [location=1024202..1024528] [gbkey=CDS]	901	pathogenic	negative	unclassified	N	4: Potential Non-secreted Virulence factor	non_pathogenic
lcl|NC_006348.1_prot_WP_004544481.1_902 [locus_tag=BMA_RS26460] [protein=hypothetical protein] [protein_id=WP_004544481.1] [location=1024525..1024878] [gbkey=CDS]	902	pathogenic	negative	unclassified	N	4: Potential Non-secreted Virulence factor	non_pathogenic
lcl|NC_006348.1_prot_WP_004550374.1_903 [locus_tag=BMA_RS04610] [protein=Lrp/AsnC family transcriptional regulator] [protein_id=WP_004550374.1] [location=1025263..1025724] [gbkey=CDS]	903	pathogenic	negative	unclassified	N	4: Potential Non-secreted Virulence factor	non_pathogenic
lcl|NC_006348.1_prot_WP_004191796.1_904 [locus_tag=BMA_RS04615] [protein=hypothetical protein] [protein_id=WP_004191796.1] [location=1025779..1026861] [gbkey=CDS]	904	pathogenic	negative	unclassified	N	4: Potential Non-secreted Virulence factor	non_pathogenic
lcl|NC_006348.1_prot_WP_004193899.1_905 [locus_tag=BMA_RS04620] [protein=hypothetical protein] [protein_id=WP_004193899.1] [location=complement(1026891..1027214)] [gbkey=CDS]	905	negative	negative	non_pathogenic	Y	-	non_pathogenic
lcl|NC_006348.1_prot_WP_004192972.1_906 [locus_tag=BMA_RS04625] [protein=saccharopine dehydrogenase NADP-binding domain-containing protein] [protein_id=WP_004192972.1] [location=1027674..1028774] [gbkey=CDS]	906	pathogenic	negative	unclassified	N	4: Potential Non-secreted Virulence factor	non_pathogenic
lcl|NC_006348.1_prot_WP_004191695.1_907 [locus_tag=BMA_RS04630] [protein=ATP-binding protein] [protein_id=WP_004191695.1] [location=complement(1028977..1029597)] [gbkey=CDS]	907	pathogenic	negative	unclassified	N	4: Potential Non-secreted Virulence factor	non_pathogenic
lcl|NC_006348.1_prot_WP_004193212.1_908 [gene=cydX] [locus_tag=BMA_RS04635] [protein=cytochrome bd-I oxidase subunit CydX] [protein_id=WP_004193212.1] [location=complement(1029594..1029755)] [gbkey=CDS]	908	negative	pathogenic	unclassified	Y	3: Potential Secreted Virulence factor	non_pathogenic
lcl|NC_006348.1_prot_WP_004196107.1_909 [gene=corA] [locus_tag=BMA_RS04640] [protein=magnesium/cobalt transporter CorA] [protein_id=WP_004196107.1] [location=1029960..1030937] [gbkey=CDS]	909	negative	negative	non_pathogenic	N	-	non_pathogenic
lcl|NC_006348.1_prot_WP_004193767.1_910 [locus_tag=BMA_RS04645] [protein=YciI-like protein] [protein_id=WP_004193767.1] [location=complement(1030945..1031235)] [gbkey=CDS]	910	pathogenic	negative	unclassified	N	4: Potential Non-secreted Virulence factor	non_pathogenic
lcl|NC_006348.1_prot_WP_004193027.1_911 [locus_tag=BMA_RS04650] [protein=hypothetical protein] [protein_id=WP_004193027.1] [location=complement(1031302..1031592)] [gbkey=CDS]	911	negative	negative	non_pathogenic	N	-	non_pathogenic
lcl|NC_006348.1_prot_WP_004192102.1_912 [locus_tag=BMA_RS04655] [protein=lipoprotein] [protein_id=WP_004192102.1] [location=1031787..1032227] [gbkey=CDS]	912	negative	pathogenic	unclassified	Y	3: Potential Secreted Virulence factor	non_pathogenic
lcl|NC_006348.1_prot_WP_004196109.1_913 [locus_tag=BMA_RS04660] [protein=hypothetical protein] [protein_id=WP_004196109.1] [location=complement(1032876..1033103)] [gbkey=CDS]	913	negative	negative	non_pathogenic	Y	-	non_pathogenic
lcl|NC_006348.1_prot_WP_004192915.1_914 [locus_tag=BMA_RS04665] [protein=DUF3772 domain-containing protein] [protein_id=WP_004192915.1] [location=complement(1033947..1036373)] [gbkey=CDS]	914	pathogenic	pathogenic	pathogenic	Y	1: Secreted Virulence factor	non_pathogenic
lcl|NC_006348.1_prot_WP_004193954.1_915 [locus_tag=BMA_RS04670] [protein=4Fe-4S binding protein] [protein_id=WP_004193954.1] [location=complement(1036737..1038869)] [gbkey=CDS]	915	negative	negative	non_pathogenic	Y	-	non_pathogenic
lcl|NC_006348.1_prot_WP_004192641.1_916 [locus_tag=BMA_RS04675] [protein=c-type cytochrome] [protein_id=WP_004192641.1] [location=complement(1038928..1039422)] [gbkey=CDS]	916	pathogenic	negative	unclassified	Y	3: Potential Secreted Virulence factor	non_pathogenic
lcl|NC_006348.1_prot_WP_004191574.1_917 [locus_tag=BMA_RS04680] [protein=hypothetical protein] [protein_id=WP_004191574.1] [location=complement(1039444..1039848)] [gbkey=CDS]	917	negative	negative	non_pathogenic	N	-	non_pathogenic
lcl|NC_006348.1_prot_WP_004193682.1_918 [locus_tag=BMA_RS04685] [protein=hypothetical protein] [protein_id=WP_004193682.1] [location=complement(1039851..1040120)] [gbkey=CDS]	918	negative	negative	non_pathogenic	N	-	non_pathogenic
lcl|NC_006348.1_prot_WP_004192269.1_919 [locus_tag=BMA_RS04690] [protein=nitrous oxide reductase accessory protein NosL] [protein_id=WP_004192269.1] [location=complement(1040131..1040661)] [gbkey=CDS]	919	negative	negative	non_pathogenic	Y	-	non_pathogenic
lcl|NC_006348.1_prot_WP_004192012.1_920 [locus_tag=BMA_RS04695] [protein=ABC transporter permease] [protein_id=WP_004192012.1] [location=complement(1040658..1041494)] [gbkey=CDS]	920	negative	pathogenic	unclassified	N	4: Potential Non-secreted Virulence factor	non_pathogenic
lcl|NC_006348.1_prot_WP_004539779.1_921 [locus_tag=BMA_RS04700] [protein=ABC transporter ATP-binding protein] [protein_id=WP_004539779.1] [location=complement(1041491..1042405)] [gbkey=CDS]	921	pathogenic	negative	unclassified	N	4: Potential Non-secreted Virulence factor	non_pathogenic
lcl|NC_006348.1_prot_WP_004192948.1_922 [locus_tag=BMA_RS04705] [protein=nitrous oxide reductase family maturation protein NosD] [protein_id=WP_004192948.1] [location=complement(1042402..1043652)] [gbkey=CDS]	922	pathogenic	negative	unclassified	Y	3: Potential Secreted Virulence factor	non_pathogenic
lcl|NC_006348.1_prot_WP_226988288.1_923 [gene=nosZ] [locus_tag=BMA_RS04710] [protein=TAT-dependent nitrous-oxide reductase] [protein_id=WP_226988288.1] [location=complement(1043825..1045792)] [gbkey=CDS]	923	negative	negative	non_pathogenic	Y	-	non_pathogenic
lcl|NC_006348.1_prot_WP_004191102.1_924 [locus_tag=BMA_RS04715] [protein=FAD:protein FMN transferase] [protein_id=WP_004191102.1] [location=1046443..1047501] [gbkey=CDS]	924	negative	negative	non_pathogenic	N	-	non_pathogenic
lcl|NC_006348.1_prot_WP_004196114.1_925 [locus_tag=BMA_RS04720] [protein=ABC transporter ATP-binding protein] [protein_id=WP_004196114.1] [location=1047523..1048527] [gbkey=CDS]	925	pathogenic	negative	unclassified	N	4: Potential Non-secreted Virulence factor	non_pathogenic
lcl|NC_006348.1_prot_WP_004192331.1_926 [locus_tag=BMA_RS04725] [protein=ABC transporter permease] [protein_id=WP_004192331.1] [location=1048524..1049264] [gbkey=CDS]	926	pathogenic	negative	unclassified	N	4: Potential Non-secreted Virulence factor	non_pathogenic
lcl|NC_006348.1_prot_WP_004193225.1_927 [locus_tag=BMA_RS04730] [protein=methyl-accepting chemotaxis protein] [protein_id=WP_004193225.1] [location=1049439..1051028] [gbkey=CDS]	927	pathogenic	negative	unclassified	Y	3: Potential Secreted Virulence factor	non_pathogenic
lcl|NC_006348.1_prot_WP_223870585.1_928 [locus_tag=BMA_RS04735] [protein=hypothetical protein] [protein_id=WP_223870585.1] [location=1051271..1051633] [gbkey=CDS]	928	negative	negative	non_pathogenic	N	-	non_pathogenic
lcl|NC_006348.1_prot_WP_004193332.1_929 [locus_tag=BMA_RS04740] [protein=dihydroxyacetone kinase family protein] [protein_id=WP_004193332.1] [location=1051849..1053561] [gbkey=CDS]	929	negative	negative	non_pathogenic	N	-	non_pathogenic
lcl|NC_006348.1_prot_WP_009966098.1_930 [locus_tag=BMA_RS04745] [protein=hypothetical protein] [protein_id=WP_009966098.1] [location=complement(1053936..1054985)] [gbkey=CDS]	930	negative	pathogenic	unclassified	N	4: Potential Non-secreted Virulence factor	non_pathogenic
lcl|NC_006348.1_prot_WP_004193751.1_931 [locus_tag=BMA_RS04750] [protein=Rieske 2Fe-2S domain-containing protein] [protein_id=WP_004193751.1] [location=complement(1054985..1055983)] [gbkey=CDS]	931	negative	negative	non_pathogenic	N	-	non_pathogenic
lcl|NC_006348.1_prot_WP_004204683.1_932 [locus_tag=BMA_RS04755] [protein=cation:proton antiporter] [protein_id=WP_004204683.1] [location=complement(1055990..1057324)] [gbkey=CDS]	932	negative	pathogenic	unclassified	N	4: Potential Non-secreted Virulence factor	non_pathogenic
lcl|NC_006348.1_prot_WP_004192100.1_933 [locus_tag=BMA_RS04760] [protein=tryptophan 7-halogenase] [protein_id=WP_004192100.1] [location=complement(1057410..1058852)] [gbkey=CDS]	933	pathogenic	negative	unclassified	N	4: Potential Non-secreted Virulence factor	non_pathogenic
lcl|NC_006348.1_prot_WP_004191683.1_934 [locus_tag=BMA_RS04765] [protein=hypothetical protein] [protein_id=WP_004191683.1] [location=1058829..1059029] [gbkey=CDS]	934	negative	negative	non_pathogenic	N	-	non_pathogenic
lcl|NC_006348.1_prot_935 [locus_tag=BMA_RS04770] [protein=hypothetical protein] [pseudo=true] [location=complement(1058990..1059687)] [gbkey=CDS]	935	negative	pathogenic	unclassified	N	4: Potential Non-secreted Virulence factor	non_pathogenic
lcl|NC_006348.1_prot_WP_004266584.1_936 [locus_tag=BMA_RS04775] [protein=hypothetical protein] [protein_id=WP_004266584.1] [location=1059825..1060253] [gbkey=CDS]	936	negative	negative	non_pathogenic	N	-	non_pathogenic
lcl|NC_006348.1_prot_937 [locus_tag=BMA_RS04780] [protein=iron-containing alcohol dehydrogenase] [pseudo=true] [location=1060644..1061815] [gbkey=CDS]	937	negative	pathogenic	unclassified	N	4: Potential Non-secreted Virulence factor	non_pathogenic
lcl|NC_006348.1_prot_WP_226988289.1_938 [locus_tag=BMA_RS26465] [protein=hypothetical protein] [protein_id=WP_226988289.1] [location=complement(1061787..1062317)] [gbkey=CDS]	938	negative	negative	non_pathogenic	N	-	non_pathogenic
lcl|NC_006348.1_prot_WP_004192511.1_939 [locus_tag=BMA_RS04790] [protein=hypothetical protein] [protein_id=WP_004192511.1] [location=1062435..1063196] [gbkey=CDS]	939	negative	pathogenic	unclassified	Y	3: Potential Secreted Virulence factor	non_pathogenic
lcl|NC_006348.1_prot_WP_004193627.1_940 [locus_tag=BMA_RS04795] [protein=PHB depolymerase family esterase] [protein_id=WP_004193627.1] [location=complement(1063499..1064587)] [gbkey=CDS]	940	pathogenic	pathogenic	pathogenic	N	2: Non-secreted Virulence factor	non_pathogenic
lcl|NC_006348.1_prot_WP_038796354.1_941 [locus_tag=BMA_RS04800] [protein=hypothetical protein] [protein_id=WP_038796354.1] [location=complement(1064786..1065070)] [gbkey=CDS]	941	negative	negative	non_pathogenic	N	-	non_pathogenic
lcl|NC_006348.1_prot_WP_004192119.1_942 [locus_tag=BMA_RS04805] [protein=MEKHLA domain-containing protein] [protein_id=WP_004192119.1] [location=1065172..1065639] [gbkey=CDS]	942	pathogenic	pathogenic	pathogenic	N	2: Non-secreted Virulence factor	non_pathogenic
lcl|NC_006348.1_prot_WP_004190171.1_943 [locus_tag=BMA_RS04810] [protein=ISL3-like element ISBma1 family transposase] [protein_id=WP_004190171.1] [location=1065778..1066998] [gbkey=CDS]	943	negative	negative	non_pathogenic	N	-	non_pathogenic
lcl|NC_006348.1_prot_944 [locus_tag=BMA_RS04815] [protein=type 1 fimbrial protein] [pseudo=true] [location=1068107..1068636] [gbkey=CDS]	944	pathogenic	pathogenic	pathogenic	Y	1: Secreted Virulence factor	non_pathogenic
lcl|NC_006348.1_prot_WP_004191349.1_945 [locus_tag=BMA_RS04820] [protein=molecular chaperone] [protein_id=WP_004191349.1] [location=1068735..1069505] [gbkey=CDS]	945	pathogenic	pathogenic	pathogenic	Y	1: Secreted Virulence factor	non_pathogenic
lcl|NC_006348.1_prot_WP_004193303.1_946 [locus_tag=BMA_RS04825] [protein=fimbrial biogenesis outer membrane usher protein] [protein_id=WP_004193303.1] [location=1069563..1072064] [gbkey=CDS]	946	pathogenic	pathogenic	pathogenic	Y	1: Secreted Virulence factor	pathogenic
lcl|NC_006348.1_prot_WP_004193791.1_947 [locus_tag=BMA_RS04830] [protein=type 1 fimbrial protein] [protein_id=WP_004193791.1] [location=1072055..1073026] [gbkey=CDS]	947	pathogenic	pathogenic	pathogenic	Y	1: Secreted Virulence factor	non_pathogenic
lcl|NC_006348.1_prot_WP_011203909.1_948 [locus_tag=BMA_RS26470] [protein=hypothetical protein] [protein_id=WP_011203909.1] [location=1073869..1074054] [gbkey=CDS]	948	negative	pathogenic	unclassified	N	4: Potential Non-secreted Virulence factor	non_pathogenic
lcl|NC_006348.1_prot_WP_004197781.1_949 [gene=bpaC] [locus_tag=BMA_RS04840] [protein=trimeric autotransporter adhesin BpaC] [protein_id=WP_004197781.1] [location=1074198..1077236] [gbkey=CDS]	949	pathogenic	pathogenic	pathogenic	N	2: Non-secreted Virulence factor	non_pathogenic
lcl|NC_006348.1_prot_WP_004197783.1_950 [locus_tag=BMA_RS26475] [protein=hypothetical protein] [protein_id=WP_004197783.1] [location=complement(1077953..1078354)] [gbkey=CDS]	950	negative	negative	non_pathogenic	N	-	non_pathogenic
lcl|NC_006348.1_prot_WP_004199437.1_951 [locus_tag=BMA_RS04850] [protein=hypothetical protein] [protein_id=WP_004199437.1] [location=1078694..1079077] [gbkey=CDS]	951	pathogenic	negative	unclassified	N	4: Potential Non-secreted Virulence factor	non_pathogenic
lcl|NC_006348.1_prot_WP_004193126.1_952 [locus_tag=BMA_RS04855] [protein=response regulator transcription factor] [protein_id=WP_004193126.1] [location=1079375..1080040] [gbkey=CDS]	952	pathogenic	negative	unclassified	N	4: Potential Non-secreted Virulence factor	non_pathogenic
lcl|NC_006348.1_prot_WP_004191146.1_953 [locus_tag=BMA_RS04860] [protein=hypothetical protein] [protein_id=WP_004191146.1] [location=1080040..1080186] [gbkey=CDS]	953	negative	pathogenic	unclassified	N	4: Potential Non-secreted Virulence factor	non_pathogenic
lcl|NC_006348.1_prot_WP_053811187.1_954 [locus_tag=BMA_RS04865] [protein=IS3 family transposase] [protein_id=WP_053811187.1] [location=complement(1080231..1081007)] [gbkey=CDS]	954	negative	negative	non_pathogenic	N	-	non_pathogenic
lcl|NC_006348.1_prot_955 [locus_tag=BMA_RS04870] [protein=IS5/IS1182 family transposase] [pseudo=true] [partial=3'] [location=complement(<1080955..1081098)] [gbkey=CDS]	955	negative	negative	non_pathogenic	N	-	non_pathogenic
lcl|NC_006348.1_prot_WP_162473478.1_956 [locus_tag=BMA_RS04875] [protein=hypothetical protein] [protein_id=WP_162473478.1] [location=complement(1081214..1081462)] [gbkey=CDS]	956	negative	pathogenic	unclassified	N	4: Potential Non-secreted Virulence factor	non_pathogenic
lcl|NC_006348.1_prot_WP_004192661.1_957 [locus_tag=BMA_RS04880] [protein=penicillin acylase family protein] [protein_id=WP_004192661.1] [location=complement(1081631..1084003)] [gbkey=CDS]	957	pathogenic	pathogenic	pathogenic	N	2: Non-secreted Virulence factor	non_pathogenic
lcl|NC_006348.1_prot_958 [locus_tag=BMA_RS04885] [protein=carbamoyltransferase] [pseudo=true] [partial=5'] [location=complement(1084128..>1085321)] [gbkey=CDS]	958	negative	negative	non_pathogenic	N	-	non_pathogenic
lcl|NC_006348.1_prot_WP_038802950.1_959 [locus_tag=BMA_RS04890] [protein=IS3-like element IS407 family transposase] [exception=ribosomal slippage] [protein_id=WP_038802950.1] [location=join(1085391..1085649,1085649..1086511)] [gbkey=CDS]	959	negative	negative	non_pathogenic	N	-	non_pathogenic
lcl|NC_006348.1_prot_WP_004193623.1_960 [locus_tag=BMA_RS04895] [protein=hypothetical protein] [protein_id=WP_004193623.1] [location=complement(1086803..1087084)] [gbkey=CDS]	960	negative	negative	non_pathogenic	N	-	non_pathogenic
lcl|NC_006348.1_prot_WP_004191362.1_961 [locus_tag=BMA_RS04900] [protein=collagen-like triple helix repeat-containing protein] [protein_id=WP_004191362.1] [location=1087017..1088570] [gbkey=CDS]	961	negative	pathogenic	unclassified	Y	3: Potential Secreted Virulence factor	non_pathogenic
lcl|NC_006348.1_prot_WP_004192734.1_962 [locus_tag=BMA_RS04905] [protein=collagen-like triple helix repeat-containing protein] [protein_id=WP_004192734.1] [location=1088620..1089885] [gbkey=CDS]	962	negative	pathogenic	unclassified	Y	3: Potential Secreted Virulence factor	non_pathogenic
lcl|NC_006348.1_prot_WP_004193874.1_963 [locus_tag=BMA_RS04910] [protein=ShlB/FhaC/HecB family hemolysin secretion/activation protein] [protein_id=WP_004193874.1] [location=1090060..1091715] [gbkey=CDS]	963	pathogenic	pathogenic	pathogenic	Y	1: Secreted Virulence factor	pathogenic
lcl|NC_006348.1_prot_WP_004193599.1_964 [locus_tag=BMA_RS04915] [protein=DUF2147 domain-containing protein] [protein_id=WP_004193599.1] [location=1091959..1092420] [gbkey=CDS]	964	negative	pathogenic	unclassified	Y	3: Potential Secreted Virulence factor	non_pathogenic
lcl|NC_006348.1_prot_WP_004191720.1_965 [locus_tag=BMA_RS04920] [protein=transposase] [protein_id=WP_004191720.1] [location=complement(1092657..1093067)] [gbkey=CDS]	965	negative	negative	non_pathogenic	N	-	non_pathogenic
lcl|NC_006348.1_prot_WP_004550551.1_966 [gene=zapE] [locus_tag=BMA_RS04925] [protein=cell division protein ZapE] [protein_id=WP_004550551.1] [location=complement(1093262..1094359)] [gbkey=CDS]	966	negative	negative	non_pathogenic	N	-	non_pathogenic
lcl|NC_006348.1_prot_WP_004191219.1_967 [gene=lpdA] [locus_tag=BMA_RS04930] [protein=dihydrolipoyl dehydrogenase] [protein_id=WP_004191219.1] [location=complement(1094466..1095896)] [gbkey=CDS]	967	pathogenic	negative	unclassified	N	4: Potential Non-secreted Virulence factor	non_pathogenic
lcl|NC_006348.1_prot_WP_004192735.1_968 [gene=odhB] [locus_tag=BMA_RS04935] [protein=2-oxoglutarate dehydrogenase complex dihydrolipoyllysine-residue succinyltransferase] [protein_id=WP_004192735.1] [location=complement(1095996..1097270)] [gbkey=CDS]	968	pathogenic	negative	unclassified	N	4: Potential Non-secreted Virulence factor	non_pathogenic
lcl|NC_006348.1_prot_WP_004191889.1_969 [locus_tag=BMA_RS04940] [protein=2-oxoglutarate dehydrogenase E1 component] [protein_id=WP_004191889.1] [location=complement(1097398..1100262)] [gbkey=CDS]	969	negative	negative	non_pathogenic	N	-	non_pathogenic
lcl|NC_006348.1_prot_WP_004193111.1_970 [gene=typA] [locus_tag=BMA_RS04945] [protein=translational GTPase TypA] [protein_id=WP_004193111.1] [location=complement(1100601..1102427)] [gbkey=CDS]	970	pathogenic	negative	unclassified	N	4: Potential Non-secreted Virulence factor	non_pathogenic
lcl|NC_006348.1_prot_WP_004191941.1_971 [locus_tag=BMA_RS26480] [protein=hypothetical protein] [protein_id=WP_004191941.1] [location=1102380..1102520] [gbkey=CDS]	971	negative	negative	non_pathogenic	N	-	non_pathogenic
lcl|NC_006348.1_prot_WP_004192835.1_972 [locus_tag=BMA_RS04955] [protein=MarR family transcriptional regulator] [protein_id=WP_004192835.1] [location=1102720..1103217] [gbkey=CDS]	972	pathogenic	pathogenic	pathogenic	N	2: Non-secreted Virulence factor	non_pathogenic
lcl|NC_006348.1_prot_WP_004191557.1_973 [locus_tag=BMA_RS04960] [protein=efflux transporter outer membrane subunit] [protein_id=WP_004191557.1] [location=1103317..1104813] [gbkey=CDS]	973	pathogenic	pathogenic	pathogenic	Y	1: Secreted Virulence factor	pathogenic
lcl|NC_006348.1_prot_WP_004192058.1_974 [locus_tag=BMA_RS04965] [protein=efflux RND transporter periplasmic adaptor subunit] [protein_id=WP_004192058.1] [location=1104881..1106116] [gbkey=CDS]	974	pathogenic	negative	unclassified	N	4: Potential Non-secreted Virulence factor	non_pathogenic
lcl|NC_006348.1_prot_WP_004193982.1_975 [locus_tag=BMA_RS04970] [protein=DHA2 family efflux MFS transporter permease subunit] [protein_id=WP_004193982.1] [location=1106139..1107698] [gbkey=CDS]	975	pathogenic	negative	unclassified	N	4: Potential Non-secreted Virulence factor	non_pathogenic
lcl|NC_006348.1_prot_WP_004191673.1_976 [gene=truB] [locus_tag=BMA_RS04975] [protein=tRNA pseudouridine(55) synthase TruB] [protein_id=WP_004191673.1] [location=complement(1107969..1108877)] [gbkey=CDS]	976	negative	negative	non_pathogenic	N	-	non_pathogenic
lcl|NC_006348.1_prot_WP_004199441.1_977 [gene=rbfA] [locus_tag=BMA_RS04980] [protein=30S ribosome-binding factor RbfA] [protein_id=WP_004199441.1] [location=complement(1108931..1109299)] [gbkey=CDS]	977	negative	negative	non_pathogenic	N	-	non_pathogenic
lcl|NC_006348.1_prot_WP_004197388.1_978 [gene=infB] [locus_tag=BMA_RS04985] [protein=translation initiation factor IF-2] [protein_id=WP_004197388.1] [location=complement(1109405..1112332)] [gbkey=CDS]	978	pathogenic	negative	unclassified	N	4: Potential Non-secreted Virulence factor	non_pathogenic
lcl|NC_006348.1_prot_WP_004193517.1_979 [gene=nusA] [locus_tag=BMA_RS04990] [protein=transcription termination factor NusA] [protein_id=WP_004193517.1] [location=complement(1112424..1113899)] [gbkey=CDS]	979	negative	negative	non_pathogenic	N	-	non_pathogenic
lcl|NC_006348.1_prot_WP_004193908.1_980 [gene=rimP] [locus_tag=BMA_RS04995] [protein=ribosome maturation factor RimP] [protein_id=WP_004193908.1] [location=complement(1113896..1114357)] [gbkey=CDS]	980	negative	negative	non_pathogenic	N	-	non_pathogenic
lcl|NC_006348.1_prot_WP_004191876.1_981 [locus_tag=BMA_RS05000] [protein=pseudouridine synthase] [protein_id=WP_004191876.1] [location=complement(1114662..1116326)] [gbkey=CDS]	981	negative	pathogenic	unclassified	N	4: Potential Non-secreted Virulence factor	non_pathogenic
lcl|NC_006348.1_prot_WP_004192767.1_982 [gene=scpB] [locus_tag=BMA_RS05005] [protein=SMC-Scp complex subunit ScpB] [protein_id=WP_004192767.1] [location=complement(1116390..1117718)] [gbkey=CDS]	982	negative	pathogenic	unclassified	N	4: Potential Non-secreted Virulence factor	non_pathogenic
lcl|NC_006348.1_prot_WP_004193481.1_983 [locus_tag=BMA_RS05010] [protein=LysR family transcriptional regulator] [protein_id=WP_004193481.1] [location=complement(1118137..1119039)] [gbkey=CDS]	983	pathogenic	negative	unclassified	N	4: Potential Non-secreted Virulence factor	non_pathogenic
lcl|NC_006348.1_prot_WP_004199443.1_984 [locus_tag=BMA_RS05015] [protein=transposase] [protein_id=WP_004199443.1] [location=1119458..1119859] [gbkey=CDS]	984	negative	negative	non_pathogenic	N	-	non_pathogenic
lcl|NC_006348.1_prot_WP_004521676.1_985 [locus_tag=BMA_RS05020] [protein=hypothetical protein] [protein_id=WP_004521676.1] [location=1120065..1120322] [gbkey=CDS]	985	negative	pathogenic	unclassified	Y	3: Potential Secreted Virulence factor	non_pathogenic
lcl|NC_006348.1_prot_WP_004199444.1_986 [locus_tag=BMA_RS05025] [protein=hypothetical protein] [protein_id=WP_004199444.1] [location=complement(1120481..1120798)] [gbkey=CDS]	986	negative	negative	non_pathogenic	N	-	non_pathogenic
lcl|NC_006348.1_prot_WP_004192638.1_987 [locus_tag=BMA_RS05030] [protein=YdcF family protein] [protein_id=WP_004192638.1] [location=1120999..1121721] [gbkey=CDS]	987	pathogenic	negative	unclassified	N	4: Potential Non-secreted Virulence factor	non_pathogenic
lcl|NC_006348.1_prot_WP_004192834.1_988 [locus_tag=BMA_RS05035] [protein=hypothetical protein] [protein_id=WP_004192834.1] [location=1121960..1122238] [gbkey=CDS]	988	pathogenic	pathogenic	pathogenic	Y	1: Secreted Virulence factor	non_pathogenic
lcl|NC_006348.1_prot_WP_004191628.1_989 [locus_tag=BMA_RS05040] [protein=hypothetical protein] [protein_id=WP_004191628.1] [location=1122387..1122644] [gbkey=CDS]	989	negative	negative	non_pathogenic	N	-	non_pathogenic
lcl|NC_006348.1_prot_WP_004193694.1_990 [locus_tag=BMA_RS05045] [protein=antibiotic biosynthesis monooxygenase] [protein_id=WP_004193694.1] [location=complement(1122694..1122984)] [gbkey=CDS]	990	pathogenic	negative	unclassified	N	4: Potential Non-secreted Virulence factor	non_pathogenic
lcl|NC_006348.1_prot_991 [locus_tag=BMA_RS05050] [protein=transposase] [pseudo=true] [partial=5'] [location=complement(1123083..>1123373)] [gbkey=CDS]	991	negative	negative	non_pathogenic	N	-	non_pathogenic
lcl|NC_006348.1_prot_WP_096325460.1_992 [locus_tag=BMA_RS05055] [protein=IS3-like element IS407 family transposase] [exception=ribosomal slippage] [protein_id=WP_096325460.1] [location=complement(join(1123384..1124246,1124246..1124504))] [gbkey=CDS]	992	negative	negative	non_pathogenic	N	-	non_pathogenic
lcl|NC_006348.1_prot_993 [locus_tag=BMA_RS05060] [protein=IS1182-like element ISBma2 family transposase] [pseudo=true] [partial=5'] [location=<1124573..1125211] [gbkey=CDS]	993	pathogenic	negative	unclassified	N	4: Potential Non-secreted Virulence factor	non_pathogenic
lcl|NC_006348.1_prot_WP_004205956.1_994 [gene=bamC] [locus_tag=BMA_RS05065] [protein=outer membrane protein assembly factor BamC] [protein_id=WP_004205956.1] [location=complement(1125324..1126529)] [gbkey=CDS]	994	negative	pathogenic	unclassified	Y	3: Potential Secreted Virulence factor	non_pathogenic
lcl|NC_006348.1_prot_995 [locus_tag=BMA_RS05070] [protein=hypothetical protein] [pseudo=true] [partial=3'] [location=1126879..>1127076] [gbkey=CDS]	995	negative	pathogenic	unclassified	Y	3: Potential Secreted Virulence factor	non_pathogenic
lcl|NC_006348.1_prot_WP_038802950.1_996 [locus_tag=BMA_RS05075] [protein=IS3-like element IS407 family transposase] [exception=ribosomal slippage] [protein_id=WP_038802950.1] [location=join(1127145..1127403,1127403..1128265)] [gbkey=CDS]	996	negative	negative	non_pathogenic	N	-	non_pathogenic
lcl|NC_006348.1_prot_997 [locus_tag=BMA_RS05080] [protein=DUF2844 domain-containing protein] [pseudo=true] [partial=5'] [location=<1128311..1128610] [gbkey=CDS]	997	negative	negative	non_pathogenic	N	-	non_pathogenic
lcl|NC_006348.1_prot_WP_004192528.1_998 [locus_tag=BMA_RS05085] [protein=DUF3443 domain-containing protein] [protein_id=WP_004192528.1] [location=1128621..1129823] [gbkey=CDS]	998	negative	pathogenic	unclassified	Y	3: Potential Secreted Virulence factor	non_pathogenic
lcl|NC_006348.1_prot_WP_004193951.1_999 [locus_tag=BMA_RS05095] [protein=lipoprotein] [protein_id=WP_004193951.1] [location=1130448..1132568] [gbkey=CDS]	999	negative	pathogenic	unclassified	Y	3: Potential Secreted Virulence factor	non_pathogenic
lcl|NC_006348.1_prot_WP_004526841.1_1000 [locus_tag=BMA_RS05100] [protein=MerR family transcriptional regulator] [protein_id=WP_004526841.1] [location=complement(1132690..1133094)] [gbkey=CDS]	1000	pathogenic	negative	unclassified	N	4: Potential Non-secreted Virulence factor	non_pathogenic
lcl|NC_006348.1_prot_WP_004197408.1_1001 [locus_tag=BMA_RS05105] [protein=integration host factor subunit alpha] [protein_id=WP_004197408.1] [location=complement(1133153..1133557)] [gbkey=CDS]	1001	negative	pathogenic	unclassified	N	4: Potential Non-secreted Virulence factor	non_pathogenic
lcl|NC_006348.1_prot_WP_004193113.1_1002 [gene=pheT] [locus_tag=BMA_RS05110] [protein=phenylalanine--tRNA ligase subunit beta] [protein_id=WP_004193113.1] [location=complement(1133630..1136062)] [gbkey=CDS]	1002	negative	negative	non_pathogenic	N	-	non_pathogenic
lcl|NC_006348.1_prot_WP_004191909.1_1003 [gene=pheS] [locus_tag=BMA_RS05115] [protein=phenylalanine--tRNA ligase subunit alpha] [protein_id=WP_004191909.1] [location=complement(1136150..1137163)] [gbkey=CDS]	1003	pathogenic	negative	unclassified	N	4: Potential Non-secreted Virulence factor	non_pathogenic
lcl|NC_006348.1_prot_WP_004192938.1_1004 [gene=rplT] [locus_tag=BMA_RS05120] [protein=50S ribosomal protein L20] [protein_id=WP_004192938.1] [location=complement(1137312..1137671)] [gbkey=CDS]	1004	negative	negative	non_pathogenic	N	-	non_pathogenic
lcl|NC_006348.1_prot_WP_004191477.1_1005 [gene=rpmI] [locus_tag=BMA_RS05125] [protein=50S ribosomal protein L35] [protein_id=WP_004191477.1] [location=complement(1137702..1137899)] [gbkey=CDS]	1005	negative	negative	non_pathogenic	N	-	non_pathogenic
lcl|NC_006348.1_prot_WP_071810680.1_1006 [gene=infC] [locus_tag=BMA_RS05130] [protein=translation initiation factor IF-3] [protein_id=WP_071810680.1] [location=complement(1138092..1138616)] [gbkey=CDS]	1006	negative	negative	non_pathogenic	N	-	non_pathogenic
lcl|NC_006348.1_prot_WP_004191232.1_1007 [gene=thrS] [locus_tag=BMA_RS05135] [protein=threonine--tRNA ligase] [protein_id=WP_004191232.1] [location=complement(1138666..1140573)] [gbkey=CDS]	1007	pathogenic	negative	unclassified	N	4: Potential Non-secreted Virulence factor	non_pathogenic
lcl|NC_006348.1_prot_WP_004193103.1_1008 [locus_tag=BMA_RS05145] [protein=bifunctional (p)ppGpp synthetase/guanosine-3',5'-bis(diphosphate) 3'-pyrophosphohydrolase] [protein_id=WP_004193103.1] [location=complement(1141032..1143269)] [gbkey=CDS]	1008	pathogenic	negative	unclassified	N	4: Potential Non-secreted Virulence factor	non_pathogenic
lcl|NC_006348.1_prot_WP_004197416.1_1009 [locus_tag=BMA_RS05150] [protein=RidA family protein] [protein_id=WP_004197416.1] [location=complement(1143314..1143667)] [gbkey=CDS]	1009	negative	negative	non_pathogenic	N	-	non_pathogenic
lcl|NC_006348.1_prot_WP_004545229.1_1010 [locus_tag=BMA_RS05155] [protein=alpha/beta hydrolase] [protein_id=WP_004545229.1] [location=complement(1143741..1144646)] [gbkey=CDS]	1010	pathogenic	negative	unclassified	N	4: Potential Non-secreted Virulence factor	non_pathogenic
lcl|NC_006348.1_prot_WP_162465352.1_1011 [locus_tag=BMA_RS05160] [protein=hypothetical protein] [protein_id=WP_162465352.1] [location=complement(1145049..1145897)] [gbkey=CDS]	1011	negative	negative	non_pathogenic	N	-	non_pathogenic
lcl|NC_006348.1_prot_WP_004192063.1_1012 [locus_tag=BMA_RS05165] [protein=LysR family transcriptional regulator] [protein_id=WP_004192063.1] [location=complement(1145977..1146882)] [gbkey=CDS]	1012	pathogenic	negative	unclassified	N	4: Potential Non-secreted Virulence factor	non_pathogenic
lcl|NC_006348.1_prot_WP_004193204.1_1013 [locus_tag=BMA_RS05170] [protein=ester cyclase] [protein_id=WP_004193204.1] [location=1147070..1147627] [gbkey=CDS]	1013	negative	negative	non_pathogenic	Y	-	non_pathogenic
lcl|NC_006348.1_prot_WP_004197421.1_1014 [locus_tag=BMA_RS05175] [protein=polysaccharide deacetylase family protein] [protein_id=WP_004197421.1] [location=1147642..1148742] [gbkey=CDS]	1014	pathogenic	pathogenic	pathogenic	Y	1: Secreted Virulence factor	non_pathogenic
lcl|NC_006348.1_prot_WP_004192996.1_1015 [locus_tag=BMA_RS05180] [protein=SDR family oxidoreductase] [protein_id=WP_004192996.1] [location=1148786..1149508] [gbkey=CDS]	1015	pathogenic	negative	unclassified	Y	3: Potential Secreted Virulence factor	non_pathogenic
lcl|NC_006348.1_prot_WP_004191181.1_1016 [locus_tag=BMA_RS05185] [protein=CoA transferase subunit B] [protein_id=WP_004191181.1] [location=complement(1149898..1150539)] [gbkey=CDS]	1016	negative	negative	non_pathogenic	N	-	non_pathogenic
lcl|NC_006348.1_prot_WP_004192091.1_1017 [locus_tag=BMA_RS05190] [protein=CoA transferase subunit A] [protein_id=WP_004192091.1] [location=complement(1150541..1151245)] [gbkey=CDS]	1017	negative	negative	non_pathogenic	N	-	non_pathogenic
lcl|NC_006348.1_prot_WP_004191840.1_1018 [locus_tag=BMA_RS05195] [protein=LuxR C-terminal-related transcriptional regulator] [protein_id=WP_004191840.1] [location=1151498..1152043] [gbkey=CDS]	1018	pathogenic	negative	unclassified	N	4: Potential Non-secreted Virulence factor	non_pathogenic
lcl|NC_006348.1_prot_WP_004197424.1_1019 [locus_tag=BMA_RS05200] [protein=cellulase family glycosylhydrolase] [protein_id=WP_004197424.1] [location=1152614..1154146] [gbkey=CDS]	1019	pathogenic	pathogenic	pathogenic	Y	1: Secreted Virulence factor	non_pathogenic
lcl|NC_006348.1_prot_WP_004193006.1_1020 [locus_tag=BMA_RS05205] [protein=hypothetical protein] [protein_id=WP_004193006.1] [location=1155075..1156148] [gbkey=CDS]	1020	negative	pathogenic	unclassified	N	4: Potential Non-secreted Virulence factor	non_pathogenic
lcl|NC_006348.1_prot_WP_004191805.1_1021 [locus_tag=BMA_RS05210] [protein=acyl-CoA thioesterase] [protein_id=WP_004191805.1] [location=complement(1156524..1156955)] [gbkey=CDS]	1021	negative	negative	non_pathogenic	N	-	non_pathogenic
lcl|NC_006348.1_prot_WP_004192152.1_1022 [locus_tag=BMA_RS05215] [protein=SDR family oxidoreductase] [protein_id=WP_004192152.1] [location=complement(1157000..1157779)] [gbkey=CDS]	1022	pathogenic	negative	unclassified	N	4: Potential Non-secreted Virulence factor	non_pathogenic
lcl|NC_006348.1_prot_WP_004193882.1_1023 [locus_tag=BMA_RS05220] [protein=electron transfer flavoprotein-ubiquinone oxidoreductase] [protein_id=WP_004193882.1] [location=1157960..1159633] [gbkey=CDS]	1023	pathogenic	negative	unclassified	N	4: Potential Non-secreted Virulence factor	non_pathogenic
lcl|NC_006348.1_prot_1024 [locus_tag=BMA_RS05225] [protein=IS3 family transposase] [pseudo=true] [partial=5'] [location=complement(1159744..>1160178)] [gbkey=CDS]	1024	negative	pathogenic	unclassified	N	4: Potential Non-secreted Virulence factor	non_pathogenic
lcl|NC_006348.1_prot_WP_038802950.1_1025 [locus_tag=BMA_RS05230] [protein=IS3-like element IS407 family transposase] [exception=ribosomal slippage] [protein_id=WP_038802950.1] [location=join(1160240..1160498,1160498..1161360)] [gbkey=CDS]	1025	negative	negative	non_pathogenic	N	-	non_pathogenic
lcl|NC_006348.1_prot_1026 [locus_tag=BMA_RS05235] [protein=histidinol-phosphate aminotransferase family protein] [pseudo=true] [location=complement(1161371..1162363)] [gbkey=CDS]	1026	pathogenic	negative	unclassified	N	4: Potential Non-secreted Virulence factor	non_pathogenic
lcl|NC_006348.1_prot_WP_004192781.1_1027 [locus_tag=BMA_RS05240] [protein=cupin-like domain-containing protein] [protein_id=WP_004192781.1] [location=complement(1162443..1163327)] [gbkey=CDS]	1027	negative	negative	non_pathogenic	N	-	non_pathogenic
lcl|NC_006348.1_prot_WP_004521522.1_1028 [locus_tag=BMA_RS05245] [protein=MbtH family NRPS accessory protein] [protein_id=WP_004521522.1] [location=complement(1163314..1163538)] [gbkey=CDS]	1028	pathogenic	pathogenic	pathogenic	N	2: Non-secreted Virulence factor	non_pathogenic
lcl|NC_006348.1_prot_WP_226988297.1_1029 [locus_tag=BMA_RS26485] [protein=hypothetical protein] [protein_id=WP_226988297.1] [location=complement(1164585..1164890)] [gbkey=CDS]	1029	negative	negative	non_pathogenic	N	-	non_pathogenic
lcl|NC_006348.1_prot_1030 [locus_tag=BMA_RS05250] [protein=alpha/beta fold hydrolase] [pseudo=true] [location=1164783..1166404] [gbkey=CDS]	1030	negative	pathogenic	unclassified	N	4: Potential Non-secreted Virulence factor	non_pathogenic
lcl|NC_006348.1_prot_WP_004192428.1_1031 [locus_tag=BMA_RS05255] [protein=hypothetical protein] [protein_id=WP_004192428.1] [location=complement(1166362..1166631)] [gbkey=CDS]	1031	negative	negative	non_pathogenic	N	-	non_pathogenic
lcl|NC_006348.1_prot_WP_004193601.1_1032 [locus_tag=BMA_RS05260] [protein=porin] [protein_id=WP_004193601.1] [location=complement(1166862..1168085)] [gbkey=CDS]	1032	pathogenic	negative	unclassified	Y	3: Potential Secreted Virulence factor	pathogenic
lcl|NC_006348.1_prot_WP_004191977.1_1033 [locus_tag=BMA_RS05265] [protein=AraC family transcriptional regulator] [protein_id=WP_004191977.1] [location=1168433..1169233] [gbkey=CDS]	1033	pathogenic	negative	unclassified	N	4: Potential Non-secreted Virulence factor	non_pathogenic
lcl|NC_006348.1_prot_1034 [locus_tag=BMA_RS05270] [protein=DMT family transporter] [pseudo=true] [location=1169398..1170336] [gbkey=CDS]	1034	negative	negative	non_pathogenic	Y	-	non_pathogenic
lcl|NC_006348.1_prot_WP_004191562.1_1035 [locus_tag=BMA_RS05275] [protein=chemotaxis protein CheW] [protein_id=WP_004191562.1] [location=complement(1170527..1171039)] [gbkey=CDS]	1035	pathogenic	negative	unclassified	N	4: Potential Non-secreted Virulence factor	non_pathogenic
lcl|NC_006348.1_prot_WP_004193473.1_1036 [locus_tag=BMA_RS05280] [protein=methyl-accepting chemotaxis protein] [protein_id=WP_004193473.1] [location=complement(1171077..1172819)] [gbkey=CDS]	1036	pathogenic	negative	unclassified	N	4: Potential Non-secreted Virulence factor	non_pathogenic
lcl|NC_006348.1_prot_WP_004192820.1_1037 [locus_tag=BMA_RS05285] [protein=hypothetical protein] [protein_id=WP_004192820.1] [location=1173208..1173495] [gbkey=CDS]	1037	negative	negative	non_pathogenic	N	-	non_pathogenic
lcl|NC_006348.1_prot_WP_004191647.1_1038 [locus_tag=BMA_RS05290] [protein=DUF3562 domain-containing protein] [protein_id=WP_004191647.1] [location=complement(1173532..1173720)] [gbkey=CDS]	1038	negative	negative	non_pathogenic	N	-	non_pathogenic
lcl|NC_006348.1_prot_WP_004193082.1_1039 [locus_tag=BMA_RS05295] [protein=acyl-CoA synthetase] [protein_id=WP_004193082.1] [location=1174117..1176093] [gbkey=CDS]	1039	pathogenic	negative	unclassified	N	4: Potential Non-secreted Virulence factor	non_pathogenic
lcl|NC_006348.1_prot_WP_226988290.1_1040 [locus_tag=BMA_RS05300] [protein=MFS transporter] [protein_id=WP_226988290.1] [location=1176185..1177567] [gbkey=CDS]	1040	negative	pathogenic	unclassified	N	4: Potential Non-secreted Virulence factor	non_pathogenic
lcl|NC_006348.1_prot_WP_004198168.1_1041 [locus_tag=BMA_RS05305] [protein=class I SAM-dependent methyltransferase] [protein_id=WP_004198168.1] [location=complement(1178052..1178822)] [gbkey=CDS]	1041	pathogenic	negative	unclassified	N	4: Potential Non-secreted Virulence factor	non_pathogenic
lcl|NC_006348.1_prot_WP_004193670.1_1042 [locus_tag=BMA_RS05310] [protein=ABC transporter substrate-binding protein] [protein_id=WP_004193670.1] [location=1179239..1180177] [gbkey=CDS]	1042	negative	negative	non_pathogenic	Y	-	non_pathogenic
lcl|NC_006348.1_prot_WP_004192388.1_1043 [locus_tag=BMA_RS05315] [protein=ABC transporter permease] [protein_id=WP_004192388.1] [location=1180174..1181394] [gbkey=CDS]	1043	negative	negative	non_pathogenic	N	-	non_pathogenic
lcl|NC_006348.1_prot_WP_004192711.1_1044 [locus_tag=BMA_RS05320] [protein=ABC transporter ATP-binding protein] [protein_id=WP_004192711.1] [location=1181391..1182329] [gbkey=CDS]	1044	pathogenic	negative	unclassified	N	4: Potential Non-secreted Virulence factor	non_pathogenic
lcl|NC_006348.1_prot_WP_004193559.1_1045 [locus_tag=BMA_RS05325] [protein=ABC transporter permease] [protein_id=WP_004193559.1] [location=1182326..1183144] [gbkey=CDS]	1045	pathogenic	negative	unclassified	N	4: Potential Non-secreted Virulence factor	non_pathogenic
lcl|NC_006348.1_prot_WP_004198172.1_1046 [locus_tag=BMA_RS05335] [protein=hypothetical protein] [protein_id=WP_004198172.1] [location=1184367..1184699] [gbkey=CDS]	1046	negative	negative	non_pathogenic	N	-	non_pathogenic
lcl|NC_006348.1_prot_WP_004192541.1_1047 [gene=arcD] [locus_tag=BMA_RS05340] [protein=arginine-ornithine antiporter] [protein_id=WP_004192541.1] [location=1184860..1186320] [gbkey=CDS]	1047	pathogenic	negative	unclassified	N	4: Potential Non-secreted Virulence factor	non_pathogenic
lcl|NC_006348.1_prot_WP_004526983.1_1048 [gene=arcA] [locus_tag=BMA_RS05345] [protein=arginine deiminase] [protein_id=WP_004526983.1] [location=1186338..1187594] [gbkey=CDS]	1048	negative	negative	non_pathogenic	N	-	non_pathogenic
lcl|NC_006348.1_prot_WP_004193943.1_1049 [locus_tag=BMA_RS05350] [protein=ornithine carbamoyltransferase] [protein_id=WP_004193943.1] [location=1187659..1188669] [gbkey=CDS]	1049	pathogenic	negative	unclassified	N	4: Potential Non-secreted Virulence factor	non_pathogenic
lcl|NC_006348.1_prot_WP_004191510.1_1050 [gene=arcC] [locus_tag=BMA_RS05355] [protein=carbamate kinase] [protein_id=WP_004191510.1] [location=1188755..1189696] [gbkey=CDS]	1050	negative	negative	non_pathogenic	N	-	non_pathogenic
lcl|NC_006348.1_prot_WP_004198175.1_1051 [locus_tag=BMA_RS05360] [protein=SDR family oxidoreductase] [protein_id=WP_004198175.1] [location=complement(1189939..1190733)] [gbkey=CDS]	1051	pathogenic	negative	unclassified	N	4: Potential Non-secreted Virulence factor	non_pathogenic
lcl|NC_006348.1_prot_WP_004193088.1_1052 [locus_tag=BMA_RS05365] [protein=heme-binding protein] [protein_id=WP_004193088.1] [location=complement(1190730..1191179)] [gbkey=CDS]	1052	negative	negative	non_pathogenic	Y	-	non_pathogenic
lcl|NC_006348.1_prot_WP_004192049.1_1053 [locus_tag=BMA_RS05370] [protein=LysR family transcriptional regulator] [protein_id=WP_004192049.1] [location=1191277..1192197] [gbkey=CDS]	1053	pathogenic	negative	unclassified	N	4: Potential Non-secreted Virulence factor	non_pathogenic
lcl|NC_006348.1_prot_WP_004198176.1_1054 [locus_tag=BMA_RS05375] [protein=glutathione S-transferase N-terminal domain-containing protein] [protein_id=WP_004198176.1] [location=1192482..1193186] [gbkey=CDS]	1054	negative	negative	non_pathogenic	N	-	non_pathogenic
lcl|NC_006348.1_prot_WP_004191579.1_1055 [locus_tag=BMA_RS05380] [protein=MarR family winged helix-turn-helix transcriptional regulator] [protein_id=WP_004191579.1] [location=1193739..1194278] [gbkey=CDS]	1055	pathogenic	negative	unclassified	N	4: Potential Non-secreted Virulence factor	non_pathogenic
lcl|NC_006348.1_prot_WP_004192707.1_1056 [locus_tag=BMA_RS05385] [protein=branched-chain amino acid ABC transporter substrate-binding protein] [protein_id=WP_004192707.1] [location=1194498..1195613] [gbkey=CDS]	1056	negative	negative	non_pathogenic	Y	-	non_pathogenic
lcl|NC_006348.1_prot_WP_004192716.1_1057 [locus_tag=BMA_RS05390] [protein=MarR family transcriptional regulator] [protein_id=WP_004192716.1] [location=complement(1195908..1196402)] [gbkey=CDS]	1057	pathogenic	pathogenic	pathogenic	N	2: Non-secreted Virulence factor	non_pathogenic
lcl|NC_006348.1_prot_WP_004193455.1_1058 [locus_tag=BMA_RS05395] [protein=MFS transporter] [protein_id=WP_004193455.1] [location=1196526..1197710] [gbkey=CDS]	1058	pathogenic	pathogenic	pathogenic	N	2: Non-secreted Virulence factor	non_pathogenic
lcl|NC_006348.1_prot_WP_004193073.1_1059 [locus_tag=BMA_RS05400] [protein=family 10 glycosylhydrolase] [protein_id=WP_004193073.1] [location=1197830..1199395] [gbkey=CDS]	1059	negative	pathogenic	unclassified	Y	3: Potential Secreted Virulence factor	non_pathogenic
lcl|NC_006348.1_prot_WP_004191867.1_1060 [gene=cobM] [locus_tag=BMA_RS05405] [protein=precorrin-4 C(11)-methyltransferase] [protein_id=WP_004191867.1] [location=complement(1199474..1200199)] [gbkey=CDS]	1060	negative	negative	non_pathogenic	N	-	non_pathogenic
lcl|NC_006348.1_prot_WP_004193784.1_1061 [locus_tag=BMA_RS05410] [protein=cobalt-precorrin-6A reductase] [protein_id=WP_004193784.1] [location=complement(1200538..1201272)] [gbkey=CDS]	1061	negative	negative	non_pathogenic	N	-	non_pathogenic
lcl|NC_006348.1_prot_WP_004191700.1_1062 [locus_tag=BMA_RS05415] [protein=cobalt-precorrin-5B (C(1))-methyltransferase] [protein_id=WP_004191700.1] [location=complement(1201269..1202363)] [gbkey=CDS]	1062	negative	negative	non_pathogenic	N	-	non_pathogenic
lcl|NC_006348.1_prot_WP_004192813.1_1063 [locus_tag=BMA_RS05420] [protein=bifunctional cobalt-precorrin-7 (C(5))-methyltransferase/cobalt-precorrin-6B (C(15))-methyltransferase] [protein_id=WP_004192813.1] [location=complement(1202360..1203586)] [gbkey=CDS]	1063	pathogenic	negative	unclassified	N	4: Potential Non-secreted Virulence factor	non_pathogenic
lcl|NC_006348.1_prot_WP_004191499.1_1064 [gene=cobG] [locus_tag=BMA_RS05425] [protein=precorrin-3B synthase] [protein_id=WP_004191499.1] [location=1203984..1205432] [gbkey=CDS]	1064	pathogenic	negative	unclassified	N	4: Potential Non-secreted Virulence factor	non_pathogenic
lcl|NC_006348.1_prot_WP_004193154.1_1065 [locus_tag=BMA_RS05430] [protein=precorrin-8X methylmutase] [protein_id=WP_004193154.1] [location=1205425..1206051] [gbkey=CDS]	1065	negative	negative	non_pathogenic	N	-	non_pathogenic
lcl|NC_006348.1_prot_WP_004199182.1_1066 [locus_tag=BMA_RS05435] [protein=precorrin-2 C(20)-methyltransferase] [protein_id=WP_004199182.1] [location=1206048..1206782] [gbkey=CDS]	1066	negative	negative	non_pathogenic	N	-	non_pathogenic
lcl|NC_006348.1_prot_WP_011203935.1_1067 [gene=cobJ] [locus_tag=BMA_RS05440] [protein=precorrin-3B C(17)-methyltransferase] [protein_id=WP_011203935.1] [location=1206779..1208623] [gbkey=CDS]	1067	negative	negative	non_pathogenic	N	-	non_pathogenic
lcl|NC_006348.1_prot_WP_004193152.1_1068 [locus_tag=BMA_RS05445] [protein=T2SS-translocated chitinase] [protein_id=WP_004193152.1] [location=1208967..1210328] [gbkey=CDS]	1068	pathogenic	pathogenic	pathogenic	Y	1: Secreted Virulence factor	non_pathogenic
lcl|NC_006348.1_prot_WP_004192606.1_1069 [locus_tag=BMA_RS05455] [protein=hypothetical protein] [protein_id=WP_004192606.1] [location=1210763..1211017] [gbkey=CDS]	1069	pathogenic	negative	unclassified	Y	3: Potential Secreted Virulence factor	non_pathogenic
lcl|NC_006348.1_prot_WP_004192416.1_1070 [locus_tag=BMA_RS26490] [protein=hypothetical protein] [protein_id=WP_004192416.1] [location=1211014..1211283] [gbkey=CDS]	1070	negative	negative	non_pathogenic	N	-	non_pathogenic
lcl|NC_006348.1_prot_WP_004199255.1_1071 [locus_tag=BMA_RS05465] [protein=alpha/beta hydrolase] [protein_id=WP_004199255.1] [location=complement(1211361..1212047)] [gbkey=CDS]	1071	pathogenic	negative	unclassified	N	4: Potential Non-secreted Virulence factor	non_pathogenic
lcl|NC_006348.1_prot_WP_011205063.1_1072 [locus_tag=BMA_RS05470] [protein=VWA domain-containing protein] [protein_id=WP_011205063.1] [location=complement(1212375..1212989)] [gbkey=CDS]	1072	pathogenic	negative	unclassified	N	4: Potential Non-secreted Virulence factor	non_pathogenic
lcl|NC_006348.1_prot_WP_004199449.1_1073 [locus_tag=BMA_RS05475] [protein=ATP-binding protein] [protein_id=WP_004199449.1] [location=complement(1213070..1214311)] [gbkey=CDS]	1073	pathogenic	pathogenic	pathogenic	N	2: Non-secreted Virulence factor	non_pathogenic
lcl|NC_006348.1_prot_WP_004199013.1_1074 [gene=cobN] [locus_tag=BMA_RS05480] [protein=cobaltochelatase subunit CobN] [protein_id=WP_004199013.1] [location=complement(1214916..1218578)] [gbkey=CDS]	1074	pathogenic	pathogenic	pathogenic	N	2: Non-secreted Virulence factor	non_pathogenic
lcl|NC_006348.1_prot_WP_004192861.1_1075 [gene=cobW] [locus_tag=BMA_RS05485] [protein=cobalamin biosynthesis protein CobW] [protein_id=WP_004192861.1] [location=complement(1218645..1219718)] [gbkey=CDS]	1075	pathogenic	negative	unclassified	N	4: Potential Non-secreted Virulence factor	non_pathogenic
lcl|NC_006348.1_prot_WP_004266608.1_1076 [locus_tag=BMA_RS05490] [protein=HoxN/HupN/NixA family nickel/cobalt transporter] [protein_id=WP_004266608.1] [location=complement(1219840..1220901)] [gbkey=CDS]	1076	negative	negative	non_pathogenic	N	-	non_pathogenic
lcl|NC_006348.1_prot_WP_004193762.1_1077 [locus_tag=BMA_RS05495] [protein=cobalamin biosynthesis protein] [protein_id=WP_004193762.1] [location=1221990..1222442] [gbkey=CDS]	1077	pathogenic	negative	unclassified	N	4: Potential Non-secreted Virulence factor	non_pathogenic
lcl|NC_006348.1_prot_WP_004192682.1_1078 [gene=cobO] [locus_tag=BMA_RS05500] [protein=cob(I)yrinic acid a,c-diamide adenosyltransferase] [protein_id=WP_004192682.1] [location=1222501..1223103] [gbkey=CDS]	1078	negative	negative	non_pathogenic	N	-	non_pathogenic
lcl|NC_006348.1_prot_WP_004193078.1_1079 [locus_tag=BMA_RS05505] [protein=cobyrinate a,c-diamide synthase] [protein_id=WP_004193078.1] [location=1223108..1224724] [gbkey=CDS]	1079	pathogenic	negative	unclassified	N	4: Potential Non-secreted Virulence factor	non_pathogenic
lcl|NC_006348.1_prot_WP_004192736.1_1080 [locus_tag=BMA_RS05510] [protein=formyltransferase family protein] [protein_id=WP_004192736.1] [location=complement(1225031..1225870)] [gbkey=CDS]	1080	pathogenic	negative	unclassified	N	4: Potential Non-secreted Virulence factor	non_pathogenic
lcl|NC_006348.1_prot_WP_004199226.1_1081 [locus_tag=BMA_RS05515] [protein=TonB-dependent siderophore receptor] [protein_id=WP_004199226.1] [location=complement(1225935..1228145)] [gbkey=CDS]	1081	pathogenic	pathogenic	pathogenic	Y	1: Secreted Virulence factor	non_pathogenic
lcl|NC_006348.1_prot_WP_011203939.1_1082 [locus_tag=BMA_RS05520] [protein=lysine N(6)-hydroxylase/L-ornithine N(5)-oxygenase family protein] [protein_id=WP_011203939.1] [location=complement(1228193..1229599)] [gbkey=CDS]	1082	pathogenic	negative	unclassified	N	4: Potential Non-secreted Virulence factor	non_pathogenic
lcl|NC_006348.1_prot_WP_004191952.1_1083 [locus_tag=BMA_RS05525] [protein=non-ribosomal peptide synthetase] [protein_id=WP_004191952.1] [location=complement(1229743..1234941)] [gbkey=CDS]	1083	pathogenic	pathogenic	pathogenic	N	2: Non-secreted Virulence factor	non_pathogenic
lcl|NC_006348.1_prot_WP_004199451.1_1084 [locus_tag=BMA_RS05530] [protein=non-ribosomal peptide synthetase] [protein_id=WP_004199451.1] [location=complement(1234990..1244883)] [gbkey=CDS]	1084	pathogenic	pathogenic	pathogenic	N	2: Non-secreted Virulence factor	non_pathogenic
lcl|NC_006348.1_prot_WP_004193739.1_1085 [locus_tag=BMA_RS05535] [protein=cyclic peptide export ABC transporter] [protein_id=WP_004193739.1] [location=1245512..1247200] [gbkey=CDS]	1085	pathogenic	pathogenic	pathogenic	Y	1: Secreted Virulence factor	non_pathogenic
lcl|NC_006348.1_prot_WP_004199185.1_1086 [locus_tag=BMA_RS05540] [protein=DUF1993 domain-containing protein] [protein_id=WP_004199185.1] [location=1247687..1248262] [gbkey=CDS]	1086	negative	pathogenic	unclassified	N	4: Potential Non-secreted Virulence factor	non_pathogenic
lcl|NC_006348.1_prot_WP_004191643.1_1087 [locus_tag=BMA_RS05545] [protein=iron-siderophore ABC transporter substrate-binding protein] [protein_id=WP_004191643.1] [location=complement(1248447..1249643)] [gbkey=CDS]	1087	pathogenic	negative	unclassified	N	4: Potential Non-secreted Virulence factor	non_pathogenic
lcl|NC_006348.1_prot_WP_004199187.1_1088 [gene=fhuF] [locus_tag=BMA_RS05550] [protein=siderophore-iron reductase FhuF] [protein_id=WP_004199187.1] [location=complement(1249640..1250446)] [gbkey=CDS]	1088	negative	pathogenic	unclassified	N	4: Potential Non-secreted Virulence factor	non_pathogenic
lcl|NC_006348.1_prot_WP_004192413.1_1089 [gene=fhuB] [locus_tag=BMA_RS05555] [protein=Fe(3+)-hydroxamate ABC transporter permease FhuB] [protein_id=WP_004192413.1] [location=complement(1250443..1252563)] [gbkey=CDS]	1089	pathogenic	pathogenic	pathogenic	N	2: Non-secreted Virulence factor	non_pathogenic
lcl|NC_006348.1_prot_WP_004192727.1_1090 [locus_tag=BMA_RS05560] [protein=ABC transporter ATP-binding protein] [protein_id=WP_004192727.1] [location=complement(1252560..1253450)] [gbkey=CDS]	1090	pathogenic	negative	unclassified	N	4: Potential Non-secreted Virulence factor	non_pathogenic
lcl|NC_006348.1_prot_WP_004526940.1_1091 [locus_tag=BMA_RS05565] [protein=TauD/TfdA family dioxygenase] [protein_id=WP_004526940.1] [location=complement(1253488..1254504)] [gbkey=CDS]	1091	pathogenic	negative	unclassified	N	4: Potential Non-secreted Virulence factor	non_pathogenic
lcl|NC_006348.1_prot_WP_004192056.1_1092 [locus_tag=BMA_RS05570] [protein=MbtH family NRPS accessory protein] [protein_id=WP_004192056.1] [location=complement(1254563..1254805)] [gbkey=CDS]	1092	pathogenic	pathogenic	pathogenic	N	2: Non-secreted Virulence factor	non_pathogenic
lcl|NC_006348.1_prot_WP_004199199.1_1093 [locus_tag=BMA_RS05575] [protein=RNA polymerase factor sigma-70] [protein_id=WP_004199199.1] [location=complement(1254861..1255586)] [gbkey=CDS]	1093	pathogenic	negative	unclassified	N	4: Potential Non-secreted Virulence factor	non_pathogenic
lcl|NC_006348.1_prot_WP_004206280.1_1094 [locus_tag=BMA_RS05580] [protein=hypothetical protein] [protein_id=WP_004206280.1] [location=1255832..1256191] [gbkey=CDS]	1094	negative	pathogenic	unclassified	N	4: Potential Non-secreted Virulence factor	non_pathogenic
lcl|NC_006348.1_prot_WP_004191609.1_1095 [locus_tag=BMA_RS05585] [protein=SDR family oxidoreductase] [protein_id=WP_004191609.1] [location=complement(1256639..1257385)] [gbkey=CDS]	1095	pathogenic	negative	unclassified	Y	3: Potential Secreted Virulence factor	non_pathogenic
lcl|NC_006348.1_prot_WP_004192424.1_1096 [locus_tag=BMA_RS05590] [protein=FGGY-family carbohydrate kinase] [protein_id=WP_004192424.1] [location=complement(1257382..1258923)] [gbkey=CDS]	1096	negative	negative	non_pathogenic	N	-	non_pathogenic
lcl|NC_006348.1_prot_WP_004193993.1_1097 [locus_tag=BMA_RS05595] [protein=alcohol dehydrogenase catalytic domain-containing protein] [protein_id=WP_004193993.1] [location=complement(1258954..1260045)] [gbkey=CDS]	1097	pathogenic	negative	unclassified	N	4: Potential Non-secreted Virulence factor	non_pathogenic
lcl|NC_006348.1_prot_WP_004193719.1_1098 [locus_tag=BMA_RS05600] [protein=hypothetical protein] [protein_id=WP_004193719.1] [location=complement(1260042..1260275)] [gbkey=CDS]	1098	negative	negative	non_pathogenic	N	-	non_pathogenic
lcl|NC_006348.1_prot_WP_004192260.1_1099 [locus_tag=BMA_RS05605] [protein=ABC transporter permease] [protein_id=WP_004192260.1] [location=complement(1260272..1261276)] [gbkey=CDS]	1099	pathogenic	negative	unclassified	N	4: Potential Non-secreted Virulence factor	non_pathogenic
lcl|NC_006348.1_prot_WP_004192807.1_1100 [locus_tag=BMA_RS05610] [protein=sugar ABC transporter ATP-binding protein] [protein_id=WP_004192807.1] [location=complement(1261269..1262876)] [gbkey=CDS]	1100	pathogenic	negative	unclassified	N	4: Potential Non-secreted Virulence factor	non_pathogenic
lcl|NC_006348.1_prot_WP_004191963.1_1101 [locus_tag=BMA_RS05615] [protein=substrate-binding domain-containing protein] [protein_id=WP_004191963.1] [location=complement(1262870..1263817)] [gbkey=CDS]	1101	negative	negative	non_pathogenic	Y	-	non_pathogenic
lcl|NC_006348.1_prot_WP_004193211.1_1102 [locus_tag=BMA_RS05620] [protein=AraC family transcriptional regulator] [protein_id=WP_004193211.1] [location=complement(1263919..1264908)] [gbkey=CDS]	1102	pathogenic	negative	unclassified	N	4: Potential Non-secreted Virulence factor	non_pathogenic
lcl|NC_006348.1_prot_WP_004526931.1_1103 [gene=capA] [locus_tag=BMA_RS05630] [protein=capistruin family lasso peptide] [protein_id=WP_004526931.1] [location=1265464..1265607] [gbkey=CDS]	1103	negative	negative	non_pathogenic	N	-	non_pathogenic
lcl|NC_006348.1_prot_WP_004192353.1_1104 [locus_tag=BMA_RS05635] [protein=lasso peptide biosynthesis B2 protein] [protein_id=WP_004192353.1] [location=1265660..1266370] [gbkey=CDS]	1104	negative	negative	non_pathogenic	N	-	non_pathogenic
lcl|NC_006348.1_prot_1105 [locus_tag=BMA_RS05640] [protein=lasso peptide isopeptide bond-forming cyclase] [pseudo=true] [partial=3'] [location=1266306..>1267712] [gbkey=CDS]	1105	negative	negative	non_pathogenic	N	-	non_pathogenic
lcl|NC_006348.1_prot_WP_038802950.1_1106 [locus_tag=BMA_RS05645] [protein=IS3-like element IS407 family transposase] [exception=ribosomal slippage] [protein_id=WP_038802950.1] [location=complement(join(1267760..1268622,1268622..1268880))] [gbkey=CDS]	1106	negative	negative	non_pathogenic	N	-	non_pathogenic
lcl|NC_006348.1_prot_WP_004193901.1_1107 [locus_tag=BMA_RS05650] [protein=CysB family HTH-type transcriptional regulator] [protein_id=WP_004193901.1] [location=complement(1269317..1270243)] [gbkey=CDS]	1107	pathogenic	negative	unclassified	N	4: Potential Non-secreted Virulence factor	non_pathogenic
lcl|NC_006348.1_prot_WP_004192434.1_1108 [locus_tag=BMA_RS05655] [protein=sulfate ABC transporter ATP-binding protein] [protein_id=WP_004192434.1] [location=complement(1270313..1271368)] [gbkey=CDS]	1108	pathogenic	negative	unclassified	N	4: Potential Non-secreted Virulence factor	non_pathogenic
lcl|NC_006348.1_prot_WP_004199235.1_1109 [gene=cysW] [locus_tag=BMA_RS05660] [protein=sulfate ABC transporter permease subunit CysW] [protein_id=WP_004199235.1] [location=complement(1271382..1272428)] [gbkey=CDS]	1109	negative	negative	non_pathogenic	N	-	non_pathogenic
lcl|NC_006348.1_prot_WP_004199237.1_1110 [gene=cysT] [locus_tag=BMA_RS05665] [protein=sulfate ABC transporter permease subunit CysT] [protein_id=WP_004199237.1] [location=complement(1272425..1273318)] [gbkey=CDS]	1110	negative	negative	non_pathogenic	N	-	non_pathogenic
lcl|NC_006348.1_prot_WP_004266412.1_1111 [locus_tag=BMA_RS05670] [protein=sulfate ABC transporter substrate-binding protein] [protein_id=WP_004266412.1] [location=complement(1273451..1274488)] [gbkey=CDS]	1111	pathogenic	negative	unclassified	Y	3: Potential Secreted Virulence factor	non_pathogenic
lcl|NC_006348.1_prot_WP_004191638.1_1112 [gene=lexA] [locus_tag=BMA_RS05675] [protein=transcriptional repressor LexA] [protein_id=WP_004191638.1] [location=1274791..1275438] [gbkey=CDS]	1112	pathogenic	negative	unclassified	N	4: Potential Non-secreted Virulence factor	pathogenic
lcl|NC_006348.1_prot_WP_004192710.1_1113 [locus_tag=BMA_RS05680] [protein=hypothetical protein] [protein_id=WP_004192710.1] [location=1275501..1275827] [gbkey=CDS]	1113	negative	pathogenic	unclassified	N	4: Potential Non-secreted Virulence factor	non_pathogenic
lcl|NC_006348.1_prot_WP_004193499.1_1114 [locus_tag=BMA_RS05685] [protein=DUF2939 domain-containing protein] [protein_id=WP_004193499.1] [location=1275861..1276595] [gbkey=CDS]	1114	pathogenic	pathogenic	pathogenic	Y	1: Secreted Virulence factor	non_pathogenic
lcl|NC_006348.1_prot_WP_004199454.1_1115 [locus_tag=BMA_RS05690] [protein=universal stress protein] [protein_id=WP_004199454.1] [location=complement(1277013..1277504)] [gbkey=CDS]	1115	negative	negative	non_pathogenic	N	-	non_pathogenic
lcl|NC_006348.1_prot_WP_038802950.1_1116 [locus_tag=BMA_RS05695] [protein=IS3-like element IS407 family transposase] [exception=ribosomal slippage] [protein_id=WP_038802950.1] [location=complement(join(1277743..1278605,1278605..1278863))] [gbkey=CDS]	1116	negative	negative	non_pathogenic	N	-	non_pathogenic
lcl|NC_006348.1_prot_WP_004193505.1_1117 [gene=nodI] [locus_tag=BMA_RS05700] [protein=nodulation factor ABC transporter ATP-binding protein NodI] [protein_id=WP_004193505.1] [location=1278974..1279888] [gbkey=CDS]	1117	pathogenic	negative	unclassified	N	4: Potential Non-secreted Virulence factor	non_pathogenic
lcl|NC_006348.1_prot_WP_004192376.1_1118 [locus_tag=BMA_RS05705] [protein=ABC transporter permease] [protein_id=WP_004192376.1] [location=1279893..1280729] [gbkey=CDS]	1118	pathogenic	negative	unclassified	N	4: Potential Non-secreted Virulence factor	non_pathogenic
lcl|NC_006348.1_prot_WP_004191703.1_1119 [locus_tag=BMA_RS05710] [protein=hypothetical protein] [protein_id=WP_004191703.1] [location=complement(1280808..1281230)] [gbkey=CDS]	1119	negative	negative	non_pathogenic	N	-	non_pathogenic
lcl|NC_006348.1_prot_WP_004193232.1_1120 [locus_tag=BMA_RS05715] [protein=permease] [protein_id=WP_004193232.1] [location=complement(1281545..1282606)] [gbkey=CDS]	1120	negative	negative	non_pathogenic	N	-	non_pathogenic
lcl|NC_006348.1_prot_WP_004192786.1_1121 [locus_tag=BMA_RS05720] [protein=NADP(H)-dependent aldo-keto reductase] [protein_id=WP_004192786.1] [location=complement(1282962..1284014)] [gbkey=CDS]	1121	negative	pathogenic	unclassified	N	4: Potential Non-secreted Virulence factor	non_pathogenic
lcl|NC_006348.1_prot_WP_004192704.1_1122 [locus_tag=BMA_RS05725] [protein=PaaI family thioesterase] [protein_id=WP_004192704.1] [location=complement(1284290..1284727)] [gbkey=CDS]	1122	negative	negative	non_pathogenic	N	-	non_pathogenic
lcl|NC_006348.1_prot_WP_004193539.1_1123 [locus_tag=BMA_RS05730] [protein=helix-turn-helix transcriptional regulator] [protein_id=WP_004193539.1] [location=1284909..1285385] [gbkey=CDS]	1123	negative	negative	non_pathogenic	N	-	non_pathogenic
lcl|NC_006348.1_prot_WP_004191993.1_1124 [locus_tag=BMA_RS05735] [protein=hypothetical protein] [protein_id=WP_004191993.1] [location=1285607..1285831] [gbkey=CDS]	1124	negative	negative	non_pathogenic	N	-	non_pathogenic
lcl|NC_006348.1_prot_WP_004192723.1_1125 [locus_tag=BMA_RS05740] [protein=dicarboxylate/amino acid:cation symporter] [protein_id=WP_004192723.1] [location=1286577..1287884] [gbkey=CDS]	1125	pathogenic	negative	unclassified	Y	3: Potential Secreted Virulence factor	non_pathogenic
lcl|NC_006348.1_prot_WP_004199459.1_1126 [gene=dusA] [locus_tag=BMA_RS05750] [protein=tRNA dihydrouridine(20/20a) synthase DusA] [protein_id=WP_004199459.1] [location=1288473..1289492] [gbkey=CDS]	1126	pathogenic	negative	unclassified	N	4: Potential Non-secreted Virulence factor	non_pathogenic
lcl|NC_006348.1_prot_1127 [locus_tag=BMA_RS05760] [protein=ISL3-like element ISBma1 family transposase] [pseudo=true] [partial=3'] [location=1290219..>1290983] [gbkey=CDS]	1127	negative	negative	non_pathogenic	N	-	non_pathogenic
lcl|NC_006348.1_prot_WP_038802950.1_1128 [locus_tag=BMA_RS05765] [protein=IS3-like element IS407 family transposase] [exception=ribosomal slippage] [protein_id=WP_038802950.1] [location=join(1291052..1291310,1291310..1292172)] [gbkey=CDS]	1128	negative	negative	non_pathogenic	N	-	non_pathogenic
lcl|NC_006348.1_prot_1129 [locus_tag=BMA_RS05770] [protein=transposase] [pseudo=true] [partial=5'] [location=<1292213..1292677] [gbkey=CDS]	1129	negative	negative	non_pathogenic	N	-	non_pathogenic
lcl|NC_006348.1_prot_WP_004192691.1_1130 [locus_tag=BMA_RS05775] [protein=hypothetical protein] [protein_id=WP_004192691.1] [location=complement(1293005..1293259)] [gbkey=CDS]	1130	negative	negative	non_pathogenic	N	-	non_pathogenic
lcl|NC_006348.1_prot_WP_004193773.1_1131 [locus_tag=BMA_RS05780] [protein=hypothetical protein] [protein_id=WP_004193773.1] [location=complement(1293333..1293530)] [gbkey=CDS]	1131	negative	pathogenic	unclassified	N	4: Potential Non-secreted Virulence factor	non_pathogenic
lcl|NC_006348.1_prot_WP_004191306.1_1132 [locus_tag=BMA_RS05785] [protein=molybdopterin-binding protein] [protein_id=WP_004191306.1] [location=complement(1293660..1293875)] [gbkey=CDS]	1132	negative	negative	non_pathogenic	N	-	non_pathogenic
lcl|NC_006348.1_prot_WP_004193270.1_1133 [locus_tag=BMA_RS05790] [protein=ATP-binding cassette domain-containing protein] [protein_id=WP_004193270.1] [location=complement(1293964..1294971)] [gbkey=CDS]	1133	pathogenic	negative	unclassified	N	4: Potential Non-secreted Virulence factor	non_pathogenic
lcl|NC_006348.1_prot_WP_004191980.1_1134 [gene=ssuC] [locus_tag=BMA_RS05795] [protein=aliphatic sulfonate ABC transporter permease SsuC] [protein_id=WP_004191980.1] [location=complement(1294968..1295789)] [gbkey=CDS]	1134	negative	negative	non_pathogenic	Y	-	non_pathogenic
lcl|NC_006348.1_prot_WP_004192866.1_1135 [gene=ssuD] [locus_tag=BMA_RS05800] [protein=FMNH2-dependent alkanesulfonate monooxygenase] [protein_id=WP_004192866.1] [location=complement(1295807..1296964)] [gbkey=CDS]	1135	pathogenic	negative	unclassified	N	4: Potential Non-secreted Virulence factor	non_pathogenic
lcl|NC_006348.1_prot_1136 [locus_tag=BMA_RS05805] [protein=hypothetical protein] [pseudo=true] [location=1297300..1297764] [gbkey=CDS]	1136	negative	negative	non_pathogenic	N	-	non_pathogenic
lcl|NC_006348.1_prot_WP_004199465.1_1137 [locus_tag=BMA_RS05810] [protein=enoyl-CoA hydratase/isomerase family protein] [protein_id=WP_004199465.1] [location=complement(1298221..1299363)] [gbkey=CDS]	1137	negative	negative	non_pathogenic	N	-	non_pathogenic
lcl|NC_006348.1_prot_WP_004191709.1_1138 [locus_tag=BMA_RS05815] [protein=multidrug efflux SMR transporter] [protein_id=WP_004191709.1] [location=complement(1299393..1299731)] [gbkey=CDS]	1138	negative	negative	non_pathogenic	N	-	non_pathogenic
lcl|NC_006348.1_prot_WP_004199466.1_1139 [locus_tag=BMA_RS05820] [protein=heme-degrading domain-containing protein] [protein_id=WP_004199466.1] [location=complement(1299736..1300233)] [gbkey=CDS]	1139	negative	negative	non_pathogenic	N	-	non_pathogenic
lcl|NC_006348.1_prot_WP_004193229.1_1140 [locus_tag=BMA_RS05830] [protein=NUDIX hydrolase] [protein_id=WP_004193229.1] [location=1300952..1301497] [gbkey=CDS]	1140	pathogenic	negative	unclassified	N	4: Potential Non-secreted Virulence factor	non_pathogenic
lcl|NC_006348.1_prot_WP_024900429.1_1141 [gene=aat] [locus_tag=BMA_RS05835] [protein=leucyl/phenylalanyl-tRNA--protein transferase] [protein_id=WP_024900429.1] [location=1301506..1302273] [gbkey=CDS]	1141	negative	negative	non_pathogenic	N	-	non_pathogenic
lcl|NC_006348.1_prot_WP_004192823.1_1142 [locus_tag=BMA_RS05840] [protein=arginyltransferase] [protein_id=WP_004192823.1] [location=1302307..1303137] [gbkey=CDS]	1142	negative	pathogenic	unclassified	N	4: Potential Non-secreted Virulence factor	non_pathogenic
lcl|NC_006348.1_prot_WP_004193208.1_1143 [locus_tag=BMA_RS05845] [protein=quinone-dependent dihydroorotate dehydrogenase] [protein_id=WP_004193208.1] [location=1303242..1304279] [gbkey=CDS]	1143	negative	negative	non_pathogenic	N	-	non_pathogenic
lcl|NC_006348.1_prot_WP_004191674.1_1144 [locus_tag=BMA_RS05850] [protein=cystine ABC transporter substrate-binding protein] [protein_id=WP_004191674.1] [location=1304390..1305184] [gbkey=CDS]	1144	pathogenic	negative	unclassified	Y	3: Potential Secreted Virulence factor	non_pathogenic
lcl|NC_006348.1_prot_WP_004521640.1_1145 [locus_tag=BMA_RS05855] [protein=amino acid ABC transporter permease] [protein_id=WP_004521640.1] [location=1305314..1305973] [gbkey=CDS]	1145	pathogenic	pathogenic	pathogenic	N	2: Non-secreted Virulence factor	non_pathogenic
lcl|NC_006348.1_prot_WP_038802950.1_1146 [locus_tag=BMA_RS05860] [protein=IS3-like element IS407 family transposase] [exception=ribosomal slippage] [protein_id=WP_038802950.1] [location=join(1306170..1306428,1306428..1307290)] [gbkey=CDS]	1146	negative	negative	non_pathogenic	N	-	non_pathogenic
lcl|NC_006348.1_prot_WP_004193533.1_1147 [locus_tag=BMA_RS05865] [protein=Gfo/Idh/MocA family oxidoreductase] [protein_id=WP_004193533.1] [location=complement(1307485..1308468)] [gbkey=CDS]	1147	pathogenic	negative	unclassified	N	4: Potential Non-secreted Virulence factor	non_pathogenic
lcl|NC_006348.1_prot_WP_004191707.1_1148 [locus_tag=BMA_RS05870] [protein=FCD domain-containing protein] [protein_id=WP_004191707.1] [location=complement(1308568..1309281)] [gbkey=CDS]	1148	negative	negative	non_pathogenic	N	-	non_pathogenic
lcl|NC_006348.1_prot_WP_004192848.1_1149 [gene=rpiA] [locus_tag=BMA_RS05875] [protein=ribose-5-phosphate isomerase RpiA] [protein_id=WP_004192848.1] [location=complement(1309619..1310314)] [gbkey=CDS]	1149	negative	negative	non_pathogenic	N	-	non_pathogenic
lcl|NC_006348.1_prot_WP_004193583.1_1150 [locus_tag=BMA_RS05880] [protein=N-acetylmuramoyl-L-alanine amidase] [protein_id=WP_004193583.1] [location=complement(1310583..1311482)] [gbkey=CDS]	1150	negative	pathogenic	unclassified	Y	3: Potential Secreted Virulence factor	non_pathogenic
lcl|NC_006348.1_prot_WP_004192030.1_1151 [locus_tag=BMA_RS05885] [protein=hypothetical protein] [protein_id=WP_004192030.1] [location=complement(1311545..1311844)] [gbkey=CDS]	1151	negative	negative	non_pathogenic	Y	-	non_pathogenic
lcl|NC_006348.1_prot_WP_004191786.1_1152 [gene=rlmB] [locus_tag=BMA_RS05890] [protein=23S rRNA (guanosine(2251)-2'-O)-methyltransferase RlmB] [protein_id=WP_004191786.1] [location=complement(1311856..1312599)] [gbkey=CDS]	1152	negative	negative	non_pathogenic	N	-	non_pathogenic
lcl|NC_006348.1_prot_WP_004550537.1_1153 [gene=rnr] [locus_tag=BMA_RS05895] [protein=ribonuclease R] [protein_id=WP_004550537.1] [location=complement(1312731..1315169)] [gbkey=CDS]	1153	negative	negative	non_pathogenic	N	-	non_pathogenic
lcl|NC_006348.1_prot_WP_011203959.1_1154 [locus_tag=BMA_RS05905] [protein=IS1182-like element ISBma2 family transposase] [protein_id=WP_011203959.1] [location=complement(1315562..1317025)] [gbkey=CDS]	1154	pathogenic	negative	unclassified	N	4: Potential Non-secreted Virulence factor	non_pathogenic
lcl|NC_006348.1_prot_WP_004191606.1_1155 [locus_tag=BMA_RS05915] [protein=methyl-accepting chemotaxis protein] [protein_id=WP_004191606.1] [location=complement(1317496..1319208)] [gbkey=CDS]	1155	pathogenic	negative	unclassified	Y	3: Potential Secreted Virulence factor	non_pathogenic
lcl|NC_006348.1_prot_WP_004193117.1_1156 [locus_tag=BMA_RS05920] [protein=alkaline phosphatase family protein] [protein_id=WP_004193117.1] [location=1319743..1321230] [gbkey=CDS]	1156	pathogenic	pathogenic	pathogenic	N	2: Non-secreted Virulence factor	pathogenic
lcl|NC_006348.1_prot_WP_004191912.1_1157 [locus_tag=BMA_RS05925] [protein=hypothetical protein] [protein_id=WP_004191912.1] [location=1321457..1323043] [gbkey=CDS]	1157	negative	pathogenic	unclassified	Y	3: Potential Secreted Virulence factor	non_pathogenic
lcl|NC_006348.1_prot_WP_256623165.1_1158 [locus_tag=BMA_RS27125] [protein=hypothetical protein] [protein_id=WP_256623165.1] [location=complement(1323130..1323264)] [gbkey=CDS]	1158	negative	negative	non_pathogenic	N	-	non_pathogenic
lcl|NC_006348.1_prot_WP_004192099.1_1159 [locus_tag=BMA_RS05935] [protein=SulP family inorganic anion transporter] [protein_id=WP_004192099.1] [location=complement(1323398..1325110)] [gbkey=CDS]	1159	negative	pathogenic	unclassified	N	4: Potential Non-secreted Virulence factor	non_pathogenic
lcl|NC_006348.1_prot_WP_004193730.1_1160 [locus_tag=BMA_RS05940] [protein=hypothetical protein] [protein_id=WP_004193730.1] [location=complement(1325157..1325783)] [gbkey=CDS]	1160	negative	negative	non_pathogenic	N	-	non_pathogenic
lcl|NC_006348.1_prot_WP_004192889.1_1161 [locus_tag=BMA_RS05945] [protein=GNAT family N-acetyltransferase] [protein_id=WP_004192889.1] [location=complement(1325927..1326481)] [gbkey=CDS]	1161	pathogenic	negative	unclassified	N	4: Potential Non-secreted Virulence factor	non_pathogenic
lcl|NC_006348.1_prot_WP_004192776.1_1162 [locus_tag=BMA_RS05950] [protein=MFS transporter] [protein_id=WP_004192776.1] [location=1326892..1328118] [gbkey=CDS]	1162	pathogenic	negative	unclassified	N	4: Potential Non-secreted Virulence factor	non_pathogenic
lcl|NC_006348.1_prot_WP_004192771.1_1163 [locus_tag=BMA_RS05955] [protein=TetR family transcriptional regulator] [protein_id=WP_004192771.1] [location=1328335..1329291] [gbkey=CDS]	1163	pathogenic	pathogenic	pathogenic	N	2: Non-secreted Virulence factor	non_pathogenic
lcl|NC_006348.1_prot_WP_004199468.1_1164 [locus_tag=BMA_RS05960] [protein=long-chain-fatty-acid--CoA ligase] [protein_id=WP_004199468.1] [location=1329476..1331248] [gbkey=CDS]	1164	pathogenic	negative	unclassified	N	4: Potential Non-secreted Virulence factor	non_pathogenic
lcl|NC_006348.1_prot_WP_004193968.1_1165 [locus_tag=BMA_RS05965] [protein=DUF1571 domain-containing protein] [protein_id=WP_004193968.1] [location=1331269..1332279] [gbkey=CDS]	1165	negative	pathogenic	unclassified	Y	3: Potential Secreted Virulence factor	non_pathogenic
lcl|NC_006348.1_prot_WP_162473503.1_1166 [locus_tag=BMA_RS05970] [protein=hypothetical protein] [protein_id=WP_162473503.1] [location=complement(1332295..1332465)] [gbkey=CDS]	1166	negative	negative	non_pathogenic	N	-	non_pathogenic
lcl|NC_006348.1_prot_WP_004193646.1_1167 [locus_tag=BMA_RS05975] [protein=PXPV repeat protein] [protein_id=WP_004193646.1] [location=complement(1332455..1332727)] [gbkey=CDS]	1167	negative	negative	non_pathogenic	Y	-	non_pathogenic
lcl|NC_006348.1_prot_WP_004199217.1_1168 [gene=hfq] [locus_tag=BMA_RS05980] [protein=RNA chaperone Hfq] [protein_id=WP_004199217.1] [location=1333032..1333643] [gbkey=CDS]	1168	negative	pathogenic	unclassified	N	4: Potential Non-secreted Virulence factor	non_pathogenic
lcl|NC_006348.1_prot_WP_004193312.1_1169 [locus_tag=BMA_RS05985] [protein=DUF2968 domain-containing protein] [protein_id=WP_004193312.1] [location=complement(1333794..1334507)] [gbkey=CDS]	1169	pathogenic	pathogenic	pathogenic	Y	1: Secreted Virulence factor	non_pathogenic
lcl|NC_006348.1_prot_WP_004191821.1_1170 [locus_tag=BMA_RS05990] [protein=sigma-54 dependent transcriptional regulator] [protein_id=WP_004191821.1] [location=complement(1334598..1335989)] [gbkey=CDS]	1170	pathogenic	negative	unclassified	N	4: Potential Non-secreted Virulence factor	non_pathogenic
lcl|NC_006348.1_prot_WP_004191964.1_1171 [locus_tag=BMA_RS05995] [protein=TadG family pilus assembly protein] [protein_id=WP_004191964.1] [location=complement(1336006..1337814)] [gbkey=CDS]	1171	pathogenic	pathogenic	pathogenic	N	2: Non-secreted Virulence factor	non_pathogenic
lcl|NC_006348.1_prot_WP_004192804.1_1172 [locus_tag=BMA_RS06000] [protein=DUF3613 domain-containing protein] [protein_id=WP_004192804.1] [location=complement(1337822..1338208)] [gbkey=CDS]	1172	pathogenic	pathogenic	pathogenic	Y	1: Secreted Virulence factor	non_pathogenic
lcl|NC_006348.1_prot_WP_004192483.1_1173 [locus_tag=BMA_RS06005] [protein=pilus assembly protein] [protein_id=WP_004192483.1] [location=complement(1338230..1339165)] [gbkey=CDS]	1173	pathogenic	pathogenic	pathogenic	Y	1: Secreted Virulence factor	non_pathogenic
lcl|NC_006348.1_prot_WP_004192942.1_1174 [locus_tag=BMA_RS06010] [protein=type II secretion system F family protein] [protein_id=WP_004192942.1] [location=complement(1339202..1340212)] [gbkey=CDS]	1174	pathogenic	negative	unclassified	N	4: Potential Non-secreted Virulence factor	non_pathogenic
lcl|NC_006348.1_prot_WP_004193905.1_1175 [locus_tag=BMA_RS06015] [protein=type II secretion system F family protein] [protein_id=WP_004193905.1] [location=complement(1340218..1341138)] [gbkey=CDS]	1175	pathogenic	negative	unclassified	Y	3: Potential Secreted Virulence factor	non_pathogenic
lcl|NC_006348.1_prot_1176 [locus_tag=BMA_RS06020] [protein=CpaF family protein] [pseudo=true] [location=complement(1341131..1342472)] [gbkey=CDS]	1176	negative	pathogenic	unclassified	N	4: Potential Non-secreted Virulence factor	non_pathogenic
lcl|NC_006348.1_prot_WP_004193624.1_1177 [locus_tag=BMA_RS06025] [protein=fimbrial protein] [protein_id=WP_004193624.1] [location=complement(1342476..1343714)] [gbkey=CDS]	1177	pathogenic	pathogenic	pathogenic	N	2: Non-secreted Virulence factor	non_pathogenic
lcl|NC_006348.1_prot_WP_004192085.1_1178 [locus_tag=BMA_RS06030] [protein=type II and III secretion system protein family protein] [protein_id=WP_004192085.1] [location=complement(1343781..1345106)] [gbkey=CDS]	1178	pathogenic	pathogenic	pathogenic	Y	1: Secreted Virulence factor	non_pathogenic
lcl|NC_006348.1_prot_WP_004191769.1_1179 [gene=cpaB] [locus_tag=BMA_RS06035] [protein=Flp pilus assembly protein CpaB] [protein_id=WP_004191769.1] [location=complement(1345170..1346069)] [gbkey=CDS]	1179	pathogenic	pathogenic	pathogenic	N	2: Non-secreted Virulence factor	non_pathogenic
lcl|NC_006348.1_prot_WP_004193213.1_1180 [locus_tag=BMA_RS06040] [protein=pilus assembly protein] [protein_id=WP_004193213.1] [location=complement(1346147..1346614)] [gbkey=CDS]	1180	pathogenic	pathogenic	pathogenic	N	2: Non-secreted Virulence factor	non_pathogenic
lcl|NC_006348.1_prot_WP_004191084.1_1181 [locus_tag=BMA_RS06045] [protein=prepilin peptidase] [protein_id=WP_004191084.1] [location=complement(1346611..1347111)] [gbkey=CDS]	1181	pathogenic	negative	unclassified	N	4: Potential Non-secreted Virulence factor	non_pathogenic
lcl|NC_006348.1_prot_WP_004192843.1_1182 [locus_tag=BMA_RS06050] [protein=Flp family type IVb pilin] [protein_id=WP_004192843.1] [location=complement(1347194..1347322)] [gbkey=CDS]	1182	pathogenic	pathogenic	pathogenic	N	2: Non-secreted Virulence factor	non_pathogenic
lcl|NC_006348.1_prot_1183 [locus_tag=BMA_RS06055] [protein=IS3-like element IS407 family transposase] [pseudo=true] [partial=3'] [location=1347416..>1348434] [gbkey=CDS]	1183	negative	pathogenic	unclassified	N	4: Potential Non-secreted Virulence factor	non_pathogenic
lcl|NC_006348.1_prot_WP_004197448.1_1184 [locus_tag=BMA_RS06060] [protein=hypothetical protein] [protein_id=WP_004197448.1] [location=1348558..1348746] [gbkey=CDS]	1184	negative	negative	non_pathogenic	N	-	non_pathogenic
lcl|NC_006348.1_prot_WP_004193032.1_1185 [locus_tag=BMA_RS06065] [protein=ABC transporter permease subunit] [protein_id=WP_004193032.1] [location=complement(1348998..1349816)] [gbkey=CDS]	1185	negative	negative	non_pathogenic	N	-	non_pathogenic
lcl|NC_006348.1_prot_WP_004191737.1_1186 [locus_tag=BMA_RS06070] [protein=ABC transporter permease subunit] [protein_id=WP_004191737.1] [location=complement(1349813..1350742)] [gbkey=CDS]	1186	negative	negative	non_pathogenic	N	-	non_pathogenic
lcl|NC_006348.1_prot_WP_004192339.1_1187 [gene=potA] [locus_tag=BMA_RS06075] [protein=polyamine ABC transporter ATP-binding protein] [protein_id=WP_004192339.1] [location=complement(1350739..1351899)] [gbkey=CDS]	1187	pathogenic	negative	unclassified	N	4: Potential Non-secreted Virulence factor	non_pathogenic
lcl|NC_006348.1_prot_WP_004266745.1_1188 [locus_tag=BMA_RS06080] [protein=polyamine ABC transporter substrate-binding protein] [protein_id=WP_004266745.1] [location=complement(1351990..1353084)] [gbkey=CDS]	1188	pathogenic	negative	unclassified	Y	3: Potential Secreted Virulence factor	non_pathogenic
lcl|NC_006348.1_prot_1189 [locus_tag=BMA_RS06085] [protein=Nramp family divalent metal transporter] [pseudo=true] [location=1353471..1354778] [gbkey=CDS]	1189	negative	pathogenic	unclassified	N	4: Potential Non-secreted Virulence factor	non_pathogenic
lcl|NC_006348.1_prot_WP_004191494.1_1190 [locus_tag=BMA_RS06090] [protein=DUF1289 domain-containing protein] [protein_id=WP_004191494.1] [location=1355189..1355392] [gbkey=CDS]	1190	negative	negative	non_pathogenic	N	-	non_pathogenic
lcl|NC_006348.1_prot_WP_004550362.1_1191 [locus_tag=BMA_RS06095] [protein=outer membrane beta-barrel protein] [protein_id=WP_004550362.1] [location=complement(1355518..1356162)] [gbkey=CDS]	1191	pathogenic	pathogenic	pathogenic	Y	1: Secreted Virulence factor	non_pathogenic
lcl|NC_006348.1_prot_WP_004191593.1_1192 [locus_tag=BMA_RS06100] [protein=nitronate monooxygenase family protein] [protein_id=WP_004191593.1] [location=complement(1356235..1357425)] [gbkey=CDS]	1192	pathogenic	negative	unclassified	N	4: Potential Non-secreted Virulence factor	non_pathogenic
lcl|NC_006348.1_prot_WP_004192785.1_1193 [locus_tag=BMA_RS06105] [protein=aldehyde dehydrogenase family protein] [protein_id=WP_004192785.1] [location=complement(1357624..1359060)] [gbkey=CDS]	1193	negative	negative	non_pathogenic	N	-	non_pathogenic
lcl|NC_006348.1_prot_1194 [locus_tag=BMA_RS06110] [protein=eIF4A-inactivating lethal factor BLF1] [pseudo=true] [location=1359376..1360011] [gbkey=CDS]	1194	negative	pathogenic	unclassified	N	4: Potential Non-secreted Virulence factor	non_pathogenic
lcl|NC_006348.1_prot_WP_004550357.1_1195 [locus_tag=BMA_RS06115] [protein=ABC-F family ATPase] [protein_id=WP_004550357.1] [location=complement(1360157..1361725)] [gbkey=CDS]	1195	pathogenic	negative	unclassified	N	4: Potential Non-secreted Virulence factor	non_pathogenic
lcl|NC_006348.1_prot_WP_004191746.1_1196 [locus_tag=BMA_RS06120] [protein=AsmA family protein] [protein_id=WP_004191746.1] [location=complement(1362207..1364699)] [gbkey=CDS]	1196	negative	pathogenic	unclassified	N	4: Potential Non-secreted Virulence factor	non_pathogenic
lcl|NC_006348.1_prot_WP_004192911.1_1197 [locus_tag=BMA_RS06125] [protein=ATP-binding cassette domain-containing protein] [protein_id=WP_004192911.1] [location=1364833..1365528] [gbkey=CDS]	1197	pathogenic	negative	unclassified	N	4: Potential Non-secreted Virulence factor	non_pathogenic
lcl|NC_006348.1_prot_WP_004191253.1_1198 [gene=fetB] [locus_tag=BMA_RS06130] [protein=iron export ABC transporter permease subunit FetB] [protein_id=WP_004191253.1] [location=1365525..1366343] [gbkey=CDS]	1198	pathogenic	negative	unclassified	N	4: Potential Non-secreted Virulence factor	non_pathogenic
lcl|NC_006348.1_prot_WP_004197460.1_1199 [locus_tag=BMA_RS06135] [protein=DUF6013 family protein] [protein_id=WP_004197460.1] [location=complement(1366927..1367472)] [gbkey=CDS]	1199	negative	pathogenic	unclassified	Y	3: Potential Secreted Virulence factor	non_pathogenic
lcl|NC_006348.1_prot_WP_080549343.1_1200 [locus_tag=BMA_RS26495] [protein=hypothetical protein] [protein_id=WP_080549343.1] [location=complement(1367755..1368282)] [gbkey=CDS]	1200	negative	pathogenic	unclassified	N	4: Potential Non-secreted Virulence factor	non_pathogenic
lcl|NC_006348.1_prot_WP_004193217.1_1201 [gene=serB] [locus_tag=BMA_RS06140] [protein=phosphoserine phosphatase SerB] [protein_id=WP_004193217.1] [location=1368325..1369170] [gbkey=CDS]	1201	pathogenic	negative	unclassified	N	4: Potential Non-secreted Virulence factor	non_pathogenic
lcl|NC_006348.1_prot_WP_004191808.1_1202 [locus_tag=BMA_RS06145] [protein=cystathionine beta-lyase] [protein_id=WP_004191808.1] [location=complement(1369434..1370618)] [gbkey=CDS]	1202	pathogenic	negative	unclassified	N	4: Potential Non-secreted Virulence factor	non_pathogenic
lcl|NC_006348.1_prot_1203 [locus_tag=BMA_RS06150] [protein=hypothetical protein] [pseudo=true] [location=complement(1370919..1371500)] [gbkey=CDS]	1203	negative	pathogenic	unclassified	Y	3: Potential Secreted Virulence factor	non_pathogenic
lcl|NC_006348.1_prot_WP_004192518.1_1204 [locus_tag=BMA_RS06155] [protein=acetyl-CoA C-acyltransferase family protein] [protein_id=WP_004192518.1] [location=complement(1371517..1372701)] [gbkey=CDS]	1204	pathogenic	negative	unclassified	N	4: Potential Non-secreted Virulence factor	non_pathogenic
lcl|NC_006348.1_prot_WP_004191658.1_1205 [locus_tag=BMA_RS06160] [protein=sugar kinase] [protein_id=WP_004191658.1] [location=complement(1372797..1373723)] [gbkey=CDS]	1205	negative	negative	non_pathogenic	N	-	non_pathogenic
lcl|NC_006348.1_prot_WP_004193503.1_1206 [gene=rimO] [locus_tag=BMA_RS06165] [protein=30S ribosomal protein S12 methylthiotransferase RimO] [protein_id=WP_004193503.1] [location=complement(1373726..1375117)] [gbkey=CDS]	1206	pathogenic	negative	unclassified	N	4: Potential Non-secreted Virulence factor	non_pathogenic
lcl|NC_006348.1_prot_WP_004192676.1_1207 [gene=phaR] [locus_tag=BMA_RS06170] [protein=polyhydroxyalkanoate synthesis repressor PhaR] [protein_id=WP_004192676.1] [location=complement(1375688..1376260)] [gbkey=CDS]	1207	pathogenic	pathogenic	pathogenic	N	2: Non-secreted Virulence factor	non_pathogenic
lcl|NC_006348.1_prot_WP_004193701.1_1208 [locus_tag=BMA_RS06175] [protein=3-ketoacyl-ACP reductase] [protein_id=WP_004193701.1] [location=complement(1376397..1377137)] [gbkey=CDS]	1208	pathogenic	pathogenic	pathogenic	N	2: Non-secreted Virulence factor	non_pathogenic
lcl|NC_006348.1_prot_WP_004192988.1_1209 [locus_tag=BMA_RS06180] [protein=acetyl-CoA C-acetyltransferase] [protein_id=WP_004192988.1] [location=complement(1377263..1378444)] [gbkey=CDS]	1209	pathogenic	negative	unclassified	N	4: Potential Non-secreted Virulence factor	non_pathogenic
lcl|NC_006348.1_prot_WP_004191311.1_1210 [gene=phaC] [locus_tag=BMA_RS06185] [protein=class I poly(R)-hydroxyalkanoic acid synthase] [protein_id=WP_004191311.1] [location=complement(1378541..1380355)] [gbkey=CDS]	1210	pathogenic	pathogenic	pathogenic	N	2: Non-secreted Virulence factor	non_pathogenic
lcl|NC_006348.1_prot_WP_004193202.1_1211 [gene=pgeF] [locus_tag=BMA_RS06190] [protein=peptidoglycan editing factor PgeF] [protein_id=WP_004193202.1] [location=complement(1380872..1381708)] [gbkey=CDS]	1211	negative	negative	non_pathogenic	N	-	non_pathogenic
lcl|NC_006348.1_prot_WP_011203970.1_1212 [locus_tag=BMA_RS06195] [protein=RluA family pseudouridine synthase] [protein_id=WP_011203970.1] [location=complement(1381715..1382902)] [gbkey=CDS]	1212	negative	pathogenic	unclassified	N	4: Potential Non-secreted Virulence factor	non_pathogenic
lcl|NC_006348.1_prot_WP_004193722.1_1213 [locus_tag=BMA_RS06200] [protein=outer membrane protein assembly factor BamD] [protein_id=WP_004193722.1] [location=1382956..1383780] [gbkey=CDS]	1213	pathogenic	negative	unclassified	Y	3: Potential Secreted Virulence factor	non_pathogenic
lcl|NC_006348.1_prot_WP_004192700.1_1214 [locus_tag=BMA_RS06205] [protein=ATP-dependent DNA helicase] [protein_id=WP_004192700.1] [location=complement(1383956..1386214)] [gbkey=CDS]	1214	pathogenic	negative	unclassified	N	4: Potential Non-secreted Virulence factor	non_pathogenic
lcl|NC_006348.1_prot_WP_004193775.1_1215 [locus_tag=BMA_RS06210] [protein=YdcH family protein] [protein_id=WP_004193775.1] [location=complement(1386277..1386492)] [gbkey=CDS]	1215	negative	pathogenic	unclassified	N	4: Potential Non-secreted Virulence factor	non_pathogenic
lcl|NC_006348.1_prot_WP_004192110.1_1216 [locus_tag=BMA_RS06215] [protein=lipoprotein] [protein_id=WP_004192110.1] [location=complement(1386601..1387350)] [gbkey=CDS]	1216	pathogenic	pathogenic	pathogenic	Y	1: Secreted Virulence factor	non_pathogenic
lcl|NC_006348.1_prot_WP_004192485.1_1217 [locus_tag=BMA_RS06220] [protein=RNA-binding transcriptional accessory protein] [protein_id=WP_004192485.1] [location=1387490..1389814] [gbkey=CDS]	1217	pathogenic	negative	unclassified	N	4: Potential Non-secreted Virulence factor	non_pathogenic
lcl|NC_006348.1_prot_WP_226812953.1_1218 [locus_tag=BMA_RS26500] [protein=hypothetical protein] [protein_id=WP_226812953.1] [location=complement(1389801..1390139)] [gbkey=CDS]	1218	negative	negative	non_pathogenic	N	-	non_pathogenic
lcl|NC_006348.1_prot_WP_004191791.1_1219 [locus_tag=BMA_RS06230] [protein=potassium transporter Kup] [protein_id=WP_004191791.1] [location=complement(1390049..1391941)] [gbkey=CDS]	1219	negative	negative	non_pathogenic	N	-	non_pathogenic
lcl|NC_006348.1_prot_WP_004197469.1_1220 [locus_tag=BMA_RS06235] [protein=hypothetical protein] [protein_id=WP_004197469.1] [location=1391906..1392100] [gbkey=CDS]	1220	negative	negative	non_pathogenic	N	-	non_pathogenic
lcl|NC_006348.1_prot_WP_004197470.1_1221 [locus_tag=BMA_RS06240] [protein=phosphoribosyltransferase] [protein_id=WP_004197470.1] [location=complement(1392232..1392825)] [gbkey=CDS]	1221	negative	negative	non_pathogenic	N	-	non_pathogenic
lcl|NC_006348.1_prot_WP_004193462.1_1222 [locus_tag=BMA_RS06245] [protein=adenylosuccinate synthase] [protein_id=WP_004193462.1] [location=complement(1392832..1394178)] [gbkey=CDS]	1222	negative	negative	non_pathogenic	N	-	non_pathogenic
lcl|NC_006348.1_prot_WP_004192327.1_1223 [locus_tag=BMA_RS06250] [protein=ATP phosphoribosyltransferase regulatory subunit] [protein_id=WP_004192327.1] [location=complement(1394303..1395451)] [gbkey=CDS]	1223	negative	negative	non_pathogenic	N	-	non_pathogenic
lcl|NC_006348.1_prot_WP_004193501.1_1224 [locus_tag=BMA_RS06255] [protein=DUF2065 domain-containing protein] [protein_id=WP_004193501.1] [location=complement(1395563..1395754)] [gbkey=CDS]	1224	negative	negative	non_pathogenic	N	-	non_pathogenic
lcl|NC_006348.1_prot_WP_004191590.1_1225 [locus_tag=BMA_RS06260] [protein=protease modulator HflC] [protein_id=WP_004191590.1] [location=complement(1395779..1396678)] [gbkey=CDS]	1225	negative	negative	non_pathogenic	Y	-	non_pathogenic
lcl|NC_006348.1_prot_WP_011203976.1_1226 [gene=hflK] [locus_tag=BMA_RS06265] [protein=FtsH protease activity modulator HflK] [protein_id=WP_011203976.1] [location=complement(1396695..1398008)] [gbkey=CDS]	1226	negative	pathogenic	unclassified	N	4: Potential Non-secreted Virulence factor	non_pathogenic
lcl|NC_006348.1_prot_WP_004198587.1_1227 [gene=hflX] [locus_tag=BMA_RS06270] [protein=GTPase HflX] [protein_id=WP_004198587.1] [location=complement(1398090..1399253)] [gbkey=CDS]	1227	pathogenic	negative	unclassified	N	4: Potential Non-secreted Virulence factor	non_pathogenic
lcl|NC_006348.1_prot_WP_004192796.1_1228 [gene=hfq] [locus_tag=BMA_RS06275] [protein=RNA chaperone Hfq] [protein_id=WP_004192796.1] [location=complement(1399325..1399564)] [gbkey=CDS]	1228	negative	negative	non_pathogenic	N	-	non_pathogenic
lcl|NC_006348.1_prot_WP_004192452.1_1229 [gene=der] [locus_tag=BMA_RS06280] [protein=ribosome biogenesis GTPase Der] [protein_id=WP_004192452.1] [location=complement(1399699..1401036)] [gbkey=CDS]	1229	pathogenic	negative	unclassified	N	4: Potential Non-secreted Virulence factor	non_pathogenic
lcl|NC_006348.1_prot_WP_004198591.1_1230 [gene=bamB] [locus_tag=BMA_RS06285] [protein=outer membrane protein assembly factor BamB] [protein_id=WP_004198591.1] [location=complement(1401311..1402456)] [gbkey=CDS]	1230	negative	negative	non_pathogenic	Y	-	non_pathogenic
lcl|NC_006348.1_prot_WP_004193441.1_1231 [locus_tag=BMA_RS06290] [protein=tetratricopeptide repeat protein] [protein_id=WP_004193441.1] [location=complement(1402501..1403130)] [gbkey=CDS]	1231	pathogenic	pathogenic	pathogenic	N	2: Non-secreted Virulence factor	non_pathogenic
lcl|NC_006348.1_prot_WP_004191559.1_1232 [gene=hisS] [locus_tag=BMA_RS06295] [protein=histidine--tRNA ligase] [protein_id=WP_004191559.1] [location=complement(1403183..1404523)] [gbkey=CDS]	1232	negative	negative	non_pathogenic	N	-	non_pathogenic
lcl|NC_006348.1_prot_WP_004527159.1_1233 [gene=ispG] [locus_tag=BMA_RS06300] [protein=flavodoxin-dependent (E)-4-hydroxy-3-methylbut-2-enyl-diphosphate synthase] [protein_id=WP_004527159.1] [location=complement(1404542..1405846)] [gbkey=CDS]	1233	negative	negative	non_pathogenic	N	-	non_pathogenic
lcl|NC_006348.1_prot_WP_004193926.1_1234 [locus_tag=BMA_RS06305] [protein=helix-turn-helix domain-containing protein] [protein_id=WP_004193926.1] [location=complement(1405936..1406946)] [gbkey=CDS]	1234	pathogenic	pathogenic	pathogenic	N	2: Non-secreted Virulence factor	non_pathogenic
lcl|NC_006348.1_prot_WP_004192451.1_1235 [gene=rlmN] [locus_tag=BMA_RS06310] [protein=23S rRNA (adenine(2503)-C(2))-methyltransferase RlmN] [protein_id=WP_004192451.1] [location=complement(1407166..1408302)] [gbkey=CDS]	1235	negative	negative	non_pathogenic	N	-	non_pathogenic
lcl|NC_006348.1_prot_WP_004193561.1_1236 [gene=ndk] [locus_tag=BMA_RS06315] [protein=nucleoside-diphosphate kinase] [protein_id=WP_004193561.1] [location=complement(1408344..1408769)] [gbkey=CDS]	1236	negative	negative	non_pathogenic	N	-	non_pathogenic
lcl|NC_006348.1_prot_WP_004191933.1_1237 [locus_tag=BMA_RS06320] [protein=Bax inhibitor-1/YccA family protein] [protein_id=WP_004191933.1] [location=1409018..1409716] [gbkey=CDS]	1237	negative	negative	non_pathogenic	N	-	non_pathogenic
lcl|NC_006348.1_prot_WP_004192701.1_1238 [gene=rlmD] [locus_tag=BMA_RS06325] [protein=23S rRNA (uracil(1939)-C(5))-methyltransferase RlmD] [protein_id=WP_004192701.1] [location=complement(1409790..1411187)] [gbkey=CDS]	1238	pathogenic	negative	unclassified	N	4: Potential Non-secreted Virulence factor	non_pathogenic
lcl|NC_006348.1_prot_WP_004192869.1_1239 [locus_tag=BMA_RS06330] [protein=endonuclease/exonuclease/phosphatase family protein] [protein_id=WP_004192869.1] [location=1411265..1412125] [gbkey=CDS]	1239	pathogenic	pathogenic	pathogenic	N	2: Non-secreted Virulence factor	pathogenic
lcl|NC_006348.1_prot_WP_004191245.1_1240 [locus_tag=BMA_RS26505] [protein=hypothetical protein] [protein_id=WP_004191245.1] [location=complement(1412092..1412289)] [gbkey=CDS]	1240	negative	negative	non_pathogenic	N	-	non_pathogenic
lcl|NC_006348.1_prot_WP_004191371.1_1241 [locus_tag=BMA_RS06340] [protein=3'-5' exonuclease] [protein_id=WP_004191371.1] [location=complement(1412299..1413075)] [gbkey=CDS]	1241	negative	negative	non_pathogenic	N	-	non_pathogenic
lcl|NC_006348.1_prot_WP_004193640.1_1242 [gene=rpoS] [locus_tag=BMA_RS06345] [protein=RNA polymerase sigma factor RpoS] [protein_id=WP_004193640.1] [location=complement(1413083..1414162)] [gbkey=CDS]	1242	pathogenic	pathogenic	pathogenic	N	2: Non-secreted Virulence factor	non_pathogenic
lcl|NC_006348.1_prot_WP_004192107.1_1243 [locus_tag=BMA_RS06350] [protein=peptidoglycan DD-metalloendopeptidase family protein] [protein_id=WP_004192107.1] [location=complement(1414174..1415064)] [gbkey=CDS]	1243	pathogenic	negative	unclassified	Y	3: Potential Secreted Virulence factor	non_pathogenic
lcl|NC_006348.1_prot_WP_011203980.1_1244 [locus_tag=BMA_RS06355] [protein=protein-L-isoaspartate(D-aspartate) O-methyltransferase] [protein_id=WP_011203980.1] [location=complement(1415076..1416044)] [gbkey=CDS]	1244	pathogenic	negative	unclassified	N	4: Potential Non-secreted Virulence factor	non_pathogenic
lcl|NC_006348.1_prot_WP_004198595.1_1245 [gene=surE] [locus_tag=BMA_RS06360] [protein=5'/3'-nucleotidase SurE] [protein_id=WP_004198595.1] [location=complement(1416041..1416802)] [gbkey=CDS]	1245	negative	pathogenic	unclassified	N	4: Potential Non-secreted Virulence factor	non_pathogenic
lcl|NC_006348.1_prot_WP_004191282.1_1246 [locus_tag=BMA_RS06365] [protein=CoA transferase] [protein_id=WP_004191282.1] [location=complement(1416907..1418112)] [gbkey=CDS]	1246	pathogenic	negative	unclassified	N	4: Potential Non-secreted Virulence factor	non_pathogenic
lcl|NC_006348.1_prot_WP_004193537.1_1247 [gene=recR] [locus_tag=BMA_RS06370] [protein=recombination mediator RecR] [protein_id=WP_004193537.1] [location=complement(1418182..1418784)] [gbkey=CDS]	1247	negative	negative	non_pathogenic	N	-	non_pathogenic
lcl|NC_006348.1_prot_WP_004192342.1_1248 [locus_tag=BMA_RS06375] [protein=YbaB/EbfC family nucleoid-associated protein] [protein_id=WP_004192342.1] [location=complement(1418816..1419142)] [gbkey=CDS]	1248	pathogenic	negative	unclassified	N	4: Potential Non-secreted Virulence factor	non_pathogenic
lcl|NC_006348.1_prot_WP_004193273.1_1249 [locus_tag=BMA_RS06380] [protein=DNA polymerase III subunit gamma/tau] [protein_id=WP_004193273.1] [location=complement(1419239..1421716)] [gbkey=CDS]	1249	pathogenic	negative	unclassified	N	4: Potential Non-secreted Virulence factor	non_pathogenic
lcl|NC_006348.1_prot_WP_004191795.1_1250 [gene=trxA] [locus_tag=BMA_RS06390] [protein=thioredoxin TrxA] [protein_id=WP_004191795.1] [location=1422380..1422706] [gbkey=CDS]	1250	pathogenic	negative	unclassified	N	4: Potential Non-secreted Virulence factor	non_pathogenic
lcl|NC_006348.1_prot_WP_004191285.1_1251 [gene=rho] [locus_tag=BMA_RS06395] [protein=transcription termination factor Rho] [protein_id=WP_004191285.1] [location=1422902..1424164] [gbkey=CDS]	1251	pathogenic	negative	unclassified	N	4: Potential Non-secreted Virulence factor	non_pathogenic
lcl|NC_006348.1_prot_WP_004192688.1_1252 [locus_tag=BMA_RS06400] [protein=MerR family transcriptional regulator] [protein_id=WP_004192688.1] [location=1424301..1424801] [gbkey=CDS]	1252	pathogenic	negative	unclassified	N	4: Potential Non-secreted Virulence factor	non_pathogenic
lcl|NC_006348.1_prot_WP_004193362.1_1253 [locus_tag=BMA_RS06405] [protein=MFS transporter] [protein_id=WP_004193362.1] [location=1424798..1426354] [gbkey=CDS]	1253	pathogenic	negative	unclassified	N	4: Potential Non-secreted Virulence factor	non_pathogenic
lcl|NC_006348.1_prot_WP_004192554.1_1254 [locus_tag=BMA_RS06410] [protein=zinc-dependent peptidase] [protein_id=WP_004192554.1] [location=1426397..1427242] [gbkey=CDS]	1254	negative	negative	non_pathogenic	N	-	non_pathogenic
lcl|NC_006348.1_prot_WP_004193070.1_1255 [locus_tag=BMA_RS06415] [protein=type B 50S ribosomal protein L31] [protein_id=WP_004193070.1] [location=1427457..1427720] [gbkey=CDS]	1255	negative	negative	non_pathogenic	N	-	non_pathogenic
lcl|NC_006348.1_prot_WP_004191882.1_1256 [locus_tag=BMA_RS06425] [protein=hypothetical protein] [protein_id=WP_004191882.1] [location=1427944..1429692] [gbkey=CDS]	1256	negative	negative	non_pathogenic	N	-	non_pathogenic
lcl|NC_006348.1_prot_WP_004192757.1_1257 [locus_tag=BMA_RS06430] [protein=MATE family efflux transporter] [protein_id=WP_004192757.1] [location=1429696..1431051] [gbkey=CDS]	1257	negative	negative	non_pathogenic	N	-	non_pathogenic
lcl|NC_006348.1_prot_WP_164929799.1_1258 [locus_tag=BMA_RS06435] [protein=hypothetical protein] [protein_id=WP_164929799.1] [location=complement(1431166..1431447)] [gbkey=CDS]	1258	negative	negative	non_pathogenic	N	-	non_pathogenic
lcl|NC_006348.1_prot_WP_004191582.1_1259 [locus_tag=BMA_RS06440] [protein=carboxymuconolactone decarboxylase family protein] [protein_id=WP_004191582.1] [location=complement(1431444..1431842)] [gbkey=CDS]	1259	negative	negative	non_pathogenic	N	-	non_pathogenic
lcl|NC_006348.1_prot_WP_004193989.1_1260 [locus_tag=BMA_RS06445] [protein=MerR family transcriptional regulator] [protein_id=WP_004193989.1] [location=complement(1431791..1432285)] [gbkey=CDS]	1260	pathogenic	pathogenic	pathogenic	N	2: Non-secreted Virulence factor	non_pathogenic
lcl|NC_006348.1_prot_WP_004192357.1_1261 [locus_tag=BMA_RS06450] [protein=helix-hairpin-helix domain-containing protein] [protein_id=WP_004192357.1] [location=1432641..1433249] [gbkey=CDS]	1261	pathogenic	pathogenic	pathogenic	Y	1: Secreted Virulence factor	non_pathogenic
lcl|NC_006348.1_prot_WP_004192851.1_1262 [locus_tag=BMA_RS06455] [protein=YidB family protein] [protein_id=WP_004192851.1] [location=1433328..1433750] [gbkey=CDS]	1262	negative	pathogenic	unclassified	N	4: Potential Non-secreted Virulence factor	non_pathogenic
lcl|NC_006348.1_prot_WP_004192725.1_1263 [gene=clpB] [locus_tag=BMA_RS06460] [protein=ATP-dependent chaperone ClpB] [protein_id=WP_004192725.1] [location=complement(1433989..1436586)] [gbkey=CDS]	1263	pathogenic	negative	unclassified	N	4: Potential Non-secreted Virulence factor	non_pathogenic
lcl|NC_006348.1_prot_WP_004191066.1_1264 [locus_tag=BMA_RS06465] [protein=Rrf2 family transcriptional regulator] [protein_id=WP_004191066.1] [location=complement(1436790..1437287)] [gbkey=CDS]	1264	pathogenic	negative	unclassified	N	4: Potential Non-secreted Virulence factor	non_pathogenic
lcl|NC_006348.1_prot_WP_004193483.1_1265 [locus_tag=BMA_RS06470] [protein=group III truncated hemoglobin] [protein_id=WP_004193483.1] [location=1437471..1438013] [gbkey=CDS]	1265	negative	negative	non_pathogenic	N	-	non_pathogenic
lcl|NC_006348.1_prot_WP_004191688.1_1266 [gene=moaE] [locus_tag=BMA_RS06475] [protein=molybdopterin synthase catalytic subunit MoaE] [protein_id=WP_004191688.1] [location=complement(1438335..1438823)] [gbkey=CDS]	1266	negative	negative	non_pathogenic	N	-	non_pathogenic
lcl|NC_006348.1_prot_WP_004193789.1_1267 [gene=moaD] [locus_tag=BMA_RS06480] [protein=molybdopterin converting factor subunit 1] [protein_id=WP_004193789.1] [location=complement(1438834..1439091)] [gbkey=CDS]	1267	pathogenic	negative	unclassified	N	4: Potential Non-secreted Virulence factor	non_pathogenic
lcl|NC_006348.1_prot_WP_004192374.1_1268 [locus_tag=BMA_RS06485] [protein=molybdopterin molybdotransferase MoeA] [protein_id=WP_004192374.1] [location=complement(1439113..1440405)] [gbkey=CDS]	1268	negative	pathogenic	unclassified	N	4: Potential Non-secreted Virulence factor	non_pathogenic
lcl|NC_006348.1_prot_WP_004192708.1_1269 [gene=thrC] [locus_tag=BMA_RS06490] [protein=threonine synthase] [protein_id=WP_004192708.1] [location=complement(1441181..1442632)] [gbkey=CDS]	1269	negative	negative	non_pathogenic	N	-	non_pathogenic
lcl|NC_006348.1_prot_WP_004193856.1_1270 [locus_tag=BMA_RS06495] [protein=homoserine dehydrogenase] [protein_id=WP_004193856.1] [location=complement(1442640..1443968)] [gbkey=CDS]	1270	negative	negative	non_pathogenic	N	-	non_pathogenic
lcl|NC_006348.1_prot_1271 [locus_tag=BMA_RS06500] [protein=pyridoxal phosphate-dependent aminotransferase] [pseudo=true] [location=complement(1444013..1445255)] [gbkey=CDS]	1271	negative	pathogenic	unclassified	N	4: Potential Non-secreted Virulence factor	non_pathogenic
lcl|NC_006348.1_prot_WP_004198835.1_1272 [locus_tag=BMA_RS06505] [protein=Mth938-like domain-containing protein] [protein_id=WP_004198835.1] [location=1445594..1445968] [gbkey=CDS]	1272	negative	pathogenic	unclassified	N	4: Potential Non-secreted Virulence factor	non_pathogenic
lcl|NC_006348.1_prot_WP_004193449.1_1273 [locus_tag=BMA_RS06510] [protein=glycosyltransferase family 39 protein] [protein_id=WP_004193449.1] [location=1446137..1447867] [gbkey=CDS]	1273	negative	negative	non_pathogenic	N	-	non_pathogenic
lcl|NC_006348.1_prot_WP_004192320.1_1274 [locus_tag=BMA_RS06515] [protein=SMR family transporter] [protein_id=WP_004192320.1] [location=1447864..1448235] [gbkey=CDS]	1274	negative	negative	non_pathogenic	Y	-	non_pathogenic
lcl|NC_006348.1_prot_WP_004192765.1_1275 [locus_tag=BMA_RS06520] [protein=DegT/DnrJ/EryC1/StrS aminotransferase family protein] [protein_id=WP_004192765.1] [location=1448362..1449513] [gbkey=CDS]	1275	pathogenic	negative	unclassified	N	4: Potential Non-secreted Virulence factor	non_pathogenic
lcl|NC_006348.1_prot_WP_004191549.1_1276 [locus_tag=BMA_RS06525] [protein=glycosyltransferase] [protein_id=WP_004191549.1] [location=1449520..1450527] [gbkey=CDS]	1276	pathogenic	negative	unclassified	N	4: Potential Non-secreted Virulence factor	non_pathogenic
lcl|NC_006348.1_prot_WP_004192441.1_1277 [locus_tag=BMA_RS06530] [protein=formyltransferase] [protein_id=WP_004192441.1] [location=1450524..1451471] [gbkey=CDS]	1277	pathogenic	negative	unclassified	N	4: Potential Non-secreted Virulence factor	non_pathogenic
lcl|NC_006348.1_prot_WP_004193921.1_1278 [locus_tag=BMA_RS06535] [protein=bifunctional UDP-4-keto-pentose/UDP-xylose synthase] [protein_id=WP_004193921.1] [location=1451468..1452523] [gbkey=CDS]	1278	pathogenic	negative	unclassified	N	4: Potential Non-secreted Virulence factor	non_pathogenic
lcl|NC_006348.1_prot_WP_004191750.1_1279 [locus_tag=BMA_RS06540] [protein=polysaccharide deacetylase family protein] [protein_id=WP_004191750.1] [location=1452539..1453435] [gbkey=CDS]	1279	negative	negative	non_pathogenic	N	-	non_pathogenic
lcl|NC_006348.1_prot_WP_004192910.1_1280 [locus_tag=BMA_RS06545] [protein=peroxiredoxin] [protein_id=WP_004192910.1] [location=1453525..1453986] [gbkey=CDS]	1280	pathogenic	negative	unclassified	N	4: Potential Non-secreted Virulence factor	non_pathogenic
lcl|NC_006348.1_prot_WP_004193047.1_1281 [locus_tag=BMA_RS06550] [protein=hypothetical protein] [protein_id=WP_004193047.1] [location=complement(1454180..1454434)] [gbkey=CDS]	1281	negative	negative	non_pathogenic	N	-	non_pathogenic
lcl|NC_006348.1_prot_WP_004191874.1_1282 [locus_tag=BMA_RS06555] [protein=PhoH family protein] [protein_id=WP_004191874.1] [location=1454477..1456111] [gbkey=CDS]	1282	pathogenic	negative	unclassified	N	4: Potential Non-secreted Virulence factor	non_pathogenic
lcl|NC_006348.1_prot_WP_004192286.1_1283 [locus_tag=BMA_RS06560] [protein=C40 family peptidase] [protein_id=WP_004192286.1] [location=1456351..1457574] [gbkey=CDS]	1283	pathogenic	pathogenic	pathogenic	Y	1: Secreted Virulence factor	non_pathogenic
lcl|NC_006348.1_prot_WP_004193771.1_1284 [locus_tag=BMA_RS06565] [protein=inorganic phosphate transporter] [protein_id=WP_004193771.1] [location=complement(1457810..1458820)] [gbkey=CDS]	1284	pathogenic	negative	unclassified	N	4: Potential Non-secreted Virulence factor	non_pathogenic
lcl|NC_006348.1_prot_WP_004193838.1_1285 [locus_tag=BMA_RS06570] [protein=DUF47 domain-containing protein] [protein_id=WP_004193838.1] [location=complement(1458831..1459457)] [gbkey=CDS]	1285	negative	negative	non_pathogenic	N	-	non_pathogenic
lcl|NC_006348.1_prot_WP_004192724.1_1286 [locus_tag=BMA_RS06575] [protein=replicative DNA helicase] [protein_id=WP_004192724.1] [location=complement(1459596..1460978)] [gbkey=CDS]	1286	negative	negative	non_pathogenic	N	-	non_pathogenic
lcl|NC_006348.1_prot_WP_004527182.1_1287 [locus_tag=BMA_RS26510] [protein=hypothetical protein] [protein_id=WP_004527182.1] [location=complement(1460988..1461116)] [gbkey=CDS]	1287	negative	pathogenic	unclassified	N	4: Potential Non-secreted Virulence factor	non_pathogenic
lcl|NC_006348.1_prot_WP_004191711.1_1288 [gene=rplI] [locus_tag=BMA_RS06585] [protein=50S ribosomal protein L9] [protein_id=WP_004191711.1] [location=complement(1461122..1461574)] [gbkey=CDS]	1288	negative	negative	non_pathogenic	N	-	non_pathogenic
lcl|NC_006348.1_prot_WP_004193360.1_1289 [gene=rpsR] [locus_tag=BMA_RS06590] [protein=30S ribosomal protein S18] [protein_id=WP_004193360.1] [location=complement(1461602..1461877)] [gbkey=CDS]	1289	negative	negative	non_pathogenic	N	-	non_pathogenic
lcl|NC_006348.1_prot_WP_004192181.1_1290 [gene=priB] [locus_tag=BMA_RS06595] [protein=primosomal replication protein N] [protein_id=WP_004192181.1] [location=complement(1461880..1462179)] [gbkey=CDS]	1290	negative	negative	non_pathogenic	N	-	non_pathogenic
lcl|NC_006348.1_prot_WP_004193673.1_1291 [gene=rpsF] [locus_tag=BMA_RS06600] [protein=30S ribosomal protein S6] [protein_id=WP_004193673.1] [location=complement(1462216..1462590)] [gbkey=CDS]	1291	negative	negative	non_pathogenic	N	-	non_pathogenic
lcl|NC_006348.1_prot_WP_004192599.1_1292 [locus_tag=BMA_RS06605] [protein=zf-HC2 domain-containing protein] [protein_id=WP_004192599.1] [location=complement(1462825..1463850)] [gbkey=CDS]	1292	negative	negative	non_pathogenic	N	-	non_pathogenic
lcl|NC_006348.1_prot_WP_004193464.1_1293 [locus_tag=BMA_RS06610] [protein=RNA polymerase sigma factor] [protein_id=WP_004193464.1] [location=complement(1463840..1464547)] [gbkey=CDS]	1293	pathogenic	pathogenic	pathogenic	N	2: Non-secreted Virulence factor	non_pathogenic
lcl|NC_006348.1_prot_WP_004192197.1_1294 [locus_tag=BMA_RS06615] [protein=metallophosphoesterase] [protein_id=WP_004192197.1] [location=1464752..1465672] [gbkey=CDS]	1294	pathogenic	negative	unclassified	Y	3: Potential Secreted Virulence factor	non_pathogenic
lcl|NC_006348.1_prot_WP_004192893.1_1295 [locus_tag=BMA_RS06620] [protein=cupredoxin domain-containing protein] [protein_id=WP_004192893.1] [location=1465683..1466108] [gbkey=CDS]	1295	negative	negative	non_pathogenic	Y	-	non_pathogenic
lcl|NC_006348.1_prot_WP_038802950.1_1296 [locus_tag=BMA_RS06625] [protein=IS3-like element IS407 family transposase] [exception=ribosomal slippage] [protein_id=WP_038802950.1] [location=complement(join(1466322..1467184,1467184..1467442))] [gbkey=CDS]	1296	negative	negative	non_pathogenic	N	-	non_pathogenic
lcl|NC_006348.1_prot_WP_004266640.1_1297 [locus_tag=BMA_RS06630] [protein=IS3 family transposase] [protein_id=WP_004266640.1] [location=complement(1467508..1468017)] [gbkey=CDS]	1297	negative	negative	non_pathogenic	N	-	non_pathogenic
lcl|NC_006348.1_prot_WP_004191991.1_1298 [locus_tag=BMA_RS06635] [protein=asparaginase] [protein_id=WP_004191991.1] [location=complement(1468202..1469245)] [gbkey=CDS]	1298	negative	negative	non_pathogenic	N	-	non_pathogenic
lcl|NC_006348.1_prot_WP_004192750.1_1299 [locus_tag=BMA_RS06645] [protein=PsiF family protein] [protein_id=WP_004192750.1] [location=1469743..1470033] [gbkey=CDS]	1299	negative	negative	non_pathogenic	Y	-	non_pathogenic
lcl|NC_006348.1_prot_WP_004192986.1_1300 [locus_tag=BMA_RS06650] [protein=membrane protein] [protein_id=WP_004192986.1] [location=1470240..1470719] [gbkey=CDS]	1300	negative	negative	non_pathogenic	N	-	non_pathogenic
lcl|NC_006348.1_prot_WP_004191124.1_1301 [locus_tag=BMA_RS06655] [protein=lipoprotein] [protein_id=WP_004191124.1] [location=1470957..1471544] [gbkey=CDS]	1301	pathogenic	pathogenic	pathogenic	Y	1: Secreted Virulence factor	non_pathogenic
lcl|NC_006348.1_prot_WP_004193991.1_1302 [locus_tag=BMA_RS06660] [protein=glycosyltransferase family 4 protein] [protein_id=WP_004193991.1] [location=complement(1471751..1472815)] [gbkey=CDS]	1302	pathogenic	negative	unclassified	N	4: Potential Non-secreted Virulence factor	non_pathogenic
lcl|NC_006348.1_prot_WP_073699342.1_1303 [locus_tag=BMA_RS06665] [protein=hypothetical protein] [protein_id=WP_073699342.1] [location=complement(1472950..1473213)] [gbkey=CDS]	1303	negative	pathogenic	unclassified	N	4: Potential Non-secreted Virulence factor	non_pathogenic
lcl|NC_006348.1_prot_WP_004527195.1_1304 [locus_tag=BMA_RS06670] [protein=AAA family ATPase] [protein_id=WP_004527195.1] [location=complement(1473192..1474370)] [gbkey=CDS]	1304	pathogenic	pathogenic	pathogenic	N	2: Non-secreted Virulence factor	non_pathogenic
lcl|NC_006348.1_prot_WP_004193577.1_1305 [locus_tag=BMA_RS06675] [protein=mechanosensitive ion channel] [protein_id=WP_004193577.1] [location=complement(1474626..1475813)] [gbkey=CDS]	1305	negative	pathogenic	unclassified	N	4: Potential Non-secreted Virulence factor	non_pathogenic
lcl|NC_006348.1_prot_WP_004192506.1_1306 [locus_tag=BMA_RS06680] [protein=Rap1a/Tai family immunity protein] [protein_id=WP_004192506.1] [location=complement(1475880..1476233)] [gbkey=CDS]	1306	negative	pathogenic	unclassified	Y	3: Potential Secreted Virulence factor	non_pathogenic
lcl|NC_006348.1_prot_WP_004191824.1_1307 [locus_tag=BMA_RS06685] [protein=ankyrin repeat domain-containing protein] [protein_id=WP_004191824.1] [location=complement(1476307..1477014)] [gbkey=CDS]	1307	pathogenic	negative	unclassified	Y	3: Potential Secreted Virulence factor	non_pathogenic
lcl|NC_006348.1_prot_WP_004192025.1_1308 [locus_tag=BMA_RS06690] [protein=TatD family hydrolase] [protein_id=WP_004192025.1] [location=complement(1477025..1477834)] [gbkey=CDS]	1308	negative	negative	non_pathogenic	N	-	non_pathogenic
lcl|NC_006348.1_prot_WP_004193331.1_1309 [locus_tag=BMA_RS06695] [protein=GNAT family N-acetyltransferase] [protein_id=WP_004193331.1] [location=complement(1477910..1478416)] [gbkey=CDS]	1309	pathogenic	negative	unclassified	N	4: Potential Non-secreted Virulence factor	non_pathogenic
lcl|NC_006348.1_prot_WP_004192693.1_1310 [locus_tag=BMA_RS06700] [protein=DNA polymerase III subunit delta'] [protein_id=WP_004192693.1] [location=complement(1478459..1479493)] [gbkey=CDS]	1310	negative	negative	non_pathogenic	N	-	non_pathogenic
lcl|NC_006348.1_prot_WP_004193022.1_1311 [gene=tmk] [locus_tag=BMA_RS06705] [protein=dTMP kinase] [protein_id=WP_004193022.1] [location=complement(1479513..1480133)] [gbkey=CDS]	1311	negative	negative	non_pathogenic	N	-	non_pathogenic
lcl|NC_006348.1_prot_WP_004191597.1_1312 [gene=mltG] [locus_tag=BMA_RS06710] [protein=endolytic transglycosylase MltG] [protein_id=WP_004191597.1] [location=complement(1480134..1481153)] [gbkey=CDS]	1312	negative	pathogenic	unclassified	Y	3: Potential Secreted Virulence factor	non_pathogenic
lcl|NC_006348.1_prot_WP_004193428.1_1313 [locus_tag=BMA_RS06715] [protein=folate-binding protein YgfZ] [protein_id=WP_004193428.1] [location=1481232..1482278] [gbkey=CDS]	1313	negative	negative	non_pathogenic	N	-	non_pathogenic
lcl|NC_006348.1_prot_WP_004191929.1_1314 [locus_tag=BMA_RS06720] [protein=NRDE family protein] [protein_id=WP_004191929.1] [location=1482349..1483200] [gbkey=CDS]	1314	negative	negative	non_pathogenic	N	-	non_pathogenic
lcl|NC_006348.1_prot_WP_004192469.1_1315 [locus_tag=BMA_RS06725] [protein=GNAT family N-acetyltransferase] [protein_id=WP_004192469.1] [location=complement(1483236..1483676)] [gbkey=CDS]	1315	pathogenic	negative	unclassified	N	4: Potential Non-secreted Virulence factor	non_pathogenic
lcl|NC_006348.1_prot_WP_004521279.1_1316 [locus_tag=BMA_RS06730] [protein=alpha/beta hydrolase] [protein_id=WP_004521279.1] [location=complement(1484048..1485007)] [gbkey=CDS]	1316	pathogenic	negative	unclassified	N	4: Potential Non-secreted Virulence factor	non_pathogenic
lcl|NC_006348.1_prot_WP_004192815.1_1317 [locus_tag=BMA_RS06735] [protein=NADP-dependent oxidoreductase] [protein_id=WP_004192815.1] [location=complement(1485113..1486111)] [gbkey=CDS]	1317	pathogenic	negative	unclassified	N	4: Potential Non-secreted Virulence factor	non_pathogenic
lcl|NC_006348.1_prot_WP_004193935.1_1318 [locus_tag=BMA_RS06740] [protein=PaaI family thioesterase] [protein_id=WP_004193935.1] [location=complement(1486203..1486685)] [gbkey=CDS]	1318	negative	negative	non_pathogenic	N	-	non_pathogenic
lcl|NC_006348.1_prot_WP_004192097.1_1319 [locus_tag=BMA_RS06745] [protein=Dabb family protein] [protein_id=WP_004192097.1] [location=complement(1486682..1486996)] [gbkey=CDS]	1319	pathogenic	negative	unclassified	N	4: Potential Non-secreted Virulence factor	non_pathogenic
lcl|NC_006348.1_prot_WP_004196596.1_1320 [locus_tag=BMA_RS06750] [protein=hypothetical protein] [protein_id=WP_004196596.1] [location=1487744..1488208] [gbkey=CDS]	1320	negative	negative	non_pathogenic	N	-	non_pathogenic
lcl|NC_006348.1_prot_WP_004191856.1_1321 [locus_tag=BMA_RS06755] [protein=acetyl-CoA C-acyltransferase] [protein_id=WP_004191856.1] [location=complement(1488582..1489760)] [gbkey=CDS]	1321	pathogenic	negative	unclassified	N	4: Potential Non-secreted Virulence factor	non_pathogenic
lcl|NC_006348.1_prot_WP_004192980.1_1322 [gene=pncA] [locus_tag=BMA_RS06760] [protein=bifunctional nicotinamidase/pyrazinamidase] [protein_id=WP_004192980.1] [location=complement(1489819..1490457)] [gbkey=CDS]	1322	negative	negative	non_pathogenic	N	-	non_pathogenic
lcl|NC_006348.1_prot_WP_004192524.1_1323 [locus_tag=BMA_RS06765] [protein=3-hydroxyacyl-CoA dehydrogenase NAD-binding domain-containing protein] [protein_id=WP_004192524.1] [location=complement(1490499..1492583)] [gbkey=CDS]	1323	negative	negative	non_pathogenic	N	-	non_pathogenic
lcl|NC_006348.1_prot_WP_004196600.1_1324 [locus_tag=BMA_RS06770] [protein=3-(methylthio)propionyl-CoA ligase] [protein_id=WP_004196600.1] [location=complement(1492835..1494469)] [gbkey=CDS]	1324	pathogenic	negative	unclassified	Y	3: Potential Secreted Virulence factor	non_pathogenic
lcl|NC_006348.1_prot_WP_004199502.1_1325 [locus_tag=BMA_RS06775] [protein=YdiU family protein] [protein_id=WP_004199502.1] [location=1494597..1496162] [gbkey=CDS]	1325	negative	negative	non_pathogenic	N	-	non_pathogenic
lcl|NC_006348.1_prot_WP_004193880.1_1326 [gene=msrB] [locus_tag=BMA_RS06780] [protein=peptide-methionine (R)-S-oxide reductase MsrB] [protein_id=WP_004193880.1] [location=1496213..1496644] [gbkey=CDS]	1326	negative	negative	non_pathogenic	N	-	non_pathogenic
lcl|NC_006348.1_prot_WP_004192037.1_1327 [locus_tag=BMA_RS06785] [protein=septation protein A] [protein_id=WP_004192037.1] [location=1496737..1497267] [gbkey=CDS]	1327	pathogenic	negative	unclassified	N	4: Potential Non-secreted Virulence factor	non_pathogenic
lcl|NC_006348.1_prot_WP_004199503.1_1328 [locus_tag=BMA_RS06790] [protein=BolA family transcriptional regulator] [protein_id=WP_004199503.1] [location=1497270..1497584] [gbkey=CDS]	1328	negative	pathogenic	unclassified	N	4: Potential Non-secreted Virulence factor	non_pathogenic
lcl|NC_006348.1_prot_WP_004191958.1_1329 [locus_tag=BMA_RS06795] [protein=peptidylprolyl isomerase] [protein_id=WP_004191958.1] [location=1497609..1498388] [gbkey=CDS]	1329	pathogenic	negative	unclassified	Y	3: Potential Secreted Virulence factor	non_pathogenic
lcl|NC_006348.1_prot_WP_004193848.1_1330 [locus_tag=BMA_RS06800] [protein=N-acetyltransferase] [protein_id=WP_004193848.1] [location=complement(1498486..1499019)] [gbkey=CDS]	1330	pathogenic	negative	unclassified	N	4: Potential Non-secreted Virulence factor	non_pathogenic
lcl|NC_006348.1_prot_WP_004196607.1_1331 [gene=purL] [locus_tag=BMA_RS06805] [protein=phosphoribosylformylglycinamidine synthase] [protein_id=WP_004196607.1] [location=complement(1499024..1503085)] [gbkey=CDS]	1331	negative	pathogenic	unclassified	N	4: Potential Non-secreted Virulence factor	non_pathogenic
lcl|NC_006348.1_prot_WP_004196610.1_1332 [locus_tag=BMA_RS06810] [protein=FAD-dependent oxidoreductase] [protein_id=WP_004196610.1] [location=1503341..1504645] [gbkey=CDS]	1332	pathogenic	negative	unclassified	N	4: Potential Non-secreted Virulence factor	non_pathogenic
lcl|NC_006348.1_prot_WP_004193193.1_1333 [locus_tag=BMA_RS06815] [protein=bifunctional ADP-dependent NAD(P)H-hydrate dehydratase/NAD(P)H-hydrate epimerase] [protein_id=WP_004193193.1] [location=1504693..1506288] [gbkey=CDS]	1333	negative	negative	non_pathogenic	N	-	non_pathogenic
lcl|NC_006348.1_prot_WP_004191382.1_1334 [gene=pgi] [locus_tag=BMA_RS06820] [protein=glucose-6-phosphate isomerase] [protein_id=WP_004191382.1] [location=1506391..1508013] [gbkey=CDS]	1334	negative	negative	non_pathogenic	N	-	non_pathogenic
lcl|NC_006348.1_prot_WP_004193988.1_1335 [locus_tag=BMA_RS06825] [protein=ABC transporter ATP-binding protein] [protein_id=WP_004193988.1] [location=complement(1508361..1509077)] [gbkey=CDS]	1335	pathogenic	negative	unclassified	N	4: Potential Non-secreted Virulence factor	non_pathogenic
lcl|NC_006348.1_prot_WP_009942000.1_1336 [locus_tag=BMA_RS06830] [protein=arylesterase] [protein_id=WP_009942000.1] [location=1509076..1509750] [gbkey=CDS]	1336	pathogenic	negative	unclassified	Y	3: Potential Secreted Virulence factor	non_pathogenic
lcl|NC_006348.1_prot_WP_004191640.1_1337 [locus_tag=BMA_RS06835] [protein=SurA N-terminal domain-containing protein] [protein_id=WP_004191640.1] [location=complement(1510170..1512104)] [gbkey=CDS]	1337	negative	pathogenic	unclassified	N	4: Potential Non-secreted Virulence factor	non_pathogenic
lcl|NC_006348.1_prot_WP_230583585.1_1338 [locus_tag=BMA_RS06845] [protein=carboxymuconolactone decarboxylase family protein] [protein_id=WP_230583585.1] [location=complement(1512832..1513077)] [gbkey=CDS]	1338	negative	negative	non_pathogenic	N	-	non_pathogenic
lcl|NC_006348.1_prot_WP_004196619.1_1339 [locus_tag=BMA_RS06850] [protein=hypothetical protein] [protein_id=WP_004196619.1] [location=complement(1513700..1513897)] [gbkey=CDS]	1339	negative	negative	non_pathogenic	N	-	non_pathogenic
lcl|NC_006348.1_prot_WP_004193764.1_1340 [locus_tag=BMA_RS06855] [protein=BCAM0308 family protein] [protein_id=WP_004193764.1] [location=complement(1514162..1514656)] [gbkey=CDS]	1340	negative	pathogenic	unclassified	N	4: Potential Non-secreted Virulence factor	non_pathogenic
lcl|NC_006348.1_prot_WP_004196624.1_1341 [locus_tag=BMA_RS06860] [protein=HPF/RaiA family ribosome-associated protein] [protein_id=WP_004196624.1] [location=1515054..1515383] [gbkey=CDS]	1341	negative	negative	non_pathogenic	N	-	non_pathogenic
lcl|NC_006348.1_prot_WP_004193454.1_1342 [gene=lon] [locus_tag=BMA_RS06870] [protein=endopeptidase La] [protein_id=WP_004193454.1] [location=complement(1516350..1518767)] [gbkey=CDS]	1342	pathogenic	negative	unclassified	N	4: Potential Non-secreted Virulence factor	non_pathogenic
lcl|NC_006348.1_prot_WP_004192165.1_1343 [gene=clpX] [locus_tag=BMA_RS06875] [protein=ATP-dependent Clp protease ATP-binding subunit ClpX] [protein_id=WP_004192165.1] [location=complement(1518963..1520234)] [gbkey=CDS]	1343	pathogenic	negative	unclassified	N	4: Potential Non-secreted Virulence factor	non_pathogenic
lcl|NC_006348.1_prot_WP_004193408.1_1344 [gene=clpP] [locus_tag=BMA_RS06880] [protein=ATP-dependent Clp endopeptidase proteolytic subunit ClpP] [protein_id=WP_004193408.1] [location=complement(1520395..1521048)] [gbkey=CDS]	1344	negative	negative	non_pathogenic	N	-	non_pathogenic
lcl|NC_006348.1_prot_WP_004193941.1_1345 [gene=tig] [locus_tag=BMA_RS06885] [protein=trigger factor] [protein_id=WP_004193941.1] [location=complement(1521183..1522532)] [gbkey=CDS]	1345	negative	negative	non_pathogenic	N	-	non_pathogenic
lcl|NC_006348.1_prot_WP_004199512.1_1346 [locus_tag=BMA_RS06890] [protein=glycerate kinase] [protein_id=WP_004199512.1] [location=1522985..1524148] [gbkey=CDS]	1346	negative	negative	non_pathogenic	N	-	non_pathogenic
lcl|NC_006348.1_prot_WP_004192378.1_1347 [locus_tag=BMA_RS06895] [protein=MarR family transcriptional regulator] [protein_id=WP_004192378.1] [location=1524251..1524700] [gbkey=CDS]	1347	pathogenic	negative	unclassified	N	4: Potential Non-secreted Virulence factor	non_pathogenic
lcl|NC_006348.1_prot_WP_004196629.1_1348 [locus_tag=BMA_RS06900] [protein=2-dehydropantoate 2-reductase] [protein_id=WP_004196629.1] [location=complement(1525088..1526077)] [gbkey=CDS]	1348	pathogenic	negative	unclassified	Y	3: Potential Secreted Virulence factor	non_pathogenic
lcl|NC_006348.1_prot_WP_004191768.1_1349 [locus_tag=BMA_RS06905] [protein=LuxR C-terminal-related transcriptional regulator] [protein_id=WP_004191768.1] [location=complement(1526161..1527306)] [gbkey=CDS]	1349	pathogenic	negative	unclassified	N	4: Potential Non-secreted Virulence factor	non_pathogenic
lcl|NC_006348.1_prot_WP_004193238.1_1350 [locus_tag=BMA_RS06910] [protein=porin] [protein_id=WP_004193238.1] [location=1527640..1528707] [gbkey=CDS]	1350	pathogenic	pathogenic	pathogenic	Y	1: Secreted Virulence factor	non_pathogenic
lcl|NC_006348.1_prot_WP_004192705.1_1351 [locus_tag=BMA_RS06915] [protein=MFS transporter] [protein_id=WP_004192705.1] [location=1528731..1529924] [gbkey=CDS]	1351	pathogenic	negative	unclassified	N	4: Potential Non-secreted Virulence factor	non_pathogenic
lcl|NC_006348.1_prot_WP_004192901.1_1352 [locus_tag=BMA_RS06920] [protein=class II histone deacetylase] [protein_id=WP_004192901.1] [location=1529981..1531090] [gbkey=CDS]	1352	negative	negative	non_pathogenic	N	-	non_pathogenic
lcl|NC_006348.1_prot_WP_004193371.1_1353 [locus_tag=BMA_RS06925] [protein=phospholipase D family protein] [protein_id=WP_004193371.1] [location=1531285..1531908] [gbkey=CDS]	1353	negative	pathogenic	unclassified	Y	3: Potential Secreted Virulence factor	pathogenic
lcl|NC_006348.1_prot_WP_004193710.1_1354 [locus_tag=BMA_RS06930] [protein=hypothetical protein] [protein_id=WP_004193710.1] [location=complement(1532035..1532217)] [gbkey=CDS]	1354	negative	negative	non_pathogenic	N	-	non_pathogenic
lcl|NC_006348.1_prot_WP_096325434.1_1355 [locus_tag=BMA_RS06935] [protein=IS3-like element IS407 family transposase] [exception=ribosomal slippage] [protein_id=WP_096325434.1] [location=complement(join(1533115..1533977,1533977..1534235))] [gbkey=CDS]	1355	negative	negative	non_pathogenic	N	-	non_pathogenic
lcl|NC_006348.1_prot_1356 [locus_tag=BMA_RS26515] [protein=DNA adenine methylase] [pseudo=true] [partial=5',3'] [location=complement(<1534303..>1534635)] [gbkey=CDS]	1356	negative	negative	non_pathogenic	N	-	non_pathogenic
lcl|NC_006348.1_prot_WP_004193159.1_1357 [gene=hpnD] [locus_tag=BMA_RS06950] [protein=presqualene diphosphate synthase HpnD] [protein_id=WP_004193159.1] [location=1535215..1536051] [gbkey=CDS]	1357	negative	pathogenic	unclassified	N	4: Potential Non-secreted Virulence factor	non_pathogenic
lcl|NC_006348.1_prot_WP_011204000.1_1358 [locus_tag=BMA_RS06955] [protein=DUF1501 domain-containing protein] [protein_id=WP_011204000.1] [location=complement(1536092..1537336)] [gbkey=CDS]	1358	pathogenic	pathogenic	pathogenic	Y	1: Secreted Virulence factor	non_pathogenic
lcl|NC_006348.1_prot_WP_004196631.1_1359 [locus_tag=BMA_RS06960] [protein=DUF1800 domain-containing protein] [protein_id=WP_004196631.1] [location=complement(1537419..1538834)] [gbkey=CDS]	1359	negative	pathogenic	unclassified	N	4: Potential Non-secreted Virulence factor	non_pathogenic
lcl|NC_006348.1_prot_WP_004193689.1_1360 [locus_tag=BMA_RS06965] [protein=hypothetical protein] [protein_id=WP_004193689.1] [location=complement(1539078..1539368)] [gbkey=CDS]	1360	negative	negative	non_pathogenic	Y	-	non_pathogenic
lcl|NC_006348.1_prot_WP_004192596.1_1361 [locus_tag=BMA_RS06970] [protein=hypothetical protein] [protein_id=WP_004192596.1] [location=complement(1539368..1539550)] [gbkey=CDS]	1361	negative	negative	non_pathogenic	N	-	non_pathogenic
lcl|NC_006348.1_prot_WP_004199523.1_1362 [gene=ompR] [locus_tag=BMA_RS06975] [protein=two-component system response regulator OmpR] [protein_id=WP_004199523.1] [location=1539638..1540363] [gbkey=CDS]	1362	pathogenic	negative	unclassified	N	4: Potential Non-secreted Virulence factor	non_pathogenic
lcl|NC_006348.1_prot_WP_004196632.1_1363 [locus_tag=BMA_RS06980] [protein=ATP-binding protein] [protein_id=WP_004196632.1] [location=1540430..1541788] [gbkey=CDS]	1363	pathogenic	negative	unclassified	N	4: Potential Non-secreted Virulence factor	non_pathogenic
lcl|NC_006348.1_prot_WP_004192241.1_1364 [locus_tag=BMA_RS06985] [protein=peroxiredoxin] [protein_id=WP_004192241.1] [location=1541987..1542535] [gbkey=CDS]	1364	negative	negative	non_pathogenic	N	-	non_pathogenic
lcl|NC_006348.1_prot_WP_004193734.1_1365 [locus_tag=BMA_RS06990] [protein=carboxymuconolactone decarboxylase family protein] [protein_id=WP_004193734.1] [location=1542613..1543140] [gbkey=CDS]	1365	negative	negative	non_pathogenic	N	-	non_pathogenic
lcl|NC_006348.1_prot_WP_004191369.1_1366 [gene=ispF] [locus_tag=BMA_RS06995] [protein=2-C-methyl-D-erythritol 2,4-cyclodiphosphate synthase] [protein_id=WP_004191369.1] [location=complement(1543509..1543997)] [gbkey=CDS]	1366	negative	negative	non_pathogenic	N	-	non_pathogenic
lcl|NC_006348.1_prot_WP_004191584.1_1367 [gene=ispD] [locus_tag=BMA_RS07000] [protein=2-C-methyl-D-erythritol 4-phosphate cytidylyltransferase] [protein_id=WP_004191584.1] [location=complement(1544038..1544748)] [gbkey=CDS]	1367	pathogenic	negative	unclassified	N	4: Potential Non-secreted Virulence factor	non_pathogenic
lcl|NC_006348.1_prot_WP_004193121.1_1368 [gene=mfd] [locus_tag=BMA_RS07005] [protein=transcription-repair coupling factor] [protein_id=WP_004193121.1] [location=1544769..1548338] [gbkey=CDS]	1368	pathogenic	negative	unclassified	N	4: Potential Non-secreted Virulence factor	non_pathogenic
lcl|NC_006348.1_prot_WP_004534727.1_1369 [gene=argE] [locus_tag=BMA_RS07010] [protein=acetylornithine deacetylase] [protein_id=WP_004534727.1] [location=1549540..1550757] [gbkey=CDS]	1369	negative	negative	non_pathogenic	N	-	non_pathogenic
lcl|NC_006348.1_prot_WP_004193443.1_1370 [locus_tag=BMA_RS07015] [protein=threonine/serine dehydratase] [protein_id=WP_004193443.1] [location=1550819..1551850] [gbkey=CDS]	1370	pathogenic	negative	unclassified	N	4: Potential Non-secreted Virulence factor	non_pathogenic
lcl|NC_006348.1_prot_WP_004196638.1_1371 [locus_tag=BMA_RS07020] [protein=hypothetical protein] [protein_id=WP_004196638.1] [location=complement(1552043..1552294)] [gbkey=CDS]	1371	negative	negative	non_pathogenic	N	-	non_pathogenic
lcl|NC_006348.1_prot_WP_004191736.1_1372 [locus_tag=BMA_RS07025] [protein=DUF3574 domain-containing protein] [protein_id=WP_004191736.1] [location=1552310..1552765] [gbkey=CDS]	1372	pathogenic	pathogenic	pathogenic	Y	1: Secreted Virulence factor	non_pathogenic
lcl|NC_006348.1_prot_WP_004203819.1_1373 [locus_tag=BMA_RS07030] [protein=penicillin-binding protein 1A] [protein_id=WP_004203819.1] [location=complement(1553320..1555842)] [gbkey=CDS]	1373	negative	pathogenic	unclassified	N	4: Potential Non-secreted Virulence factor	non_pathogenic
lcl|NC_006348.1_prot_WP_004193810.1_1374 [locus_tag=BMA_RS07040] [protein=PspA/IM30 family protein] [protein_id=WP_004193810.1] [location=1556357..1557037] [gbkey=CDS]	1374	pathogenic	pathogenic	pathogenic	N	2: Non-secreted Virulence factor	non_pathogenic
lcl|NC_006348.1_prot_WP_004191651.1_1375 [locus_tag=BMA_RS07045] [protein=tetratricopeptide repeat protein] [protein_id=WP_004191651.1] [location=1557152..1558366] [gbkey=CDS]	1375	pathogenic	pathogenic	pathogenic	Y	1: Secreted Virulence factor	non_pathogenic
lcl|NC_006348.1_prot_WP_004191998.1_1376 [locus_tag=BMA_RS07050] [protein=IS1182-like element ISBma2 family transposase] [protein_id=WP_004191998.1] [location=1558465..1559928] [gbkey=CDS]	1376	pathogenic	negative	unclassified	N	4: Potential Non-secreted Virulence factor	non_pathogenic
lcl|NC_006348.1_prot_WP_004192898.1_1377 [gene=mscL] [locus_tag=BMA_RS07055] [protein=large conductance mechanosensitive channel protein MscL] [protein_id=WP_004192898.1] [location=1560145..1560576] [gbkey=CDS]	1377	pathogenic	negative	unclassified	N	4: Potential Non-secreted Virulence factor	non_pathogenic
lcl|NC_006348.1_prot_WP_004191671.1_1378 [locus_tag=BMA_RS07060] [protein=hypothetical protein] [protein_id=WP_004191671.1] [location=1560943..1561386] [gbkey=CDS]	1378	negative	negative	non_pathogenic	N	-	non_pathogenic
lcl|NC_006348.1_prot_WP_004191998.1_1379 [locus_tag=BMA_RS07065] [protein=IS1182-like element ISBma2 family transposase] [protein_id=WP_004191998.1] [location=complement(1561479..1562942)] [gbkey=CDS]	1379	pathogenic	negative	unclassified	N	4: Potential Non-secreted Virulence factor	non_pathogenic
lcl|NC_006348.1_prot_WP_004193471.1_1380 [locus_tag=BMA_RS07070] [protein=ureidoglycolate lyase] [protein_id=WP_004193471.1] [location=complement(1563860..1564372)] [gbkey=CDS]	1380	pathogenic	negative	unclassified	N	4: Potential Non-secreted Virulence factor	non_pathogenic
lcl|NC_006348.1_prot_WP_004553942.1_1381 [gene=alc] [locus_tag=BMA_RS07075] [protein=allantoicase] [protein_id=WP_004553942.1] [location=complement(1564369..1565382)] [gbkey=CDS]	1381	negative	negative	non_pathogenic	N	-	non_pathogenic
lcl|NC_006348.1_prot_WP_038796298.1_1382 [gene=uraD] [locus_tag=BMA_RS07080] [protein=2-oxo-4-hydroxy-4-carboxy-5-ureidoimidazoline decarboxylase] [protein_id=WP_038796298.1] [location=complement(1565611..1566132)] [gbkey=CDS]	1382	negative	negative	non_pathogenic	N	-	non_pathogenic
lcl|NC_006348.1_prot_WP_004193045.1_1383 [gene=puuE] [locus_tag=BMA_RS07085] [protein=allantoinase PuuE] [protein_id=WP_004193045.1] [location=complement(1566132..1567085)] [gbkey=CDS]	1383	negative	negative	non_pathogenic	N	-	non_pathogenic
lcl|NC_006348.1_prot_WP_004191552.1_1384 [locus_tag=BMA_RS07090] [protein=aspartate/glutamate racemase family protein] [protein_id=WP_004191552.1] [location=complement(1567327..1568169)] [gbkey=CDS]	1384	pathogenic	negative	unclassified	N	4: Potential Non-secreted Virulence factor	non_pathogenic
lcl|NC_006348.1_prot_WP_004197060.1_1385 [locus_tag=BMA_RS07095] [protein=NCS1 family nucleobase:cation symporter-1] [protein_id=WP_004197060.1] [location=complement(1568180..1569670)] [gbkey=CDS]	1385	negative	negative	non_pathogenic	N	-	non_pathogenic
lcl|NC_006348.1_prot_WP_004193023.1_1386 [locus_tag=BMA_RS07100] [protein=GntR family transcriptional regulator] [protein_id=WP_004193023.1] [location=complement(1569825..1570520)] [gbkey=CDS]	1386	pathogenic	negative	unclassified	N	4: Potential Non-secreted Virulence factor	non_pathogenic
lcl|NC_006348.1_prot_WP_004190171.1_1387 [locus_tag=BMA_RS07105] [protein=ISL3-like element ISBma1 family transposase] [protein_id=WP_004190171.1] [location=complement(1570805..1572025)] [gbkey=CDS]	1387	negative	negative	non_pathogenic	N	-	non_pathogenic
lcl|NC_006348.1_prot_WP_004191814.1_1388 [gene=ldcA] [locus_tag=BMA_RS07110] [protein=muramoyltetrapeptide carboxypeptidase] [protein_id=WP_004191814.1] [location=complement(1572157..1573098)] [gbkey=CDS]	1388	negative	negative	non_pathogenic	N	-	non_pathogenic
lcl|NC_006348.1_prot_WP_004191221.1_1389 [gene=tadA] [locus_tag=BMA_RS07115] [protein=tRNA adenosine(34) deaminase TadA] [protein_id=WP_004191221.1] [location=complement(1573154..1573750)] [gbkey=CDS]	1389	negative	negative	non_pathogenic	N	-	non_pathogenic
lcl|NC_006348.1_prot_WP_004193068.1_1390 [locus_tag=BMA_RS07120] [protein=DUF1992 domain-containing protein] [protein_id=WP_004193068.1] [location=complement(1573747..1574148)] [gbkey=CDS]	1390	negative	pathogenic	unclassified	N	4: Potential Non-secreted Virulence factor	non_pathogenic
lcl|NC_006348.1_prot_WP_004535966.1_1391 [locus_tag=BMA_RS26520] [protein=hypothetical protein] [protein_id=WP_004535966.1] [location=complement(1574473..1574628)] [gbkey=CDS]	1391	negative	negative	non_pathogenic	N	-	non_pathogenic
lcl|NC_006348.1_prot_WP_004192577.1_1392 [locus_tag=BMA_RS07125] [protein=DUF1993 domain-containing protein] [protein_id=WP_004192577.1] [location=complement(1574948..1575454)] [gbkey=CDS]	1392	negative	negative	non_pathogenic	N	-	non_pathogenic
lcl|NC_006348.1_prot_1393 [locus_tag=BMA_RS07130] [protein=MFS transporter] [pseudo=true] [location=1575822..1577042] [gbkey=CDS]	1393	pathogenic	pathogenic	pathogenic	N	2: Non-secreted Virulence factor	non_pathogenic
lcl|NC_006348.1_prot_WP_004192212.1_1394 [locus_tag=BMA_RS07135] [protein=hypothetical protein] [protein_id=WP_004192212.1] [location=1577039..1577230] [gbkey=CDS]	1394	negative	negative	non_pathogenic	N	-	non_pathogenic
lcl|NC_006348.1_prot_WP_004193192.1_1395 [gene=guaA] [locus_tag=BMA_RS07140] [protein=glutamine-hydrolyzing GMP synthase] [protein_id=WP_004193192.1] [location=complement(1578375..1579994)] [gbkey=CDS]	1395	pathogenic	negative	unclassified	N	4: Potential Non-secreted Virulence factor	non_pathogenic
lcl|NC_006348.1_prot_WP_004191528.1_1396 [locus_tag=BMA_RS07145] [protein=hypothetical protein] [protein_id=WP_004191528.1] [location=complement(1580122..1580775)] [gbkey=CDS]	1396	negative	pathogenic	unclassified	N	4: Potential Non-secreted Virulence factor	non_pathogenic
lcl|NC_006348.1_prot_WP_004192833.1_1397 [gene=guaB] [locus_tag=BMA_RS07150] [protein=IMP dehydrogenase] [protein_id=WP_004192833.1] [location=complement(1580782..1582242)] [gbkey=CDS]	1397	pathogenic	negative	unclassified	N	4: Potential Non-secreted Virulence factor	non_pathogenic
lcl|NC_006348.1_prot_WP_004191988.1_1398 [locus_tag=BMA_RS07155] [protein=DUF899 domain-containing protein] [protein_id=WP_004191988.1] [location=complement(1582660..1583424)] [gbkey=CDS]	1398	negative	negative	non_pathogenic	N	-	non_pathogenic
lcl|NC_006348.1_prot_1399 [locus_tag=BMA_RS07160] [protein=helix-turn-helix domain-containing protein] [pseudo=true] [location=1583561..1584780] [gbkey=CDS]	1399	negative	pathogenic	unclassified	N	4: Potential Non-secreted Virulence factor	non_pathogenic
lcl|NC_006348.1_prot_WP_004193629.1_1400 [locus_tag=BMA_RS07165] [protein=PQQ-binding-like beta-propeller repeat protein] [protein_id=WP_004193629.1] [location=1584812..1585495] [gbkey=CDS]	1400	pathogenic	negative	unclassified	N	4: Potential Non-secreted Virulence factor	non_pathogenic
lcl|NC_006348.1_prot_WP_004193566.1_1401 [locus_tag=BMA_RS07170] [protein=DMT family transporter] [protein_id=WP_004193566.1] [location=1585830..1586798] [gbkey=CDS]	1401	negative	pathogenic	unclassified	N	4: Potential Non-secreted Virulence factor	non_pathogenic
lcl|NC_006348.1_prot_WP_004192405.1_1402 [locus_tag=BMA_RS07175] [protein=RnfH family protein] [protein_id=WP_004192405.1] [location=complement(1586943..1587266)] [gbkey=CDS]	1402	negative	negative	non_pathogenic	N	-	non_pathogenic
lcl|NC_006348.1_prot_WP_004192775.1_1403 [locus_tag=BMA_RS07180] [protein=type II toxin-antitoxin system RatA family toxin] [protein_id=WP_004192775.1] [location=complement(1587272..1587709)] [gbkey=CDS]	1403	negative	negative	non_pathogenic	N	-	non_pathogenic
lcl|NC_006348.1_prot_WP_004197080.1_1404 [gene=smpB] [locus_tag=BMA_RS07185] [protein=SsrA-binding protein SmpB] [protein_id=WP_004197080.1] [location=1587807..1588253] [gbkey=CDS]	1404	negative	negative	non_pathogenic	N	-	non_pathogenic
lcl|NC_006348.1_prot_WP_004192895.1_1405 [locus_tag=BMA_RS07190] [protein=SPFH/Band 7/PHB domain protein] [protein_id=WP_004192895.1] [location=complement(1588422..1589369)] [gbkey=CDS]	1405	pathogenic	pathogenic	pathogenic	N	2: Non-secreted Virulence factor	non_pathogenic
lcl|NC_006348.1_prot_WP_004192504.1_1406 [locus_tag=BMA_RS07195] [protein=hypothetical protein] [protein_id=WP_004192504.1] [location=complement(1589449..1589883)] [gbkey=CDS]	1406	negative	negative	non_pathogenic	N	-	non_pathogenic
lcl|NC_006348.1_prot_WP_004193522.1_1407 [gene=ppsA] [locus_tag=BMA_RS07200] [protein=phosphoenolpyruvate synthase] [protein_id=WP_004193522.1] [location=complement(1590011..1592410)] [gbkey=CDS]	1407	pathogenic	negative	unclassified	N	4: Potential Non-secreted Virulence factor	non_pathogenic
lcl|NC_006348.1_prot_WP_172964746.1_1408 [locus_tag=BMA_RS07205] [protein=hypothetical protein] [protein_id=WP_172964746.1] [location=1592434..1592979] [gbkey=CDS]	1408	negative	negative	non_pathogenic	N	-	non_pathogenic
lcl|NC_006348.1_prot_WP_162473588.1_1409 [locus_tag=BMA_RS07210] [protein=phytochelatin synthase family protein] [protein_id=WP_162473588.1] [location=complement(1593155..1594186)] [gbkey=CDS]	1409	negative	pathogenic	unclassified	N	4: Potential Non-secreted Virulence factor	non_pathogenic
lcl|NC_006348.1_prot_WP_004193325.1_1410 [locus_tag=BMA_RS07215] [protein=S53 family peptidase] [protein_id=WP_004193325.1] [location=complement(1594219..1596120)] [gbkey=CDS]	1410	negative	pathogenic	unclassified	Y	3: Potential Secreted Virulence factor	non_pathogenic
lcl|NC_006348.1_prot_WP_004192738.1_1411 [locus_tag=BMA_RS07220] [protein=kinase/pyrophosphorylase] [protein_id=WP_004192738.1] [location=1596655..1597470] [gbkey=CDS]	1411	negative	negative	non_pathogenic	N	-	non_pathogenic
lcl|NC_006348.1_prot_WP_004191284.1_1412 [locus_tag=BMA_RS07225] [protein=RNA methyltransferase] [protein_id=WP_004191284.1] [location=complement(1597672..1598460)] [gbkey=CDS]	1412	negative	negative	non_pathogenic	N	-	non_pathogenic
lcl|NC_006348.1_prot_WP_004191384.1_1413 [gene=rnhB] [locus_tag=BMA_RS07230] [protein=ribonuclease HII] [protein_id=WP_004191384.1] [location=complement(1598457..1599101)] [gbkey=CDS]	1413	negative	negative	non_pathogenic	N	-	non_pathogenic
lcl|NC_006348.1_prot_WP_004192608.1_1414 [gene=lpxB] [locus_tag=BMA_RS07235] [protein=lipid-A-disaccharide synthase] [protein_id=WP_004192608.1] [location=complement(1599101..1600267)] [gbkey=CDS]	1414	pathogenic	negative	unclassified	N	4: Potential Non-secreted Virulence factor	non_pathogenic
lcl|NC_006348.1_prot_WP_004193051.1_1415 [gene=lpxA] [locus_tag=BMA_RS07240] [protein=acyl-ACP--UDP-N-acetylglucosamine O-acyltransferase] [protein_id=WP_004193051.1] [location=complement(1600271..1601059)] [gbkey=CDS]	1415	pathogenic	pathogenic	pathogenic	N	2: Non-secreted Virulence factor	non_pathogenic
lcl|NC_006348.1_prot_WP_004192266.1_1416 [gene=fabZ] [locus_tag=BMA_RS07245] [protein=3-hydroxyacyl-ACP dehydratase FabZ] [protein_id=WP_004192266.1] [location=complement(1601115..1601582)] [gbkey=CDS]	1416	negative	negative	non_pathogenic	N	-	non_pathogenic
lcl|NC_006348.1_prot_WP_004191858.1_1417 [gene=lpxD] [locus_tag=BMA_RS07250] [protein=UDP-3-O-(3-hydroxymyristoyl)glucosamine N-acyltransferase] [protein_id=WP_004191858.1] [location=complement(1601728..1602813)] [gbkey=CDS]	1417	pathogenic	negative	unclassified	N	4: Potential Non-secreted Virulence factor	non_pathogenic
lcl|NC_006348.1_prot_WP_009930951.1_1418 [locus_tag=BMA_RS07255] [protein=OmpH family outer membrane protein] [protein_id=WP_009930951.1] [location=complement(1602830..1603333)] [gbkey=CDS]	1418	pathogenic	negative	unclassified	Y	3: Potential Secreted Virulence factor	non_pathogenic
lcl|NC_006348.1_prot_WP_004197083.1_1419 [gene=bamA] [locus_tag=BMA_RS07260] [protein=outer membrane protein assembly factor BamA] [protein_id=WP_004197083.1] [location=complement(1603401..1605710)] [gbkey=CDS]	1419	pathogenic	negative	unclassified	Y	3: Potential Secreted Virulence factor	non_pathogenic
lcl|NC_006348.1_prot_WP_004192799.1_1420 [gene=rseP] [locus_tag=BMA_RS07265] [protein=RIP metalloprotease RseP] [protein_id=WP_004192799.1] [location=complement(1605775..1607166)] [gbkey=CDS]	1420	pathogenic	negative	unclassified	N	4: Potential Non-secreted Virulence factor	non_pathogenic
lcl|NC_006348.1_prot_WP_004193915.1_1421 [locus_tag=BMA_RS07270] [protein=1-deoxy-D-xylulose-5-phosphate reductoisomerase] [protein_id=WP_004193915.1] [location=complement(1607184..1608380)] [gbkey=CDS]	1421	negative	negative	non_pathogenic	N	-	non_pathogenic
lcl|NC_006348.1_prot_WP_004192138.1_1422 [locus_tag=BMA_RS07275] [protein=phosphatidate cytidylyltransferase] [protein_id=WP_004192138.1] [location=complement(1608395..1609216)] [gbkey=CDS]	1422	negative	negative	non_pathogenic	N	-	non_pathogenic
lcl|NC_006348.1_prot_WP_004193978.1_1423 [gene=uppS] [locus_tag=BMA_RS07280] [protein=polyprenyl diphosphate synthase] [protein_id=WP_004193978.1] [location=complement(1609210..1609992)] [gbkey=CDS]	1423	negative	negative	non_pathogenic	N	-	non_pathogenic
lcl|NC_006348.1_prot_WP_004192143.1_1424 [gene=frr] [locus_tag=BMA_RS07285] [protein=ribosome recycling factor] [protein_id=WP_004192143.1] [location=complement(1610040..1610600)] [gbkey=CDS]	1424	pathogenic	negative	unclassified	N	4: Potential Non-secreted Virulence factor	non_pathogenic
lcl|NC_006348.1_prot_WP_004193606.1_1425 [gene=pyrH] [locus_tag=BMA_RS07290] [protein=UMP kinase] [protein_id=WP_004193606.1] [location=complement(1610691..1611404)] [gbkey=CDS]	1425	negative	negative	non_pathogenic	N	-	non_pathogenic
lcl|NC_006348.1_prot_WP_004197087.1_1426 [gene=tsf] [locus_tag=BMA_RS07295] [protein=translation elongation factor Ts] [protein_id=WP_004197087.1] [location=complement(1611583..1612464)] [gbkey=CDS]	1426	negative	negative	non_pathogenic	N	-	non_pathogenic
lcl|NC_006348.1_prot_WP_004193246.1_1427 [gene=rpsB] [locus_tag=BMA_RS07300] [protein=30S ribosomal protein S2] [protein_id=WP_004193246.1] [location=complement(1612647..1613387)] [gbkey=CDS]	1427	negative	negative	non_pathogenic	N	-	non_pathogenic
lcl|NC_006348.1_prot_WP_004193235.1_1428 [gene=map] [locus_tag=BMA_RS07305] [protein=type I methionyl aminopeptidase] [protein_id=WP_004193235.1] [location=1613869..1614684] [gbkey=CDS]	1428	negative	negative	non_pathogenic	N	-	non_pathogenic
lcl|NC_006348.1_prot_WP_004197089.1_1429 [locus_tag=BMA_RS07310] [protein=[protein-PII] uridylyltransferase] [protein_id=WP_004197089.1] [location=1614850..1617426] [gbkey=CDS]	1429	negative	negative	non_pathogenic	N	-	non_pathogenic
lcl|NC_006348.1_prot_WP_004192730.1_1430 [locus_tag=BMA_RS07315] [protein=pseudouridine synthase] [protein_id=WP_004192730.1] [location=1617441..1619132] [gbkey=CDS]	1430	negative	pathogenic	unclassified	N	4: Potential Non-secreted Virulence factor	non_pathogenic
lcl|NC_006348.1_prot_WP_004193946.1_1431 [gene=def] [locus_tag=BMA_RS07320] [protein=peptide deformylase] [protein_id=WP_004193946.1] [location=complement(1619327..1619860)] [gbkey=CDS]	1431	negative	negative	non_pathogenic	N	-	non_pathogenic
lcl|NC_006348.1_prot_WP_004192539.1_1432 [gene=ligA] [locus_tag=BMA_RS07325] [protein=NAD-dependent DNA ligase LigA] [protein_id=WP_004192539.1] [location=complement(1619857..1621932)] [gbkey=CDS]	1432	negative	negative	non_pathogenic	N	-	non_pathogenic
lcl|NC_006348.1_prot_WP_004193643.1_1433 [locus_tag=BMA_RS07330] [protein=cell division protein FtsZ] [protein_id=WP_004193643.1] [location=complement(1622370..1623626)] [gbkey=CDS]	1433	negative	pathogenic	unclassified	N	4: Potential Non-secreted Virulence factor	non_pathogenic
lcl|NC_006348.1_prot_WP_004198894.1_1434 [gene=smc] [locus_tag=BMA_RS07335] [protein=chromosome segregation protein SMC] [protein_id=WP_004198894.1] [location=complement(1623708..1627220)] [gbkey=CDS]	1434	pathogenic	negative	unclassified	N	4: Potential Non-secreted Virulence factor	non_pathogenic
lcl|NC_006348.1_prot_WP_004193291.1_1435 [locus_tag=BMA_RS07340] [protein=DMT family transporter] [protein_id=WP_004193291.1] [location=complement(1627371..1628318)] [gbkey=CDS]	1435	negative	negative	non_pathogenic	N	-	non_pathogenic
lcl|NC_006348.1_prot_WP_004198896.1_1436 [gene=dapC] [locus_tag=BMA_RS07345] [protein=succinyldiaminopimelate transaminase] [protein_id=WP_004198896.1] [location=1628583..1629815] [gbkey=CDS]	1436	pathogenic	pathogenic	pathogenic	N	2: Non-secreted Virulence factor	non_pathogenic
lcl|NC_006348.1_prot_WP_004191680.1_1437 [gene=dapD] [locus_tag=BMA_RS07350] [protein=2,3,4,5-tetrahydropyridine-2,6-dicarboxylate N-succinyltransferase] [protein_id=WP_004191680.1] [location=1629872..1630699] [gbkey=CDS]	1437	pathogenic	negative	unclassified	N	4: Potential Non-secreted Virulence factor	non_pathogenic
lcl|NC_006348.1_prot_WP_004193178.1_1438 [locus_tag=BMA_RS07355] [protein=arsenate reductase] [protein_id=WP_004193178.1] [location=1630699..1631067] [gbkey=CDS]	1438	negative	negative	non_pathogenic	N	-	non_pathogenic
lcl|NC_006348.1_prot_WP_004191377.1_1439 [gene=dapE] [locus_tag=BMA_RS07360] [protein=succinyl-diaminopimelate desuccinylase] [protein_id=WP_004191377.1] [location=1631141..1632280] [gbkey=CDS]	1439	negative	negative	non_pathogenic	N	-	non_pathogenic
lcl|NC_006348.1_prot_WP_004192731.1_1440 [gene=prmB] [locus_tag=BMA_RS07365] [protein=50S ribosomal protein L3 N(5)-glutamine methyltransferase] [protein_id=WP_004192731.1] [location=1632294..1633217] [gbkey=CDS]	1440	pathogenic	negative	unclassified	N	4: Potential Non-secreted Virulence factor	non_pathogenic
lcl|NC_006348.1_prot_WP_004191365.1_1441 [gene=cls] [locus_tag=BMA_RS07370] [protein=cardiolipin synthase] [protein_id=WP_004191365.1] [location=1633400..1634839] [gbkey=CDS]	1441	pathogenic	negative	unclassified	Y	3: Potential Secreted Virulence factor	pathogenic
lcl|NC_006348.1_prot_WP_004192400.1_1442 [locus_tag=BMA_RS07375] [protein=glutathione peroxidase] [protein_id=WP_004192400.1] [location=complement(1634952..1635431)] [gbkey=CDS]	1442	negative	negative	non_pathogenic	N	-	non_pathogenic
lcl|NC_006348.1_prot_WP_004193847.1_1443 [locus_tag=BMA_RS07380] [protein=ATP-binding cassette domain-containing protein] [protein_id=WP_004193847.1] [location=1635577..1637517] [gbkey=CDS]	1443	pathogenic	negative	unclassified	N	4: Potential Non-secreted Virulence factor	non_pathogenic
lcl|NC_006348.1_prot_WP_004534661.1_1444 [locus_tag=BMA_RS07385] [protein=DUF2866 domain-containing protein] [protein_id=WP_004534661.1] [location=complement(1637605..1637871)] [gbkey=CDS]	1444	negative	negative	non_pathogenic	N	-	non_pathogenic
lcl|NC_006348.1_prot_WP_004193568.1_1445 [gene=radA] [locus_tag=BMA_RS07390] [protein=DNA repair protein RadA] [protein_id=WP_004193568.1] [location=complement(1638035..1639411)] [gbkey=CDS]	1445	pathogenic	negative	unclassified	N	4: Potential Non-secreted Virulence factor	non_pathogenic
lcl|NC_006348.1_prot_WP_004191260.1_1446 [gene=alr] [locus_tag=BMA_RS07395] [protein=alanine racemase] [protein_id=WP_004191260.1] [location=complement(1639422..1640492)] [gbkey=CDS]	1446	negative	negative	non_pathogenic	N	-	non_pathogenic
lcl|NC_006348.1_prot_WP_004266648.1_1447 [gene=lplT] [locus_tag=BMA_RS07400] [protein=lysophospholipid transporter LplT] [protein_id=WP_004266648.1] [location=1640704..1642011] [gbkey=CDS]	1447	negative	negative	non_pathogenic	N	-	non_pathogenic
lcl|NC_006348.1_prot_WP_004191539.1_1448 [gene=thiD] [locus_tag=BMA_RS07405] [protein=bifunctional hydroxymethylpyrimidine kinase/phosphomethylpyrimidine kinase] [protein_id=WP_004191539.1] [location=1642122..1642931] [gbkey=CDS]	1448	negative	negative	non_pathogenic	N	-	non_pathogenic
lcl|NC_006348.1_prot_WP_004192105.1_1449 [locus_tag=BMA_RS07410] [protein=DUF1853 family protein] [protein_id=WP_004192105.1] [location=complement(1643315..1644295)] [gbkey=CDS]	1449	negative	negative	non_pathogenic	Y	-	non_pathogenic
lcl|NC_006348.1_prot_WP_024900406.1_1450 [locus_tag=BMA_RS07415] [protein=uracil-DNA glycosylase] [protein_id=WP_024900406.1] [location=complement(1644292..1645641)] [gbkey=CDS]	1450	negative	negative	non_pathogenic	N	-	non_pathogenic
lcl|NC_006348.1_prot_WP_004191864.1_1451 [gene=rimI] [locus_tag=BMA_RS07420] [protein=ribosomal protein S18-alanine N-acetyltransferase] [protein_id=WP_004191864.1] [location=complement(1645628..1646125)] [gbkey=CDS]	1451	pathogenic	negative	unclassified	N	4: Potential Non-secreted Virulence factor	non_pathogenic
lcl|NC_006348.1_prot_WP_004199104.1_1452 [gene=tsaB] [locus_tag=BMA_RS07425] [protein=tRNA (adenosine(37)-N6)-threonylcarbamoyltransferase complex dimerization subunit type 1 TsaB] [protein_id=WP_004199104.1] [location=complement(1646122..1646883)] [gbkey=CDS]	1452	negative	negative	non_pathogenic	N	-	non_pathogenic
lcl|NC_006348.1_prot_WP_004191359.1_1453 [locus_tag=BMA_RS07430] [protein=acyl-CoA-binding protein] [protein_id=WP_004191359.1] [location=1647053..1647322] [gbkey=CDS]	1453	negative	negative	non_pathogenic	N	-	non_pathogenic
lcl|NC_006348.1_prot_WP_004192408.1_1454 [locus_tag=BMA_RS07435] [protein=DEAD/DEAH box helicase] [protein_id=WP_004192408.1] [location=1647768..1649318] [gbkey=CDS]	1454	pathogenic	pathogenic	pathogenic	N	2: Non-secreted Virulence factor	non_pathogenic
lcl|NC_006348.1_prot_WP_011203959.1_1455 [locus_tag=BMA_RS07440] [protein=IS1182-like element ISBma2 family transposase] [protein_id=WP_011203959.1] [location=1649447..1650910] [gbkey=CDS]	1455	pathogenic	negative	unclassified	N	4: Potential Non-secreted Virulence factor	non_pathogenic
lcl|NC_006348.1_prot_WP_004192082.1_1456 [gene=aceA] [locus_tag=BMA_RS07445] [protein=isocitrate lyase] [protein_id=WP_004192082.1] [location=1651302..1652609] [gbkey=CDS]	1456	pathogenic	negative	unclassified	N	4: Potential Non-secreted Virulence factor	non_pathogenic
lcl|NC_006348.1_prot_WP_004193608.1_1457 [locus_tag=BMA_RS07450] [protein=universal stress protein] [protein_id=WP_004193608.1] [location=complement(1652869..1653303)] [gbkey=CDS]	1457	negative	negative	non_pathogenic	N	-	non_pathogenic
lcl|NC_006348.1_prot_WP_004266649.1_1458 [locus_tag=BMA_RS07455] [protein=LysR family transcriptional regulator] [protein_id=WP_004266649.1] [location=complement(1653583..1654485)] [gbkey=CDS]	1458	pathogenic	negative	unclassified	Y	3: Potential Secreted Virulence factor	non_pathogenic
lcl|NC_006348.1_prot_WP_004191291.1_1459 [locus_tag=BMA_RS07460] [protein=haloacid dehalogenase type II] [protein_id=WP_004191291.1] [location=1654624..1655427] [gbkey=CDS]	1459	pathogenic	pathogenic	pathogenic	N	2: Non-secreted Virulence factor	non_pathogenic
lcl|NC_006348.1_prot_WP_004193967.1_1460 [gene=aceB] [locus_tag=BMA_RS07465] [protein=malate synthase A] [protein_id=WP_004193967.1] [location=1655480..1657072] [gbkey=CDS]	1460	pathogenic	negative	unclassified	N	4: Potential Non-secreted Virulence factor	non_pathogenic
lcl|NC_006348.1_prot_WP_004199541.1_1461 [locus_tag=BMA_RS07470] [protein=gamma-glutamylcyclotransferase] [protein_id=WP_004199541.1] [location=complement(1657948..1658355)] [gbkey=CDS]	1461	negative	negative	non_pathogenic	N	-	non_pathogenic
lcl|NC_006348.1_prot_WP_004191744.1_1462 [gene=rraA] [locus_tag=BMA_RS07475] [protein=ribonuclease E activity regulator RraA] [protein_id=WP_004191744.1] [location=complement(1658403..1658900)] [gbkey=CDS]	1462	negative	negative	non_pathogenic	N	-	non_pathogenic
lcl|NC_006348.1_prot_WP_004192042.1_1463 [locus_tag=BMA_RS07480] [protein=helix-turn-helix transcriptional regulator] [protein_id=WP_004192042.1] [location=1659030..1659893] [gbkey=CDS]	1463	pathogenic	pathogenic	pathogenic	N	2: Non-secreted Virulence factor	non_pathogenic
lcl|NC_006348.1_prot_WP_223233005.1_1464 [locus_tag=BMA_RS07485] [protein=hypothetical protein] [protein_id=WP_223233005.1] [location=complement(1660062..1660328)] [gbkey=CDS]	1464	negative	negative	non_pathogenic	N	-	non_pathogenic
lcl|NC_006348.1_prot_WP_004193286.1_1465 [locus_tag=BMA_RS07490] [protein=GNAT family N-acetyltransferase] [protein_id=WP_004193286.1] [location=complement(1660511..1660978)] [gbkey=CDS]	1465	pathogenic	pathogenic	pathogenic	N	2: Non-secreted Virulence factor	non_pathogenic
lcl|NC_006348.1_prot_WP_004197094.1_1466 [gene=gltX] [locus_tag=BMA_RS07510] [protein=glutamate--tRNA ligase] [protein_id=WP_004197094.1] [location=complement(1661770..1663179)] [gbkey=CDS]	1466	negative	negative	non_pathogenic	N	-	non_pathogenic
lcl|NC_006348.1_prot_WP_004192881.1_1467 [locus_tag=BMA_RS07515] [protein=patatin-like phospholipase family protein] [protein_id=WP_004192881.1] [location=1663638..1664681] [gbkey=CDS]	1467	pathogenic	negative	unclassified	Y	3: Potential Secreted Virulence factor	non_pathogenic
lcl|NC_006348.1_prot_WP_004193992.1_1468 [locus_tag=BMA_RS07520] [protein=C40 family peptidase] [protein_id=WP_004193992.1] [location=complement(1664847..1665551)] [gbkey=CDS]	1468	pathogenic	pathogenic	pathogenic	Y	1: Secreted Virulence factor	non_pathogenic
lcl|NC_006348.1_prot_WP_004192088.1_1469 [locus_tag=BMA_RS07525] [protein=dipeptide ABC transporter ATP-binding protein] [protein_id=WP_004192088.1] [location=complement(1665687..1667336)] [gbkey=CDS]	1469	pathogenic	negative	unclassified	N	4: Potential Non-secreted Virulence factor	non_pathogenic
lcl|NC_006348.1_prot_WP_004193524.1_1470 [locus_tag=BMA_RS07530] [protein=ABC transporter permease] [protein_id=WP_004193524.1] [location=complement(1667333..1668430)] [gbkey=CDS]	1470	negative	negative	non_pathogenic	Y	-	non_pathogenic
lcl|NC_006348.1_prot_WP_004191693.1_1471 [locus_tag=BMA_RS07535] [protein=ABC transporter permease subunit] [protein_id=WP_004191693.1] [location=complement(1668432..1669472)] [gbkey=CDS]	1471	negative	negative	non_pathogenic	Y	-	non_pathogenic
lcl|NC_006348.1_prot_WP_004193219.1_1472 [locus_tag=BMA_RS07540] [protein=extracellular solute-binding protein] [protein_id=WP_004193219.1] [location=complement(1669661..1671613)] [gbkey=CDS]	1472	negative	negative	non_pathogenic	Y	-	non_pathogenic
lcl|NC_006348.1_prot_WP_004191586.1_1473 [gene=fabI] [locus_tag=BMA_RS07545] [protein=enoyl-ACP reductase FabI] [protein_id=WP_004191586.1] [location=1671734..1672525] [gbkey=CDS]	1473	pathogenic	negative	unclassified	N	4: Potential Non-secreted Virulence factor	non_pathogenic
lcl|NC_006348.1_prot_WP_004192966.1_1474 [locus_tag=BMA_RS07550] [protein=hypothetical protein] [protein_id=WP_004192966.1] [location=complement(1672777..1673130)] [gbkey=CDS]	1474	pathogenic	negative	unclassified	Y	3: Potential Secreted Virulence factor	non_pathogenic
lcl|NC_006348.1_prot_WP_004197096.1_1475 [locus_tag=BMA_RS07555] [protein=hypothetical protein] [protein_id=WP_004197096.1] [location=1673390..1673605] [gbkey=CDS]	1475	negative	negative	non_pathogenic	N	-	non_pathogenic
lcl|NC_006348.1_prot_WP_004192023.1_1476 [locus_tag=BMA_RS07560] [protein=molybdopterin oxidoreductase family protein] [protein_id=WP_004192023.1] [location=complement(1673823..1676156)] [gbkey=CDS]	1476	negative	negative	non_pathogenic	N	-	non_pathogenic
lcl|NC_006348.1_prot_WP_004191307.1_1477 [locus_tag=BMA_RS26525] [protein=ferredoxin--NADP reductase] [protein_id=WP_004191307.1] [location=complement(1676649..1677422)] [gbkey=CDS]	1477	pathogenic	negative	unclassified	N	4: Potential Non-secreted Virulence factor	non_pathogenic
lcl|NC_006348.1_prot_1478 [gene=moaA] [locus_tag=BMA_RS26530] [protein=GTP 3',8-cyclase MoaA] [pseudo=true] [partial=3'] [location=complement(<1677493..1678419)] [gbkey=CDS]	1478	pathogenic	negative	unclassified	N	4: Potential Non-secreted Virulence factor	non_pathogenic
lcl|NC_006348.1_prot_WP_004192868.1_1479 [locus_tag=BMA_RS07570] [protein=ferredoxin family protein] [protein_id=WP_004192868.1] [location=complement(1678503..1678841)] [gbkey=CDS]	1479	pathogenic	negative	unclassified	N	4: Potential Non-secreted Virulence factor	non_pathogenic
lcl|NC_006348.1_prot_WP_004204251.1_1480 [locus_tag=BMA_RS07575] [protein=TetR/AcrR family transcriptional regulator] [protein_id=WP_004204251.1] [location=1679322..1679888] [gbkey=CDS]	1480	negative	negative	non_pathogenic	N	-	non_pathogenic
lcl|NC_006348.1_prot_WP_004197098.1_1481 [gene=map] [locus_tag=BMA_RS07580] [protein=type I methionyl aminopeptidase] [protein_id=WP_004197098.1] [location=complement(1679962..1680780)] [gbkey=CDS]	1481	negative	negative	non_pathogenic	Y	-	non_pathogenic
lcl|NC_006348.1_prot_WP_004192010.1_1482 [locus_tag=BMA_RS07585] [protein=ParD-like family protein] [protein_id=WP_004192010.1] [location=complement(1680780..1681004)] [gbkey=CDS]	1482	negative	pathogenic	unclassified	N	4: Potential Non-secreted Virulence factor	non_pathogenic
lcl|NC_006348.1_prot_WP_004193579.1_1483 [locus_tag=BMA_RS26535] [protein=hypothetical protein] [protein_id=WP_004193579.1] [location=complement(1680995..1681279)] [gbkey=CDS]	1483	negative	negative	non_pathogenic	N	-	non_pathogenic
lcl|NC_006348.1_prot_WP_011204021.1_1484 [locus_tag=BMA_RS07595] [protein=lyase family protein] [protein_id=WP_011204021.1] [location=complement(1681288..1683978)] [gbkey=CDS]	1484	pathogenic	pathogenic	pathogenic	N	2: Non-secreted Virulence factor	non_pathogenic
lcl|NC_006348.1_prot_WP_004191862.1_1485 [locus_tag=BMA_RS07600] [protein=cysteine synthase family protein] [protein_id=WP_004191862.1] [location=complement(1684058..1685122)] [gbkey=CDS]	1485	pathogenic	negative	unclassified	N	4: Potential Non-secreted Virulence factor	non_pathogenic
lcl|NC_006348.1_prot_WP_004192923.1_1486 [locus_tag=BMA_RS07605] [protein=kinase] [protein_id=WP_004192923.1] [location=complement(1685127..1686326)] [gbkey=CDS]	1486	pathogenic	negative	unclassified	N	4: Potential Non-secreted Virulence factor	non_pathogenic
lcl|NC_006348.1_prot_WP_004199549.1_1487 [gene=cysD] [locus_tag=BMA_RS07610] [protein=sulfate adenylyltransferase subunit CysD] [protein_id=WP_004199549.1] [location=complement(1686349..1687314)] [gbkey=CDS]	1487	negative	negative	non_pathogenic	N	-	non_pathogenic
lcl|NC_006348.1_prot_WP_004191959.1_1488 [locus_tag=BMA_RS07615] [protein=galactosyltransferase-related protein] [protein_id=WP_004191959.1] [location=complement(1687470..1688288)] [gbkey=CDS]	1488	pathogenic	negative	unclassified	N	4: Potential Non-secreted Virulence factor	non_pathogenic
lcl|NC_006348.1_prot_WP_004193389.1_1489 [locus_tag=BMA_RS07620] [protein=phosphoserine transaminase] [protein_id=WP_004193389.1] [location=complement(1688371..1689465)] [gbkey=CDS]	1489	negative	pathogenic	unclassified	N	4: Potential Non-secreted Virulence factor	non_pathogenic
lcl|NC_006348.1_prot_WP_004192489.1_1490 [locus_tag=BMA_RS07625] [protein=acyltransferase] [protein_id=WP_004192489.1] [location=complement(1689506..1690636)] [gbkey=CDS]	1490	negative	negative	non_pathogenic	N	-	non_pathogenic
lcl|NC_006348.1_prot_WP_004193876.1_1491 [locus_tag=BMA_RS07630] [protein=hypothetical protein] [protein_id=WP_004193876.1] [location=complement(1690685..1691809)] [gbkey=CDS]	1491	negative	negative	non_pathogenic	N	-	non_pathogenic
lcl|NC_006348.1_prot_WP_004192821.1_1492 [locus_tag=BMA_RS07635] [protein=transketolase] [protein_id=WP_004192821.1] [location=complement(1691806..1692717)] [gbkey=CDS]	1492	negative	negative	non_pathogenic	N	-	non_pathogenic
lcl|NC_006348.1_prot_WP_004191682.1_1493 [locus_tag=BMA_RS07640] [protein=transketolase] [protein_id=WP_004191682.1] [location=complement(1692714..1693538)] [gbkey=CDS]	1493	pathogenic	negative	unclassified	N	4: Potential Non-secreted Virulence factor	non_pathogenic
lcl|NC_006348.1_prot_WP_004199551.1_1494 [locus_tag=BMA_RS07645] [protein=sulfotransferase] [protein_id=WP_004199551.1] [location=complement(1693558..1694592)] [gbkey=CDS]	1494	pathogenic	negative	unclassified	N	4: Potential Non-secreted Virulence factor	non_pathogenic
lcl|NC_006348.1_prot_WP_004192092.1_1495 [locus_tag=BMA_RS07650] [protein=hypothetical protein] [protein_id=WP_004192092.1] [location=complement(1694640..1695419)] [gbkey=CDS]	1495	pathogenic	negative	unclassified	N	4: Potential Non-secreted Virulence factor	non_pathogenic
lcl|NC_006348.1_prot_WP_004193530.1_1496 [locus_tag=BMA_RS07655] [protein=methyltransferase domain-containing protein] [protein_id=WP_004193530.1] [location=complement(1695439..1696287)] [gbkey=CDS]	1496	pathogenic	negative	unclassified	N	4: Potential Non-secreted Virulence factor	non_pathogenic
lcl|NC_006348.1_prot_WP_004192444.1_1497 [locus_tag=BMA_RS07660] [protein=TauD/TfdA family dioxygenase] [protein_id=WP_004192444.1] [location=complement(1696357..1697235)] [gbkey=CDS]	1497	pathogenic	negative	unclassified	N	4: Potential Non-secreted Virulence factor	non_pathogenic
lcl|NC_006348.1_prot_WP_004192709.1_1498 [locus_tag=BMA_RS07665] [protein=sulfotransferase family 2 domain-containing protein] [protein_id=WP_004192709.1] [location=complement(1697240..1698037)] [gbkey=CDS]	1498	pathogenic	negative	unclassified	N	4: Potential Non-secreted Virulence factor	non_pathogenic
lcl|NC_006348.1_prot_WP_226988291.1_1499 [locus_tag=BMA_RS07670] [protein=non-ribosomal peptide synthetase] [protein_id=WP_226988291.1] [location=complement(1698034..1703538)] [gbkey=CDS]	1499	pathogenic	pathogenic	pathogenic	N	2: Non-secreted Virulence factor	non_pathogenic
lcl|NC_006348.1_prot_1500 [locus_tag=BMA_RS07675] [protein=amino acid adenylation domain-containing protein] [pseudo=true] [partial=3'] [location=complement(<1703601..1706804)] [gbkey=CDS]	1500	pathogenic	pathogenic	pathogenic	N	2: Non-secreted Virulence factor	non_pathogenic
lcl|NC_006348.1_prot_WP_004197109.1_1501 [locus_tag=BMA_RS07680] [protein=FAD/NAD(P)-binding protein] [protein_id=WP_004197109.1] [location=complement(1707053..1708453)] [gbkey=CDS]	1501	pathogenic	negative	unclassified	N	4: Potential Non-secreted Virulence factor	non_pathogenic
lcl|NC_006348.1_prot_WP_004193284.1_1502 [locus_tag=BMA_RS07685] [protein=MFS transporter] [protein_id=WP_004193284.1] [location=complement(1708670..1709971)] [gbkey=CDS]	1502	pathogenic	pathogenic	pathogenic	N	2: Non-secreted Virulence factor	non_pathogenic
lcl|NC_006348.1_prot_WP_004199553.1_1503 [locus_tag=BMA_RS07690] [protein=non-ribosomal peptide synthetase] [protein_id=WP_004199553.1] [location=complement(1710039..1711877)] [gbkey=CDS]	1503	pathogenic	negative	unclassified	N	4: Potential Non-secreted Virulence factor	non_pathogenic
lcl|NC_006348.1_prot_WP_171903357.1_1504 [gene=cysC] [locus_tag=BMA_RS07695] [protein=adenylyl-sulfate kinase] [protein_id=WP_171903357.1] [location=complement(1711928..1713388)] [gbkey=CDS]	1504	pathogenic	negative	unclassified	N	4: Potential Non-secreted Virulence factor	non_pathogenic
lcl|NC_006348.1_prot_WP_004524756.1_1505 [locus_tag=BMA_RS26240] [protein=hypothetical protein] [protein_id=WP_004524756.1] [location=complement(1713943..1714176)] [gbkey=CDS]	1505	negative	negative	non_pathogenic	N	-	non_pathogenic
lcl|NC_006348.1_prot_WP_004192886.1_1506 [locus_tag=BMA_RS07705] [protein=efflux RND transporter periplasmic adaptor subunit] [protein_id=WP_004192886.1] [location=1714860..1716098] [gbkey=CDS]	1506	pathogenic	negative	unclassified	Y	3: Potential Secreted Virulence factor	non_pathogenic
lcl|NC_006348.1_prot_WP_004193819.1_1507 [locus_tag=BMA_RS07710] [protein=efflux RND transporter permease subunit] [protein_id=WP_004193819.1] [location=1716095..1719241] [gbkey=CDS]	1507	negative	pathogenic	unclassified	Y	3: Potential Secreted Virulence factor	pathogenic
lcl|NC_006348.1_prot_1508 [locus_tag=BMA_RS07715] [protein=hypothetical protein] [pseudo=true] [location=1719319..1720539] [gbkey=CDS]	1508	negative	negative	non_pathogenic	N	-	non_pathogenic
lcl|NC_006348.1_prot_WP_004195901.1_1509 [gene=batA] [locus_tag=BMA_RS07725] [protein=autotransporter BatA] [protein_id=WP_004195901.1] [location=complement(1720578..1722410)] [gbkey=CDS]	1509	pathogenic	pathogenic	pathogenic	Y	1: Secreted Virulence factor	non_pathogenic
lcl|NC_006348.1_prot_WP_004192778.1_1510 [locus_tag=BMA_RS07730] [protein=hypothetical protein] [protein_id=WP_004192778.1] [location=complement(1722602..1723648)] [gbkey=CDS]	1510	negative	negative	non_pathogenic	N	-	non_pathogenic
lcl|NC_006348.1_prot_WP_162473465.1_1511 [locus_tag=BMA_RS07735] [protein=hypothetical protein] [protein_id=WP_162473465.1] [location=1723542..1724147] [gbkey=CDS]	1511	negative	negative	non_pathogenic	Y	-	non_pathogenic
lcl|NC_006348.1_prot_WP_004191166.1_1512 [locus_tag=BMA_RS07745] [protein=aspartate kinase] [protein_id=WP_004191166.1] [location=complement(1724927..1726177)] [gbkey=CDS]	1512	negative	negative	non_pathogenic	N	-	non_pathogenic
lcl|NC_006348.1_prot_WP_004192925.1_1513 [locus_tag=BMA_RS07750] [protein=hypothetical protein] [protein_id=WP_004192925.1] [location=1726160..1726402] [gbkey=CDS]	1513	negative	negative	non_pathogenic	N	-	non_pathogenic
[truncated: 3,591 more rows]
