# Supplementary material for: Influence of genomic variations on glanders serodiagnostic antigens using integrative genomic and transcriptomic approaches
Source: Front Vet Sci. 2023 Dec 6;10:1217135. doi: 10.3389/fvets.2023.1217135 (PMC10730941; doi:10.3389/fvets.2023.1217135)
Supplement: SUPPLEMENTARY FILE S4 — Operons on CH1 predicted by OperonSEQer. [file Data_Sheet_4.CSV]

OPERON_ID	GENES
OPERON_0001	BMA_RS00005;BMA_RS00010;BMA_RS00015
OPERON_0002	BMA_RS00020
OPERON_0003	BMA_RS00025
OPERON_0004	BMA_RS00030
OPERON_0005	BMA_RS00040
OPERON_0006	BMA_RS00045
OPERON_0007	BMA_RS00050;BMA_RS00055
OPERON_0008	BMA_RS00060
OPERON_0009	BMA_RS00065;BMA_RS00070
OPERON_0010	BMA_RS00075;BMA_RS00080;BMA_RS00085;BMA_RS00090;BMA_RS00095;BMA_RS00100
OPERON_0011	BMA_RS00105
OPERON_0012	BMA_RS00110;BMA_RS00115;BMA_RS00120;BMA_RS00125;BMA_RS00130
OPERON_0013	BMA_RS00135;BMA_RS00140
OPERON_0014	BMA_RS00145
OPERON_0015	BMA_RS00150;BMA_RS00155;BMA_RS00160;BMA_RS00165;BMA_RS00170;BMA_RS00175
OPERON_0016	BMA_RS00180
OPERON_0017	BMA_RS00185;BMA_RS00190;BMA_RS00195;BMA_RS00200
OPERON_0018	BMA_RS00205
OPERON_0019	BMA_RS00210
OPERON_0020	BMA_RS00215;BMA_RS00220;BMA_RS00225
OPERON_0021	BMA_RS00230
OPERON_0022	BMA_RS00235;BMA_RS00240;BMA_RS00245
OPERON_0023	BMA_RS00250;BMA_RS00255;BMA_RS00260;BMA_RS00265;BMA_RS00270;BMA_RS00275;BMA_RS00280
OPERON_0024	BMA_RS00285;BMA_RS00290
OPERON_0025	BMA_RS00295;BMA_RS00300
OPERON_0026	BMA_RS00305
OPERON_0027	BMA_RS00310
OPERON_0028	BMA_RS00315
OPERON_0029	BMA_RS00325;BMA_RS00330;BMA_RS00335
OPERON_0030	BMA_RS00340;BMA_RS00345
OPERON_0031	BMA_RS00350;BMA_RS00355;BMA_RS00360
OPERON_0032	BMA_RS00365
OPERON_0033	BMA_RS00370
OPERON_0034	BMA_RS00375;BMA_RS00380;BMA_RS00385;BMA_RS00390
OPERON_0035	BMA_RS00395
OPERON_0036	BMA_RS00400
OPERON_0037	BMA_RS00405
OPERON_0038	BMA_RS00410
OPERON_0039	BMA_RS00415;BMA_RS26350
OPERON_0040	BMA_RS00425;BMA_RS00430;BMA_RS00435;BMA_RS00440;BMA_RS00445
OPERON_0041	BMA_RS00455;BMA_RS00460;BMA_RS00465;BMA_RS00470
OPERON_0042	BMA_RS00475
OPERON_0043	BMA_RS00480;BMA_RS00485;BMA_RS00490
OPERON_0044	BMA_RS00495
OPERON_0045	BMA_RS00505
OPERON_0046	BMA_RS00510
OPERON_0047	BMA_RS00515
OPERON_0048	BMA_RS00520;BMA_RS00525;BMA_RS00530
OPERON_0049	BMA_RS00535
OPERON_0050	BMA_RS00540
OPERON_0051	BMA_RS00545;BMA_RS00550
OPERON_0052	BMA_RS00555;BMA_RS00560;BMA_RS00565
OPERON_0053	BMA_RS00570;BMA_RS26355
OPERON_0054	BMA_RS00575
OPERON_0055	BMA_RS00580;BMA_RS00585;BMA_RS00590
OPERON_0056	BMA_RS00595;BMA_RS00600
OPERON_0057	BMA_RS00605;BMA_RS00610
OPERON_0058	BMA_RS00615
OPERON_0059	BMA_RS00620
OPERON_0060	BMA_RS00625
OPERON_0061	BMA_RS00630;BMA_RS00635
OPERON_0062	BMA_RS00640;BMA_RS00645;BMA_RS00650;BMA_RS00655
OPERON_0063	BMA_RS00660;BMA_RS00665;BMA_RS00670;BMA_RS00675;BMA_RS00680
OPERON_0064	BMA_RS00685;BMA_RS00690;BMA_RS00695
OPERON_0065	BMA_RS00700;BMA_RS00705
OPERON_0066	BMA_RS00710;BMA_RS00715;BMA_RS00720;BMA_RS00725;BMA_RS00730
OPERON_0067	BMA_RS00735;BMA_RS00740;BMA_RS00745
OPERON_0068	BMA_RS00750;BMA_RS00755;BMA_RS00760
OPERON_0069	BMA_RS00765;BMA_RS00770
OPERON_0070	BMA_RS00775
OPERON_0071	BMA_RS00780;BMA_RS00785
OPERON_0072	BMA_RS00790;BMA_RS00795
OPERON_0073	BMA_RS00800;BMA_RS00805;BMA_RS00810
OPERON_0074	BMA_RS00815;BMA_RS00820
OPERON_0075	BMA_RS00825
OPERON_0076	BMA_RS00830
OPERON_0077	BMA_RS00835;BMA_RS00840;BMA_RS00845;BMA_RS00850;BMA_RS00855;BMA_RS00860;BMA_RS00865;BMA_RS00870;BMA_RS00875;BMA_RS00880;BMA_RS00885
OPERON_0078	BMA_RS00890;BMA_RS00895
OPERON_0079	BMA_RS00900;BMA_RS00905;BMA_RS00910;BMA_RS00915;BMA_RS00920
OPERON_0080	BMA_RS00925
OPERON_0081	BMA_RS00930
OPERON_0082	BMA_RS00935
OPERON_0083	BMA_RS00940
OPERON_0084	BMA_RS00945;BMA_RS00950
OPERON_0085	BMA_RS00955;BMA_RS00960;BMA_RS00965;BMA_RS00970
OPERON_0086	BMA_RS00980
OPERON_0087	BMA_RS00985;BMA_RS00990;BMA_RS00995;BMA_RS01000;BMA_RS01005
OPERON_0088	BMA_RS01010;BMA_RS01015
OPERON_0089	BMA_RS01020;BMA_RS01025
OPERON_0090	BMA_RS01030;BMA_RS01035
OPERON_0091	BMA_RS01040
OPERON_0092	BMA_RS01045;BMA_RS01050
OPERON_0093	BMA_RS01055
OPERON_0094	BMA_RS01060
OPERON_0095	BMA_RS01065
OPERON_0096	BMA_RS26360
OPERON_0097	BMA_RS01075;BMA_RS01080;BMA_RS01085;BMA_RS01090
OPERON_0098	BMA_RS01095
OPERON_0099	BMA_RS01100;BMA_RS01105;BMA_RS01110
OPERON_0100	BMA_RS01115
OPERON_0101	BMA_RS01120
OPERON_0102	BMA_RS01125
OPERON_0103	BMA_RS01130
OPERON_0104	BMA_RS01135;BMA_RS01140
OPERON_0105	BMA_RS01145
OPERON_0106	BMA_RS01150;BMA_RS01155
OPERON_0107	BMA_RS01160
OPERON_0108	BMA_RS01165
OPERON_0109	BMA_RS01170
OPERON_0110	BMA_RS01175
OPERON_0111	BMA_RS01180
OPERON_0112	BMA_RS01185;BMA_RS01190;BMA_RS01195
OPERON_0113	BMA_RS01200
OPERON_0114	BMA_RS01205
OPERON_0115	BMA_RS01210
OPERON_0116	BMA_RS01215;BMA_RS01220
OPERON_0117	BMA_RS01225
OPERON_0118	BMA_RS01230;BMA_RS01235
OPERON_0119	BMA_RS01240;BMA_RS01245
OPERON_0120	BMA_RS01250;BMA_RS01255;BMA_RS01260
OPERON_0121	BMA_RS01265
OPERON_0122	BMA_RS01270
OPERON_0123	BMA_RS01275
OPERON_0124	BMA_RS01280
OPERON_0125	BMA_RS01285
OPERON_0126	BMA_RS01290;BMA_RS01295
OPERON_0127	BMA_RS01305;BMA_RS01310;BMA_RS01315;BMA_RS01320;BMA_RS01325;BMA_RS01330
OPERON_0128	BMA_RS01335;BMA_RS01340
OPERON_0129	BMA_RS01345;BMA_RS26365;BMA_RS01355
OPERON_0130	BMA_RS01360
OPERON_0131	BMA_RS01365;BMA_RS01370;BMA_RS01375;BMA_RS01380
OPERON_0132	BMA_RS01385
OPERON_0133	BMA_RS01395
OPERON_0134	BMA_RS01400;BMA_RS01405
OPERON_0135	BMA_RS01410
OPERON_0136	BMA_RS01415;BMA_RS01420;BMA_RS01425
OPERON_0137	BMA_RS01430
OPERON_0138	BMA_RS01435;BMA_RS01440;BMA_RS01445;BMA_RS01450
OPERON_0139	BMA_RS01455
OPERON_0140	BMA_RS01470
OPERON_0141	BMA_RS01480
OPERON_0142	BMA_RS01485;BMA_RS01490
OPERON_0143	BMA_RS01495;BMA_RS01500;BMA_RS01505;BMA_RS01510
OPERON_0144	BMA_RS01515;BMA_RS01520
OPERON_0145	BMA_RS01530;BMA_RS01535;BMA_RS01540;BMA_RS01545;BMA_RS01550
OPERON_0146	BMA_RS01555
OPERON_0147	BMA_RS01560
OPERON_0148	BMA_RS01565;BMA_RS01570
OPERON_0149	BMA_RS01575;BMA_RS01580;BMA_RS01585
OPERON_0150	BMA_RS01590
OPERON_0151	BMA_RS01595;BMA_RS01600;BMA_RS01605
OPERON_0152	BMA_RS01610
OPERON_0153	BMA_RS01615
OPERON_0154	BMA_RS01620;BMA_RS01625;BMA_RS01630
OPERON_0155	BMA_RS01635
OPERON_0156	BMA_RS01640
OPERON_0157	BMA_RS01645
OPERON_0158	BMA_RS01650
OPERON_0159	BMA_RS26370
OPERON_0160	BMA_RS01655
OPERON_0161	BMA_RS01660
OPERON_0162	BMA_RS01665
OPERON_0163	BMA_RS01675
OPERON_0164	BMA_RS01680
OPERON_0165	BMA_RS01685;BMA_RS01690
OPERON_0166	BMA_RS01695;BMA_RS01700;BMA_RS01705
OPERON_0167	BMA_RS01710
OPERON_0168	BMA_RS01715;BMA_RS01720
OPERON_0169	BMA_RS01725
OPERON_0170	BMA_RS01730
OPERON_0171	BMA_RS01735
OPERON_0172	BMA_RS01740
OPERON_0173	BMA_RS01745
OPERON_0174	BMA_RS01750
OPERON_0175	BMA_RS01760
OPERON_0176	BMA_RS01765;BMA_RS01770;BMA_RS01775
OPERON_0177	BMA_RS01785
OPERON_0178	BMA_RS01795
OPERON_0179	BMA_RS26375
OPERON_0180	BMA_RS01800
OPERON_0181	BMA_RS01805
OPERON_0182	BMA_RS01810;BMA_RS01815
OPERON_0183	BMA_RS01820;BMA_RS01825
OPERON_0184	BMA_RS01830
OPERON_0185	BMA_RS01835;BMA_RS01840;BMA_RS01845
OPERON_0186	BMA_RS01850
OPERON_0187	BMA_RS01855
OPERON_0188	BMA_RS01860
OPERON_0189	BMA_RS01865;BMA_RS01870;BMA_RS01875;BMA_RS01880
OPERON_0190	BMA_RS01890
OPERON_0191	BMA_RS01895;BMA_RS01900
OPERON_0192	BMA_RS01905
OPERON_0193	BMA_RS01915;BMA_RS01920
OPERON_0194	BMA_RS01925;BMA_RS01930;BMA_RS01935
OPERON_0195	BMA_RS01940
OPERON_0196	BMA_RS01945
OPERON_0197	BMA_RS01950
OPERON_0198	BMA_RS01955
OPERON_0199	BMA_RS01960;BMA_RS01965;BMA_RS01970;BMA_RS01975;BMA_RS01980;BMA_RS01985
OPERON_0200	BMA_RS01990
OPERON_0201	BMA_RS01995;BMA_RS02000
OPERON_0202	BMA_RS02005;BMA_RS02010
OPERON_0203	BMA_RS02015;BMA_RS02020
OPERON_0204	BMA_RS02025;BMA_RS02030
OPERON_0205	BMA_RS02035
OPERON_0206	BMA_RS02040;BMA_RS02045;BMA_RS02050
OPERON_0207	BMA_RS02055
OPERON_0208	BMA_RS02065
OPERON_0209	BMA_RS02070;BMA_RS02075
OPERON_0210	BMA_RS02080;BMA_RS02085;BMA_RS02090;BMA_RS02095
OPERON_0211	BMA_RS02100
OPERON_0212	BMA_RS02105
OPERON_0213	BMA_RS02110;BMA_RS02115
OPERON_0214	BMA_RS02120
OPERON_0215	BMA_RS02125;BMA_RS02130
OPERON_0216	BMA_RS02135;BMA_RS02140;BMA_RS02145;BMA_RS02150
OPERON_0217	BMA_RS02160
OPERON_0218	BMA_RS02165;BMA_RS02170
OPERON_0219	BMA_RS02175
OPERON_0220	BMA_RS02180
OPERON_0221	BMA_RS02185;BMA_RS02190
OPERON_0222	BMA_RS02195;BMA_RS02200;BMA_RS26380;BMA_RS02210
OPERON_0223	BMA_RS02215
OPERON_0224	BMA_RS02220
OPERON_0225	BMA_RS02225;BMA_RS02230;BMA_RS02235;BMA_RS02240
OPERON_0226	BMA_RS26000
OPERON_0227	BMA_RS02245
OPERON_0228	BMA_RS02260;BMA_RS02265
OPERON_0229	BMA_RS02270
OPERON_0230	BMA_RS02275
OPERON_0231	BMA_RS02280
OPERON_0232	BMA_RS02285
OPERON_0233	BMA_RS02295
OPERON_0234	BMA_RS02300;BMA_RS02305
OPERON_0235	BMA_RS02310
OPERON_0236	BMA_RS02315
OPERON_0237	BMA_RS02320
OPERON_0238	BMA_RS02330
OPERON_0239	BMA_RS02335
OPERON_0240	BMA_RS02340;BMA_RS02345
OPERON_0241	BMA_RS02350
OPERON_0242	BMA_RS02355
OPERON_0243	BMA_RS02365;BMA_RS02370;BMA_RS02375;BMA_RS02380
OPERON_0244	BMA_RS02390
OPERON_0245	BMA_RS02395;BMA_RS02400;BMA_RS02405;BMA_RS02410
OPERON_0246	BMA_RS02415;BMA_RS02420;BMA_RS02425
OPERON_0247	BMA_RS02430;BMA_RS02435
OPERON_0248	BMA_RS02440
OPERON_0249	BMA_RS02445;BMA_RS26385;BMA_RS02455;BMA_RS02460
OPERON_0250	BMA_RS02465;BMA_RS02470
OPERON_0251	BMA_RS02475;BMA_RS02480;BMA_RS02485;BMA_RS02490;BMA_RS02495;BMA_RS02500;BMA_RS02505;BMA_RS02510;BMA_RS02515;BMA_RS02520;BMA_RS02525;BMA_RS02530;BMA_RS02535;BMA_RS02540
OPERON_0252	BMA_RS02545;BMA_RS02550;BMA_RS02555;BMA_RS02560;BMA_RS02565;BMA_RS02570;BMA_RS02575;BMA_RS02580
OPERON_0253	BMA_RS02585
OPERON_0254	BMA_RS02590
OPERON_0255	BMA_RS02595
OPERON_0256	BMA_RS02600
OPERON_0257	BMA_RS02605;BMA_RS02610;BMA_RS02615;BMA_RS02620
OPERON_0258	BMA_RS02625;BMA_RS02630
OPERON_0259	BMA_RS02635
OPERON_0260	BMA_RS02640
OPERON_0261	BMA_RS02645;BMA_RS02650;BMA_RS02655
OPERON_0262	BMA_RS02660
OPERON_0263	BMA_RS02665;BMA_RS02670
OPERON_0264	BMA_RS02675
OPERON_0265	BMA_RS02680
OPERON_0266	BMA_RS02685
OPERON_0267	BMA_RS02695;BMA_RS02700
OPERON_0268	BMA_RS02710
OPERON_0269	BMA_RS02715;BMA_RS02720;BMA_RS02725;BMA_RS02730
OPERON_0270	BMA_RS02735
OPERON_0271	BMA_RS02740
OPERON_0272	BMA_RS02745;BMA_RS02750
OPERON_0273	BMA_RS02755
OPERON_0274	BMA_RS02760
OPERON_0275	BMA_RS02775;BMA_RS02780;BMA_RS02785
OPERON_0276	BMA_RS02800;BMA_RS02805;BMA_RS02810;BMA_RS02815;BMA_RS02820;BMA_RS02825
OPERON_0277	BMA_RS02830
OPERON_0278	BMA_RS02835
OPERON_0279	BMA_RS02840;BMA_RS02845
OPERON_0280	BMA_RS02860;BMA_RS26395
OPERON_0281	BMA_RS02870
OPERON_0282	BMA_RS02875
OPERON_0283	BMA_RS02880
OPERON_0284	BMA_RS02885;BMA_RS02890;BMA_RS02895;BMA_RS02900;BMA_RS02905
OPERON_0285	BMA_RS02915;BMA_RS02920
OPERON_0286	BMA_RS02925
OPERON_0287	BMA_RS02930;BMA_RS02935
OPERON_0288	BMA_RS02940
OPERON_0289	BMA_RS02945;BMA_RS26400;BMA_RS02955;BMA_RS02960;BMA_RS02965;BMA_RS02970
OPERON_0290	BMA_RS02975;BMA_RS27105;BMA_RS02985
OPERON_0291	BMA_RS02990;BMA_RS02995;BMA_RS03000;BMA_RS03005
OPERON_0292	BMA_RS03010
OPERON_0293	BMA_RS03015
OPERON_0294	BMA_RS03020
OPERON_0295	BMA_RS03025
OPERON_0296	BMA_RS03030
OPERON_0297	BMA_RS03035;BMA_RS03040;BMA_RS26405;BMA_RS03050;BMA_RS03055;BMA_RS03060;BMA_RS03065;BMA_RS03070;BMA_RS03075
OPERON_0298	BMA_RS03080
OPERON_0299	BMA_RS03085
OPERON_0300	BMA_RS03090;BMA_RS03095
OPERON_0301	BMA_RS03105
OPERON_0302	BMA_RS03110
OPERON_0303	BMA_RS03120
OPERON_0304	BMA_RS03125;BMA_RS03130;BMA_RS03135;BMA_RS03140;BMA_RS03145;BMA_RS03150
OPERON_0305	BMA_RS03155;BMA_RS03160;BMA_RS03165
OPERON_0306	BMA_RS03170;BMA_RS03175;BMA_RS03180
OPERON_0307	BMA_RS03185;BMA_RS03190
OPERON_0308	BMA_RS03195
OPERON_0309	BMA_RS03200
OPERON_0310	BMA_RS03205
OPERON_0311	BMA_RS03210;BMA_RS03215;BMA_RS03220;BMA_RS03225;BMA_RS03230
OPERON_0312	BMA_RS03235;BMA_RS03240;BMA_RS03245;BMA_RS03250;BMA_RS03255;BMA_RS03260
OPERON_0313	BMA_RS03265
OPERON_0314	BMA_RS03270;BMA_RS03275;BMA_RS03280;BMA_RS03285
OPERON_0315	BMA_RS03290
OPERON_0316	BMA_RS03295
OPERON_0317	BMA_RS03300
OPERON_0318	BMA_RS03305;BMA_RS03310
OPERON_0319	BMA_RS03315;BMA_RS03320
OPERON_0320	BMA_RS03325;BMA_RS03330
OPERON_0321	BMA_RS03335;BMA_RS03340
OPERON_0322	BMA_RS03345
OPERON_0323	BMA_RS03350
OPERON_0324	BMA_RS03360;BMA_RS03365;BMA_RS03370;BMA_RS03375;BMA_RS03380
OPERON_0325	BMA_RS03385;BMA_RS03390
OPERON_0326	BMA_RS03395
OPERON_0327	BMA_RS03400
OPERON_0328	BMA_RS03405;BMA_RS03410
OPERON_0329	BMA_RS03415
OPERON_0330	BMA_RS03420
OPERON_0331	BMA_RS03425
OPERON_0332	BMA_RS03430
OPERON_0333	BMA_RS03435
OPERON_0334	BMA_RS03445;BMA_RS03450;BMA_RS03455
OPERON_0335	BMA_RS03460;BMA_RS03465;BMA_RS03470
OPERON_0336	BMA_RS03475
OPERON_0337	BMA_RS03480;BMA_RS03485
OPERON_0338	BMA_RS03490
OPERON_0339	BMA_RS03495;BMA_RS03500
OPERON_0340	BMA_RS03505
OPERON_0341	BMA_RS03510;BMA_RS03515;BMA_RS03520
OPERON_0342	BMA_RS03525
OPERON_0343	BMA_RS03535
OPERON_0344	BMA_RS03540;BMA_RS03545
OPERON_0345	BMA_RS03550;BMA_RS26010
OPERON_0346	BMA_RS03555;BMA_RS03560
OPERON_0347	BMA_RS03570
OPERON_0348	BMA_RS03580
OPERON_0349	BMA_RS03585
OPERON_0350	BMA_RS03595;BMA_RS03600;BMA_RS03605
OPERON_0351	BMA_RS03610;BMA_RS03615
OPERON_0352	BMA_RS03620
OPERON_0353	BMA_RS03625
OPERON_0354	BMA_RS03635
OPERON_0355	BMA_RS03640;BMA_RS03645;BMA_RS03650;BMA_RS03655;BMA_RS03660
OPERON_0356	BMA_RS03665
OPERON_0357	BMA_RS03670;BMA_RS03675;BMA_RS03680;BMA_RS03685
OPERON_0358	BMA_RS03690;BMA_RS03695;BMA_RS03700;BMA_RS03705;BMA_RS03710;BMA_RS03715;BMA_RS03720
OPERON_0359	BMA_RS03725
OPERON_0360	BMA_RS03730
OPERON_0361	BMA_RS03735
OPERON_0362	BMA_RS03740;BMA_RS03745
OPERON_0363	BMA_RS03750
OPERON_0364	BMA_RS03755;BMA_RS03760
OPERON_0365	BMA_RS03765
OPERON_0366	BMA_RS03770;BMA_RS03775
OPERON_0367	BMA_RS26015
OPERON_0368	BMA_RS03780
OPERON_0369	BMA_RS03785;BMA_RS03790
OPERON_0370	BMA_RS03795
OPERON_0371	BMA_RS03800;BMA_RS03805
OPERON_0372	BMA_RS03810
OPERON_0373	BMA_RS03820
OPERON_0374	BMA_RS03825;BMA_RS26425;BMA_RS03835;BMA_RS03840
OPERON_0375	BMA_RS03850
OPERON_0376	BMA_RS03855
OPERON_0377	BMA_RS03860;BMA_RS03865
OPERON_0378	BMA_RS03870;BMA_RS03875;BMA_RS03880;BMA_RS03885
OPERON_0379	BMA_RS03895;BMA_RS03900
OPERON_0380	BMA_RS03910
OPERON_0381	BMA_RS03920
OPERON_0382	BMA_RS03925
OPERON_0383	BMA_RS26430;BMA_RS03930
OPERON_0384	BMA_RS03935
OPERON_0385	BMA_RS03940
OPERON_0386	BMA_RS03945
OPERON_0387	BMA_RS03950;BMA_RS03955
OPERON_0388	BMA_RS03960
OPERON_0389	BMA_RS03970
OPERON_0390	BMA_RS03975;BMA_RS03980;BMA_RS03985;BMA_RS03990
OPERON_0391	BMA_RS03995;BMA_RS04000;BMA_RS04005;BMA_RS04010
OPERON_0392	BMA_RS04015
OPERON_0393	BMA_RS26435
OPERON_0394	BMA_RS04030
OPERON_0395	BMA_RS04035;BMA_RS04040
OPERON_0396	BMA_RS04045
OPERON_0397	BMA_RS04050;BMA_RS04055
OPERON_0398	BMA_RS04060
OPERON_0399	BMA_RS04070
OPERON_0400	BMA_RS04075
OPERON_0401	BMA_RS04080
OPERON_0402	BMA_RS04085
OPERON_0403	BMA_RS27110;BMA_RS04095
OPERON_0404	BMA_RS04100;BMA_RS26440;BMA_RS04110;BMA_RS04115;BMA_RS04120;BMA_RS04125
OPERON_0405	BMA_RS04135
OPERON_0406	BMA_RS04140;BMA_RS04145
OPERON_0407	BMA_RS27115
OPERON_0408	BMA_RS04155;BMA_RS26445;BMA_RS04160
OPERON_0409	BMA_RS04165
OPERON_0410	BMA_RS04170
OPERON_0411	BMA_RS04175
OPERON_0412	BMA_RS04180
OPERON_0413	BMA_RS04195;BMA_RS04200
OPERON_0414	BMA_RS04205
OPERON_0415	BMA_RS04210
OPERON_0416	BMA_RS04215
OPERON_0417	BMA_RS04225
OPERON_0418	BMA_RS04230
OPERON_0419	BMA_RS04235;BMA_RS04240
OPERON_0420	BMA_RS04255
OPERON_0421	BMA_RS04260
OPERON_0422	BMA_RS04265
OPERON_0423	BMA_RS04270;BMA_RS26450;BMA_RS04280;BMA_RS04285;BMA_RS04290;BMA_RS04295
OPERON_0424	BMA_RS04300;BMA_RS04305;BMA_RS04310;BMA_RS04315;BMA_RS04320;BMA_RS04325;BMA_RS04330
OPERON_0425	BMA_RS04335;BMA_RS04340;BMA_RS04345;BMA_RS04350
OPERON_0426	BMA_RS04355
OPERON_0427	BMA_RS04360;BMA_RS04365;BMA_RS04370;BMA_RS04375
OPERON_0428	BMA_RS04380;BMA_RS04385
OPERON_0429	BMA_RS04390;BMA_RS04395
OPERON_0430	BMA_RS04400
OPERON_0431	BMA_RS04405
OPERON_0432	BMA_RS04410;BMA_RS04415;BMA_RS04420;BMA_RS04425
OPERON_0433	BMA_RS04430;BMA_RS26025
OPERON_0434	BMA_RS04435;BMA_RS04440;BMA_RS04445;BMA_RS04450
OPERON_0435	BMA_RS04455
OPERON_0436	BMA_RS04460
OPERON_0437	BMA_RS04465
OPERON_0438	BMA_RS04480;BMA_RS04485
OPERON_0439	BMA_RS04490;BMA_RS04500;BMA_RS04505;BMA_RS04510;BMA_RS04515
OPERON_0440	BMA_RS04520
OPERON_0441	BMA_RS04525;BMA_RS04530
OPERON_0442	BMA_RS04535
OPERON_0443	BMA_RS04540
OPERON_0444	BMA_RS04545;BMA_RS04550;BMA_RS04555
OPERON_0445	BMA_RS04565;BMA_RS04570;BMA_RS04575
OPERON_0446	BMA_RS04580
OPERON_0447	BMA_RS04585
OPERON_0448	BMA_RS04590
OPERON_0449	BMA_RS04595;BMA_RS26455;BMA_RS26460
OPERON_0450	BMA_RS04610;BMA_RS04615
OPERON_0451	BMA_RS04620
OPERON_0452	BMA_RS04625
OPERON_0453	BMA_RS04630;BMA_RS04635
OPERON_0454	BMA_RS04640
OPERON_0455	BMA_RS04645;BMA_RS04650
OPERON_0456	BMA_RS04655
OPERON_0457	BMA_RS04660
OPERON_0458	BMA_RS04665
OPERON_0459	BMA_RS04670;BMA_RS04675;BMA_RS04680;BMA_RS04685;BMA_RS04690;BMA_RS04695;BMA_RS04700;BMA_RS04705
OPERON_0460	BMA_RS04710
OPERON_0461	BMA_RS04715;BMA_RS04720;BMA_RS04725;BMA_RS04730
OPERON_0462	BMA_RS04735
OPERON_0463	BMA_RS04740
OPERON_0464	BMA_RS04745;BMA_RS04750;BMA_RS04755;BMA_RS04760
OPERON_0465	BMA_RS04765
OPERON_0466	BMA_RS04775
OPERON_0467	BMA_RS26465
OPERON_0468	BMA_RS04790
OPERON_0469	BMA_RS04795
OPERON_0470	BMA_RS04800
OPERON_0471	BMA_RS04805;BMA_RS04810
OPERON_0472	BMA_RS04820;BMA_RS04825;BMA_RS04830
OPERON_0473	BMA_RS26470;BMA_RS04840
OPERON_0474	BMA_RS26475
OPERON_0475	BMA_RS04850
OPERON_0476	BMA_RS04855;BMA_RS04860
OPERON_0477	BMA_RS04865
OPERON_0478	BMA_RS04875
OPERON_0479	BMA_RS04880
OPERON_0480	BMA_RS04890
OPERON_0481	BMA_RS04895
OPERON_0482	BMA_RS04900;BMA_RS04905;BMA_RS04910
OPERON_0483	BMA_RS04915
OPERON_0484	BMA_RS04920
OPERON_0485	BMA_RS04925;BMA_RS04930;BMA_RS04935;BMA_RS04940
OPERON_0486	BMA_RS04945
OPERON_0487	BMA_RS26480
OPERON_0488	BMA_RS04955;BMA_RS04960;BMA_RS04965;BMA_RS04970
OPERON_0489	BMA_RS04975;BMA_RS04980;BMA_RS04985;BMA_RS04990;BMA_RS04995
OPERON_0490	BMA_RS05000;BMA_RS05005
OPERON_0491	BMA_RS05010
OPERON_0492	BMA_RS05015
OPERON_0493	BMA_RS05020
OPERON_0494	BMA_RS05025
OPERON_0495	BMA_RS05030
OPERON_0496	BMA_RS05035;BMA_RS05040
OPERON_0497	BMA_RS05045
OPERON_0498	BMA_RS05055
OPERON_0499	BMA_RS05065
OPERON_0500	BMA_RS05075
OPERON_0501	BMA_RS05085;BMA_RS05090
OPERON_0502	BMA_RS05095
OPERON_0503	BMA_RS05100;BMA_RS05105;BMA_RS05110;BMA_RS05115;BMA_RS05120;BMA_RS05125;BMA_RS05130;BMA_RS05135;BMA_RS05140;BMA_RS05145;BMA_RS05150;BMA_RS05155
OPERON_0504	BMA_RS05160;BMA_RS05165
OPERON_0505	BMA_RS05170;BMA_RS05175;BMA_RS05180
OPERON_0506	BMA_RS05185;BMA_RS05190
OPERON_0507	BMA_RS05195
OPERON_0508	BMA_RS05200
OPERON_0509	BMA_RS05205
OPERON_0510	BMA_RS05210;BMA_RS05215
OPERON_0511	BMA_RS05220
OPERON_0512	BMA_RS05230
OPERON_0513	BMA_RS05240;BMA_RS05245
OPERON_0514	BMA_RS26485
OPERON_0515	BMA_RS05255;BMA_RS05260
OPERON_0516	BMA_RS05265
OPERON_0517	BMA_RS05275;BMA_RS05280
OPERON_0518	BMA_RS05285
OPERON_0519	BMA_RS05290
OPERON_0520	BMA_RS05295;BMA_RS05300
OPERON_0521	BMA_RS05305
OPERON_0522	BMA_RS05310;BMA_RS05315;BMA_RS05320;BMA_RS05325
OPERON_0523	BMA_RS05335;BMA_RS05340;BMA_RS05345;BMA_RS05350;BMA_RS05355
OPERON_0524	BMA_RS05360;BMA_RS05365
OPERON_0525	BMA_RS05370
OPERON_0526	BMA_RS05375
OPERON_0527	BMA_RS05380;BMA_RS05385
OPERON_0528	BMA_RS05390
OPERON_0529	BMA_RS05395;BMA_RS05400
OPERON_0530	BMA_RS05405
OPERON_0531	BMA_RS05410;BMA_RS05415;BMA_RS05420
OPERON_0532	BMA_RS05425;BMA_RS05430;BMA_RS05435;BMA_RS05440
OPERON_0533	BMA_RS05445
OPERON_0534	BMA_RS05455;BMA_RS26490
OPERON_0535	BMA_RS05465
OPERON_0536	BMA_RS05470;BMA_RS05475
OPERON_0537	BMA_RS05480;BMA_RS05485;BMA_RS05490
OPERON_0538	BMA_RS05495;BMA_RS05500;BMA_RS05505
OPERON_0539	BMA_RS05510;BMA_RS05515;BMA_RS05520;BMA_RS05525;BMA_RS05530
OPERON_0540	BMA_RS05535
OPERON_0541	BMA_RS05540
OPERON_0542	BMA_RS05545;BMA_RS05550;BMA_RS05555;BMA_RS05560;BMA_RS05565;BMA_RS05570;BMA_RS05575
OPERON_0543	BMA_RS05580
OPERON_0544	BMA_RS05585;BMA_RS05590;BMA_RS05595;BMA_RS05600;BMA_RS05605;BMA_RS05610;BMA_RS05615;BMA_RS05620
OPERON_0545	BMA_RS05630;BMA_RS05635
OPERON_0546	BMA_RS05645
OPERON_0547	BMA_RS05650;BMA_RS05655;BMA_RS05660;BMA_RS05665
OPERON_0548	BMA_RS05670
OPERON_0549	BMA_RS05675;BMA_RS05680;BMA_RS05685
OPERON_0550	BMA_RS05690
OPERON_0551	BMA_RS05695
OPERON_0552	BMA_RS05700;BMA_RS05705
OPERON_0553	BMA_RS05710
OPERON_0554	BMA_RS05715
OPERON_0555	BMA_RS05720
OPERON_0556	BMA_RS05725
OPERON_0557	BMA_RS05730
OPERON_0558	BMA_RS05735
OPERON_0559	BMA_RS05740
OPERON_0560	BMA_RS05750;BMA_RS05755
OPERON_0561	BMA_RS05765
OPERON_0562	BMA_RS05775;BMA_RS05780;BMA_RS05785;BMA_RS05790;BMA_RS05795;BMA_RS05800
OPERON_0563	BMA_RS05810;BMA_RS05815;BMA_RS05820
OPERON_0564	BMA_RS05825
OPERON_0565	BMA_RS05830;BMA_RS05835;BMA_RS05840;BMA_RS05845;BMA_RS05850;BMA_RS05855
OPERON_0566	BMA_RS05860
OPERON_0567	BMA_RS05865;BMA_RS05870
OPERON_0568	BMA_RS05875
OPERON_0569	BMA_RS05880;BMA_RS05885;BMA_RS05890;BMA_RS05895
OPERON_0570	BMA_RS05900
OPERON_0571	BMA_RS05905
OPERON_0572	BMA_RS05910
OPERON_0573	BMA_RS05915
OPERON_0574	BMA_RS05920
OPERON_0575	BMA_RS05925
OPERON_0576	BMA_RS27125;BMA_RS05935;BMA_RS05940
OPERON_0577	BMA_RS05945
OPERON_0578	BMA_RS05950;BMA_RS05955
OPERON_0579	BMA_RS05960;BMA_RS05965
OPERON_0580	BMA_RS05970;BMA_RS05975
OPERON_0581	BMA_RS05980
OPERON_0582	BMA_RS05985;BMA_RS05990;BMA_RS05995;BMA_RS06000;BMA_RS06005;BMA_RS06010;BMA_RS06015
OPERON_0583	BMA_RS06025;BMA_RS06030;BMA_RS06035;BMA_RS06040;BMA_RS06045;BMA_RS06050
OPERON_0584	BMA_RS06060
OPERON_0585	BMA_RS06065;BMA_RS06070;BMA_RS06075;BMA_RS06080
OPERON_0586	BMA_RS06090
OPERON_0587	BMA_RS06095;BMA_RS06100
OPERON_0588	BMA_RS06105
OPERON_0589	BMA_RS06115
OPERON_0590	BMA_RS06120
OPERON_0591	BMA_RS06125;BMA_RS06130
OPERON_0592	BMA_RS06135
OPERON_0593	BMA_RS26495
OPERON_0594	BMA_RS06140
OPERON_0595	BMA_RS06145
OPERON_0596	BMA_RS06155
OPERON_0597	BMA_RS06160;BMA_RS06165
OPERON_0598	BMA_RS06170;BMA_RS06175
OPERON_0599	BMA_RS06180;BMA_RS06185
OPERON_0600	BMA_RS06190;BMA_RS06195
OPERON_0601	BMA_RS06200
OPERON_0602	BMA_RS06205;BMA_RS06210;BMA_RS06215
OPERON_0603	BMA_RS06220
OPERON_0604	BMA_RS26500;BMA_RS06230
OPERON_0605	BMA_RS06235
OPERON_0606	BMA_RS06240;BMA_RS06245;BMA_RS06250;BMA_RS06255;BMA_RS06260;BMA_RS06265;BMA_RS06270;BMA_RS06275
OPERON_0607	BMA_RS06280
OPERON_0608	BMA_RS06285;BMA_RS06290;BMA_RS06295;BMA_RS06300;BMA_RS06305
OPERON_0609	BMA_RS06310;BMA_RS06315
OPERON_0610	BMA_RS06320
OPERON_0611	BMA_RS06325
OPERON_0612	BMA_RS06330
OPERON_0613	BMA_RS26505;BMA_RS06340;BMA_RS06345;BMA_RS06350;BMA_RS06355;BMA_RS06360
OPERON_0614	BMA_RS06365;BMA_RS06370;BMA_RS06375;BMA_RS06380;BMA_RS06385
OPERON_0615	BMA_RS06390;BMA_RS06395
OPERON_0616	BMA_RS06400;BMA_RS06405;BMA_RS06410;BMA_RS06415
OPERON_0617	BMA_RS06425;BMA_RS06430
OPERON_0618	BMA_RS06435;BMA_RS06440;BMA_RS06445
OPERON_0619	BMA_RS06450;BMA_RS06455
OPERON_0620	BMA_RS06460
OPERON_0621	BMA_RS06465
OPERON_0622	BMA_RS06470
OPERON_0623	BMA_RS06475;BMA_RS06480;BMA_RS06485
OPERON_0624	BMA_RS06490;BMA_RS06495
OPERON_0625	BMA_RS06505
OPERON_0626	BMA_RS06510;BMA_RS06515;BMA_RS06520;BMA_RS06525;BMA_RS06530;BMA_RS06535;BMA_RS06540;BMA_RS06545
OPERON_0627	BMA_RS06550
OPERON_0628	BMA_RS06555
OPERON_0629	BMA_RS06560
OPERON_0630	BMA_RS06565;BMA_RS06570;BMA_RS06575;BMA_RS26510;BMA_RS06585;BMA_RS06590;BMA_RS06595;BMA_RS06600
OPERON_0631	BMA_RS06605;BMA_RS06610
OPERON_0632	BMA_RS06615;BMA_RS06620
OPERON_0633	BMA_RS06625;BMA_RS06630;BMA_RS06635
OPERON_0634	BMA_RS06645
OPERON_0635	BMA_RS06650
OPERON_0636	BMA_RS06655
OPERON_0637	BMA_RS06660;BMA_RS06665;BMA_RS06670
OPERON_0638	BMA_RS06675;BMA_RS06680;BMA_RS06685;BMA_RS06690;BMA_RS06695;BMA_RS06700;BMA_RS06705;BMA_RS06710
OPERON_0639	BMA_RS06715;BMA_RS06720
OPERON_0640	BMA_RS06725
OPERON_0641	BMA_RS06730;BMA_RS06735;BMA_RS06740;BMA_RS06745
OPERON_0642	BMA_RS06750
OPERON_0643	BMA_RS06755;BMA_RS06760;BMA_RS06765
OPERON_0644	BMA_RS06770
OPERON_0645	BMA_RS06775;BMA_RS06780;BMA_RS06785;BMA_RS06790;BMA_RS06795
OPERON_0646	BMA_RS06800;BMA_RS06805
OPERON_0647	BMA_RS06810;BMA_RS06815;BMA_RS06820
OPERON_0648	BMA_RS06825
OPERON_0649	BMA_RS06830
OPERON_0650	BMA_RS06835;BMA_RS06840
OPERON_0651	BMA_RS06845
OPERON_0652	BMA_RS06850
OPERON_0653	BMA_RS06855
OPERON_0654	BMA_RS06860
OPERON_0655	BMA_RS06865
OPERON_0656	BMA_RS06870
OPERON_0657	BMA_RS06875;BMA_RS06880;BMA_RS06885
OPERON_0658	BMA_RS06890;BMA_RS06895
OPERON_0659	BMA_RS06900;BMA_RS06905
OPERON_0660	BMA_RS06910;BMA_RS06915;BMA_RS06920
OPERON_0661	BMA_RS06925
OPERON_0662	BMA_RS06930
OPERON_0663	BMA_RS06935
OPERON_0664	BMA_RS06945
OPERON_0665	BMA_RS06950
OPERON_0666	BMA_RS06955;BMA_RS06960
OPERON_0667	BMA_RS06965;BMA_RS06970
OPERON_0668	BMA_RS06975;BMA_RS06980
OPERON_0669	BMA_RS06985;BMA_RS06990
OPERON_0670	BMA_RS06995;BMA_RS07000
OPERON_0671	BMA_RS07005
OPERON_0672	BMA_RS07010;BMA_RS07015
OPERON_0673	BMA_RS07020
OPERON_0674	BMA_RS07025
OPERON_0675	BMA_RS07030
OPERON_0676	BMA_RS07040;BMA_RS07045;BMA_RS07050
OPERON_0677	BMA_RS07055
OPERON_0678	BMA_RS07060
OPERON_0679	BMA_RS07065
OPERON_0680	BMA_RS07070;BMA_RS07075;BMA_RS07080;BMA_RS07085
OPERON_0681	BMA_RS07090;BMA_RS07095
OPERON_0682	BMA_RS07100
OPERON_0683	BMA_RS07105;BMA_RS07110;BMA_RS07115;BMA_RS07120
OPERON_0684	BMA_RS26520
OPERON_0685	BMA_RS07125
OPERON_0686	BMA_RS07135
OPERON_0687	BMA_RS07140;BMA_RS07145;BMA_RS07150
OPERON_0688	BMA_RS07155
OPERON_0689	BMA_RS07165
OPERON_0690	BMA_RS07170
OPERON_0691	BMA_RS07175;BMA_RS07180
OPERON_0692	BMA_RS07185
OPERON_0693	BMA_RS07190;BMA_RS07195;BMA_RS07200
OPERON_0694	BMA_RS07205
OPERON_0695	BMA_RS07210;BMA_RS07215
OPERON_0696	BMA_RS07220
OPERON_0697	BMA_RS07225;BMA_RS07230;BMA_RS07235;BMA_RS07240;BMA_RS07245;BMA_RS07250;BMA_RS07255;BMA_RS07260;BMA_RS07265;BMA_RS07270;BMA_RS07275;BMA_RS07280;BMA_RS07285;BMA_RS07290
OPERON_0698	BMA_RS07295;BMA_RS07300
OPERON_0699	BMA_RS07305;BMA_RS07310;BMA_RS07315
OPERON_0700	BMA_RS07320;BMA_RS07325
OPERON_0701	BMA_RS07330;BMA_RS07335;BMA_RS07340
OPERON_0702	BMA_RS07345;BMA_RS07350;BMA_RS07355;BMA_RS07360;BMA_RS07365
OPERON_0703	BMA_RS07370
OPERON_0704	BMA_RS07375
OPERON_0705	BMA_RS07380
OPERON_0706	BMA_RS07385;BMA_RS07390;BMA_RS07395
OPERON_0707	BMA_RS07400;BMA_RS07405
OPERON_0708	BMA_RS07410;BMA_RS07415;BMA_RS07420;BMA_RS07425
OPERON_0709	BMA_RS07430
OPERON_0710	BMA_RS07435;BMA_RS07440
OPERON_0711	BMA_RS07445
OPERON_0712	BMA_RS07450
OPERON_0713	BMA_RS07455
OPERON_0714	BMA_RS07460;BMA_RS07465
OPERON_0715	BMA_RS07470;BMA_RS07475
OPERON_0716	BMA_RS07480
OPERON_0717	BMA_RS07485
OPERON_0718	BMA_RS07490;BMA_RS07495;BMA_RS07500;BMA_RS07505;BMA_RS07510
OPERON_0719	BMA_RS07515
OPERON_0720	BMA_RS07520;BMA_RS07525;BMA_RS07530;BMA_RS07535;BMA_RS07540
OPERON_0721	BMA_RS07545
OPERON_0722	BMA_RS07550
OPERON_0723	BMA_RS07555
OPERON_0724	BMA_RS07560
OPERON_0725	BMA_RS26525
OPERON_0726	BMA_RS07570
OPERON_0727	BMA_RS07575
OPERON_0728	BMA_RS07580;BMA_RS07585;BMA_RS26535;BMA_RS07595;BMA_RS07600;BMA_RS07605;BMA_RS07610
OPERON_0729	BMA_RS07615;BMA_RS07620;BMA_RS07625;BMA_RS07630;BMA_RS07635;BMA_RS07640;BMA_RS07645;BMA_RS07650;BMA_RS07655;BMA_RS07660;BMA_RS07665;BMA_RS07670
OPERON_0730	BMA_RS07680
OPERON_0731	BMA_RS07685;BMA_RS07690;BMA_RS07695
OPERON_0732	BMA_RS26240
OPERON_0733	BMA_RS07705;BMA_RS07710
OPERON_0734	BMA_RS07725
OPERON_0735	BMA_RS07730
OPERON_0736	BMA_RS07735
OPERON_0737	BMA_RS07740;BMA_RS07745
OPERON_0738	BMA_RS07750
OPERON_0739	BMA_RS07755;BMA_RS07760;BMA_RS07765;BMA_RS07770
OPERON_0740	BMA_RS07775;BMA_RS07780;BMA_RS07785;BMA_RS07790
OPERON_0741	BMA_RS07795;BMA_RS07800;BMA_RS07805
OPERON_0742	BMA_RS07810
OPERON_0743	BMA_RS07815;BMA_RS07820
OPERON_0744	BMA_RS07830;BMA_RS07835
OPERON_0745	BMA_RS07845
OPERON_0746	BMA_RS26245
OPERON_0747	BMA_RS07855;BMA_RS07860;BMA_RS07865;BMA_RS07870;BMA_RS07875;BMA_RS07880;BMA_RS07885;BMA_RS07890
OPERON_0748	BMA_RS07895;BMA_RS07900
OPERON_0749	BMA_RS07905;BMA_RS07910;BMA_RS07915
OPERON_0750	BMA_RS07920;BMA_RS07925;BMA_RS07930;BMA_RS07935
OPERON_0751	BMA_RS07940;BMA_RS07945;BMA_RS07950;BMA_RS07955;BMA_RS07960
OPERON_0752	BMA_RS07965;BMA_RS07970
OPERON_0753	BMA_RS07975;BMA_RS07980
OPERON_0754	BMA_RS07985
OPERON_0755	BMA_RS07990;BMA_RS07995;BMA_RS08000;BMA_RS08005;BMA_RS08010;BMA_RS08015;BMA_RS08020;BMA_RS08025;BMA_RS08030;BMA_RS08035;BMA_RS08040;BMA_RS08045
OPERON_0756	BMA_RS08050
OPERON_0757	BMA_RS08055
OPERON_0758	BMA_RS08060
OPERON_0759	BMA_RS08065
OPERON_0760	BMA_RS08070
OPERON_0761	BMA_RS08075
OPERON_0762	BMA_RS08080;BMA_RS08085;BMA_RS08090
OPERON_0763	BMA_RS08095;BMA_RS08100
OPERON_0764	BMA_RS08105
OPERON_0765	BMA_RS08110
OPERON_0766	BMA_RS08115
OPERON_0767	BMA_RS26540
OPERON_0768	BMA_RS08125
OPERON_0769	BMA_RS08130;BMA_RS08135
OPERON_0770	BMA_RS08140;BMA_RS08145;BMA_RS08150;BMA_RS08155
OPERON_0771	BMA_RS08160;BMA_RS08165;BMA_RS08170
OPERON_0772	BMA_RS08175;BMA_RS08180;BMA_RS08185;BMA_RS08190
OPERON_0773	BMA_RS08195
OPERON_0774	BMA_RS08200
OPERON_0775	BMA_RS08205;BMA_RS08210
OPERON_0776	BMA_RS08215;BMA_RS08220;BMA_RS08225
OPERON_0777	BMA_RS08230;BMA_RS08235
OPERON_0778	BMA_RS08240
OPERON_0779	BMA_RS08245;BMA_RS08250
OPERON_0780	BMA_RS08255;BMA_RS08260
OPERON_0781	BMA_RS08270
OPERON_0782	BMA_RS08275
OPERON_0783	BMA_RS08280
OPERON_0784	BMA_RS08285
OPERON_0785	BMA_RS08295;BMA_RS08300;BMA_RS08305;BMA_RS08310
OPERON_0786	BMA_RS08315;BMA_RS08320;BMA_RS08325;BMA_RS08330
OPERON_0787	BMA_RS08335;BMA_RS26545
OPERON_0788	BMA_RS08345;BMA_RS08350;BMA_RS08355
OPERON_0789	BMA_RS08360
OPERON_0790	BMA_RS08370
OPERON_0791	BMA_RS08375;BMA_RS08380
OPERON_0792	BMA_RS08385
OPERON_0793	BMA_RS27130
OPERON_0794	BMA_RS08395;BMA_RS08400;BMA_RS08405
OPERON_0795	BMA_RS08415
OPERON_0796	BMA_RS08420;BMA_RS08425
OPERON_0797	BMA_RS08430
OPERON_0798	BMA_RS08435;BMA_RS08440
OPERON_0799	BMA_RS08445;BMA_RS08450
OPERON_0800	BMA_RS08455
OPERON_0801	BMA_RS08460;BMA_RS08465;BMA_RS08470;BMA_RS08475
OPERON_0802	BMA_RS08485;BMA_RS08490;BMA_RS08495;BMA_RS08500;BMA_RS08505;BMA_RS08510;BMA_RS08515;BMA_RS08520;BMA_RS08525;BMA_RS08530;BMA_RS08535;BMA_RS08540;BMA_RS08545;BMA_RS08550;BMA_RS08555;BMA_RS08560;BMA_RS08565;BMA_RS08570
OPERON_0803	BMA_RS08575;BMA_RS08580;BMA_RS08585;BMA_RS08590;BMA_RS08595;BMA_RS08600;BMA_RS08605;BMA_RS08610
OPERON_0804	BMA_RS08615
OPERON_0805	BMA_RS08620;BMA_RS08625
OPERON_0806	BMA_RS08630
OPERON_0807	BMA_RS08635;BMA_RS08640
OPERON_0808	BMA_RS08645
OPERON_0809	BMA_RS08655;BMA_RS08660
OPERON_0810	BMA_RS08665;BMA_RS08670;BMA_RS08675
OPERON_0811	BMA_RS08680
OPERON_0812	BMA_RS08685;BMA_RS08690;BMA_RS08695;BMA_RS08700
OPERON_0813	BMA_RS08705;BMA_RS08710;BMA_RS08715;BMA_RS08720;BMA_RS08725
OPERON_0814	BMA_RS08730
OPERON_0815	BMA_RS08735
OPERON_0816	BMA_RS08740
OPERON_0817	BMA_RS08745
OPERON_0818	BMA_RS08750
OPERON_0819	BMA_RS08755;BMA_RS08760;BMA_RS08765;BMA_RS26550
OPERON_0820	BMA_RS08780;BMA_RS08785;BMA_RS08790
OPERON_0821	BMA_RS08795
OPERON_0822	BMA_RS08805
OPERON_0823	BMA_RS08810;BMA_RS08815;BMA_RS08820;BMA_RS08825;BMA_RS26555;BMA_RS08835
OPERON_0824	BMA_RS08840
OPERON_0825	BMA_RS08845
OPERON_0826	BMA_RS08850
OPERON_0827	BMA_RS08860;BMA_RS08865;BMA_RS08870;BMA_RS08875;BMA_RS08880;BMA_RS08885;BMA_RS08890;BMA_RS08895
OPERON_0828	BMA_RS08900
OPERON_0829	BMA_RS08905
OPERON_0830	BMA_RS08910;BMA_RS08915
OPERON_0831	BMA_RS26560
OPERON_0832	BMA_RS08925
OPERON_0833	BMA_RS08930
OPERON_0834	BMA_RS08945
OPERON_0835	BMA_RS08950;BMA_RS26565
OPERON_0836	BMA_RS08955;BMA_RS08960
OPERON_0837	BMA_RS08965
OPERON_0838	BMA_RS08970
OPERON_0839	BMA_RS08975
OPERON_0840	BMA_RS08980;BMA_RS08985;BMA_RS08990;BMA_RS08995
OPERON_0841	BMA_RS09000;BMA_RS09005;BMA_RS09010
OPERON_0842	BMA_RS09015;BMA_RS09020
OPERON_0843	BMA_RS09025
OPERON_0844	BMA_RS09030;BMA_RS09035;BMA_RS09040
OPERON_0845	BMA_RS09045
OPERON_0846	BMA_RS09050
OPERON_0847	BMA_RS26570
OPERON_0848	BMA_RS09055
OPERON_0849	BMA_RS09060;BMA_RS09065;BMA_RS09070
OPERON_0850	BMA_RS09075;BMA_RS09080
OPERON_0851	BMA_RS09085
OPERON_0852	BMA_RS09090;BMA_RS09095
OPERON_0853	BMA_RS09100
OPERON_0854	BMA_RS09105
OPERON_0855	BMA_RS09110
OPERON_0856	BMA_RS09115;BMA_RS09120
OPERON_0857	BMA_RS09125
OPERON_0858	BMA_RS09130;BMA_RS09135
OPERON_0859	BMA_RS09140
OPERON_0860	BMA_RS09145
OPERON_0861	BMA_RS09150;BMA_RS09155
OPERON_0862	BMA_RS09160
OPERON_0863	BMA_RS09165;BMA_RS09170;BMA_RS09175;BMA_RS09180
OPERON_0864	BMA_RS09185;BMA_RS09190;BMA_RS09195;BMA_RS09200
OPERON_0865	BMA_RS26575;BMA_RS09210
OPERON_0866	BMA_RS09215;BMA_RS09220;BMA_RS09225
OPERON_0867	BMA_RS09230
OPERON_0868	BMA_RS09235
OPERON_0869	BMA_RS09240
OPERON_0870	BMA_RS09245
OPERON_0871	BMA_RS09250;BMA_RS09255
OPERON_0872	BMA_RS09260
OPERON_0873	BMA_RS09265;BMA_RS09270;BMA_RS09275
OPERON_0874	BMA_RS09280
OPERON_0875	BMA_RS09285;BMA_RS09290;BMA_RS09295;BMA_RS09300
OPERON_0876	BMA_RS09305
OPERON_0877	BMA_RS09310;BMA_RS09315;BMA_RS09320;BMA_RS09325;BMA_RS09330;BMA_RS09335;BMA_RS09340;BMA_RS09345;BMA_RS09350;BMA_RS09355;BMA_RS09360;BMA_RS09365;BMA_RS09370;BMA_RS09375;BMA_RS09380
OPERON_0878	BMA_RS09385
OPERON_0879	BMA_RS09390;BMA_RS09395;BMA_RS09400;BMA_RS09405;BMA_RS09410;BMA_RS09415
OPERON_0880	BMA_RS09420
OPERON_0881	BMA_RS09430
OPERON_0882	BMA_RS09435
OPERON_0883	BMA_RS09440;BMA_RS09445
OPERON_0884	BMA_RS09450
OPERON_0885	BMA_RS26040
OPERON_0886	BMA_RS26045
OPERON_0887	BMA_RS09460
OPERON_0888	BMA_RS09465
OPERON_0889	BMA_RS09470
OPERON_0890	BMA_RS09475;BMA_RS09480;BMA_RS09485;BMA_RS09490
OPERON_0891	BMA_RS09495
OPERON_0892	BMA_RS09500
OPERON_0893	BMA_RS09505;BMA_RS09510
OPERON_0894	BMA_RS09515
OPERON_0895	BMA_RS09520
OPERON_0896	BMA_RS09525;BMA_RS09530;BMA_RS26580;BMA_RS09540
OPERON_0897	BMA_RS09545
OPERON_0898	BMA_RS09550;BMA_RS09555
OPERON_0899	BMA_RS09560;BMA_RS09565;BMA_RS09570
OPERON_0900	BMA_RS09575
OPERON_0901	BMA_RS09585;BMA_RS09590
OPERON_0902	BMA_RS09595
OPERON_0903	BMA_RS09600
OPERON_0904	BMA_RS09605
OPERON_0905	BMA_RS09610;BMA_RS09615
OPERON_0906	BMA_RS09620;BMA_RS09625
OPERON_0907	BMA_RS09630
OPERON_0908	BMA_RS09635
OPERON_0909	BMA_RS09640
OPERON_0910	BMA_RS09645
OPERON_0911	BMA_RS09650;BMA_RS09655
OPERON_0912	BMA_RS09660;BMA_RS09665
OPERON_0913	BMA_RS09670
OPERON_0914	BMA_RS09675;BMA_RS09680;BMA_RS09685;BMA_RS09690;BMA_RS09695;BMA_RS09700
OPERON_0915	BMA_RS09705
OPERON_0916	BMA_RS09710
OPERON_0917	BMA_RS09715
OPERON_0918	BMA_RS09720
OPERON_0919	BMA_RS09725;BMA_RS09730
OPERON_0920	BMA_RS09735;BMA_RS09740;BMA_RS09745
OPERON_0921	BMA_RS09750;BMA_RS09755;BMA_RS09760;BMA_RS09765;BMA_RS09770
OPERON_0922	BMA_RS09775;BMA_RS09780
OPERON_0923	BMA_RS09790;BMA_RS09795;BMA_RS09800;BMA_RS09805;BMA_RS09810;BMA_RS09815;BMA_RS09820;BMA_RS09825;BMA_RS09830
OPERON_0924	BMA_RS09835
OPERON_0925	BMA_RS09845
OPERON_0926	BMA_RS09850
OPERON_0927	BMA_RS09855
OPERON_0928	BMA_RS09860;BMA_RS09865
OPERON_0929	BMA_RS09870;BMA_RS09875;BMA_RS09880;BMA_RS09885
OPERON_0930	BMA_RS09890;BMA_RS09895;BMA_RS09900;BMA_RS09905
OPERON_0931	BMA_RS09910;BMA_RS09915
OPERON_0932	BMA_RS09920
OPERON_0933	BMA_RS26585
OPERON_0934	BMA_RS09930
OPERON_0935	BMA_RS09935
OPERON_0936	BMA_RS09940
OPERON_0937	BMA_RS09945
OPERON_0938	BMA_RS09950;BMA_RS09955;BMA_RS09960;BMA_RS09965;BMA_RS09970
OPERON_0939	BMA_RS09975
OPERON_0940	BMA_RS09980;BMA_RS09985
OPERON_0941	BMA_RS09990
OPERON_0942	BMA_RS09995
OPERON_0943	BMA_RS10000;BMA_RS10005
OPERON_0944	BMA_RS10010
OPERON_0945	BMA_RS10015;BMA_RS10020
OPERON_0946	BMA_RS10025;BMA_RS10030;BMA_RS10035;BMA_RS10040
OPERON_0947	BMA_RS10045;BMA_RS10050;BMA_RS10055
OPERON_0948	BMA_RS10060;BMA_RS10065;BMA_RS10070;BMA_RS10075;BMA_RS10080
OPERON_0949	BMA_RS10085
OPERON_0950	BMA_RS10090;BMA_RS10095
OPERON_0951	BMA_RS10100;BMA_RS10105;BMA_RS10110
OPERON_0952	BMA_RS10115;BMA_RS10120;BMA_RS10125;BMA_RS10130
OPERON_0953	BMA_RS10135
OPERON_0954	BMA_RS10140;BMA_RS10145
OPERON_0955	BMA_RS10150
OPERON_0956	BMA_RS26590
OPERON_0957	BMA_RS10160
OPERON_0958	BMA_RS10165;BMA_RS10170
OPERON_0959	BMA_RS10175;BMA_RS10180
OPERON_0960	BMA_RS10185
OPERON_0961	BMA_RS10190
OPERON_0962	BMA_RS10195
OPERON_0963	BMA_RS10200;BMA_RS10205
OPERON_0964	BMA_RS10210;BMA_RS10215;BMA_RS10220;BMA_RS10225
OPERON_0965	BMA_RS10230;BMA_RS10235;BMA_RS10240;BMA_RS10245
OPERON_0966	BMA_RS10250
OPERON_0967	BMA_RS10255;BMA_RS10260
OPERON_0968	BMA_RS10270;BMA_RS10275
OPERON_0969	BMA_RS10280
OPERON_0970	BMA_RS10285;BMA_RS10290;BMA_RS10295;BMA_RS10300;BMA_RS10305;BMA_RS10310
OPERON_0971	BMA_RS10315;BMA_RS10320;BMA_RS10325;BMA_RS10330
OPERON_0972	BMA_RS10335;BMA_RS10340;BMA_RS10345;BMA_RS10350;BMA_RS10355
OPERON_0973	BMA_RS10360
OPERON_0974	BMA_RS10370
OPERON_0975	BMA_RS10375
OPERON_0976	BMA_RS10380;BMA_RS10385
OPERON_0977	BMA_RS10390
OPERON_0978	BMA_RS10395
OPERON_0979	BMA_RS10400;BMA_RS10405;BMA_RS10410
OPERON_0980	BMA_RS10415
OPERON_0981	BMA_RS10420
OPERON_0982	BMA_RS10425
OPERON_0983	BMA_RS10430
OPERON_0984	BMA_RS10435;BMA_RS10440
OPERON_0985	BMA_RS10445
OPERON_0986	BMA_RS10450
OPERON_0987	BMA_RS10455
OPERON_0988	BMA_RS10460;BMA_RS10465
OPERON_0989	BMA_RS10470
OPERON_0990	BMA_RS10475
OPERON_0991	BMA_RS10480
OPERON_0992	BMA_RS10485;BMA_RS10490
OPERON_0993	BMA_RS10495
OPERON_0994	BMA_RS10500;BMA_RS10505;BMA_RS10510
OPERON_0995	BMA_RS10515;BMA_RS10520
OPERON_0996	BMA_RS10525
OPERON_0997	BMA_RS10530;BMA_RS10535;BMA_RS10540
OPERON_0998	BMA_RS10545
OPERON_0999	BMA_RS10550;BMA_RS10555;BMA_RS10560;BMA_RS10565
OPERON_1000	BMA_RS10570;BMA_RS10575
OPERON_1001	BMA_RS10580
OPERON_1002	BMA_RS10585
OPERON_1003	BMA_RS10590
OPERON_1004	BMA_RS10595
OPERON_1005	BMA_RS27135
OPERON_1006	BMA_RS10610
OPERON_1007	BMA_RS10615
OPERON_1008	BMA_RS10620
OPERON_1009	BMA_RS10630
OPERON_1010	BMA_RS10635
OPERON_1011	BMA_RS10640
OPERON_1012	BMA_RS10645
OPERON_1013	BMA_RS10650;BMA_RS10655
OPERON_1014	BMA_RS10660
OPERON_1015	BMA_RS10665
OPERON_1016	BMA_RS10670
OPERON_1017	BMA_RS10680
OPERON_1018	BMA_RS10685
OPERON_1019	BMA_RS10690
OPERON_1020	BMA_RS10700
OPERON_1021	BMA_RS10705
OPERON_1022	BMA_RS10710
OPERON_1023	BMA_RS10715
OPERON_1024	BMA_RS10720
OPERON_1025	BMA_RS10725;BMA_RS10730
OPERON_1026	BMA_RS10740
OPERON_1027	BMA_RS10750;BMA_RS10755;BMA_RS10760;BMA_RS10765;BMA_RS10770;BMA_RS10775;BMA_RS10780
OPERON_1028	BMA_RS10785;BMA_RS10790;BMA_RS10795;BMA_RS10800;BMA_RS10805;BMA_RS10810;BMA_RS10815;BMA_RS10820;BMA_RS10825
OPERON_1029	BMA_RS10830;BMA_RS10835;BMA_RS10840;BMA_RS10845;BMA_RS10850;BMA_RS10855
OPERON_1030	BMA_RS10860;BMA_RS10865
OPERON_1031	BMA_RS10870
OPERON_1032	BMA_RS10875;BMA_RS10880
OPERON_1033	BMA_RS10885
OPERON_1034	BMA_RS10890;BMA_RS10895
OPERON_1035	BMA_RS10900
OPERON_1036	BMA_RS10905
OPERON_1037	BMA_RS10910;BMA_RS10915;BMA_RS10920;BMA_RS10925;BMA_RS10930;BMA_RS10935
OPERON_1038	BMA_RS10940;BMA_RS10945;BMA_RS10950;BMA_RS10955;BMA_RS10960
OPERON_1039	BMA_RS26050
OPERON_1040	BMA_RS10965;BMA_RS10970
OPERON_1041	BMA_RS10975
OPERON_1042	BMA_RS10980;BMA_RS10985
OPERON_1043	BMA_RS10990
OPERON_1044	BMA_RS10995;BMA_RS11000;BMA_RS11005;BMA_RS11010;BMA_RS11015
OPERON_1045	BMA_RS11020
OPERON_1046	BMA_RS11025;BMA_RS11030
OPERON_1047	BMA_RS11035
OPERON_1048	BMA_RS11040
OPERON_1049	BMA_RS11045;BMA_RS11050
OPERON_1050	BMA_RS11055
OPERON_1051	BMA_RS11060;BMA_RS11065;BMA_RS11070;BMA_RS11075
OPERON_1052	BMA_RS11080
OPERON_1053	BMA_RS11085;BMA_RS11090
OPERON_1054	BMA_RS11095;BMA_RS11100
OPERON_1055	BMA_RS11105;BMA_RS11110;BMA_RS11115
OPERON_1056	BMA_RS11120;BMA_RS11125
OPERON_1057	BMA_RS11130
OPERON_1058	BMA_RS11135
OPERON_1059	BMA_RS11140;BMA_RS11145;BMA_RS11150
OPERON_1060	BMA_RS11155;BMA_RS11160;BMA_RS11165
OPERON_1061	BMA_RS11170
OPERON_1062	BMA_RS11175
OPERON_1063	BMA_RS11180
OPERON_1064	BMA_RS11185
OPERON_1065	BMA_RS11195
OPERON_1066	BMA_RS11205;BMA_RS11210;BMA_RS11215;BMA_RS11220;BMA_RS11225;BMA_RS11230
OPERON_1067	BMA_RS11235;BMA_RS11240;BMA_RS11245
OPERON_1068	BMA_RS11250
OPERON_1069	BMA_RS11255;BMA_RS11260;BMA_RS11265
OPERON_1070	BMA_RS11270
OPERON_1071	BMA_RS11275
OPERON_1072	BMA_RS11280;BMA_RS11285
OPERON_1073	BMA_RS26055;BMA_RS11290;BMA_RS26060;BMA_RS11295
OPERON_1074	BMA_RS11300
OPERON_1075	BMA_RS11305
OPERON_1076	BMA_RS11310;BMA_RS11315;BMA_RS11320
OPERON_1077	BMA_RS11325;BMA_RS11330;BMA_RS11335;BMA_RS11340;BMA_RS11345;BMA_RS11350;BMA_RS11355
OPERON_1078	BMA_RS11360
OPERON_1079	BMA_RS11370
OPERON_1080	BMA_RS11375;BMA_RS11380
OPERON_1081	BMA_RS11385;BMA_RS11390;BMA_RS11395;BMA_RS11400
OPERON_1082	BMA_RS11405
OPERON_1083	BMA_RS11410
OPERON_1084	BMA_RS11415
OPERON_1085	BMA_RS11420
OPERON_1086	BMA_RS11425
OPERON_1087	BMA_RS11430
OPERON_1088	BMA_RS11435
OPERON_1089	BMA_RS11445
OPERON_1090	BMA_RS11450
OPERON_1091	BMA_RS11455;BMA_RS11460
OPERON_1092	BMA_RS11465
OPERON_1093	BMA_RS11470
OPERON_1094	BMA_RS11475;BMA_RS11480;BMA_RS11485
OPERON_1095	BMA_RS11495
OPERON_1096	BMA_RS11505
OPERON_1097	BMA_RS11510
OPERON_1098	BMA_RS11515;BMA_RS11520
OPERON_1099	BMA_RS11525;BMA_RS11530
OPERON_1100	BMA_RS11535;BMA_RS11540
OPERON_1101	BMA_RS11545;BMA_RS11550
OPERON_1102	BMA_RS11555;BMA_RS11560;BMA_RS11565;BMA_RS11570;BMA_RS11575;BMA_RS11580;BMA_RS11585;BMA_RS11590;BMA_RS11595
OPERON_1103	BMA_RS11600
OPERON_1104	BMA_RS11610
OPERON_1105	BMA_RS11615
OPERON_1106	BMA_RS11620
OPERON_1107	BMA_RS11625
OPERON_1108	BMA_RS11630;BMA_RS11635;BMA_RS11640;BMA_RS26605
OPERON_1109	BMA_RS11650;BMA_RS11655
OPERON_1110	BMA_RS11660;BMA_RS11665;BMA_RS11670
OPERON_1111	BMA_RS11680;BMA_RS11685
OPERON_1112	BMA_RS11690
OPERON_1113	BMA_RS11695;BMA_RS11700;BMA_RS11705
OPERON_1114	BMA_RS11710;BMA_RS11715;BMA_RS11720;BMA_RS11725;BMA_RS11730;BMA_RS11735
OPERON_1115	BMA_RS11740;BMA_RS11745;BMA_RS11750;BMA_RS11755
OPERON_1116	BMA_RS11760;BMA_RS11765
OPERON_1117	BMA_RS11770;BMA_RS11775;BMA_RS11780;BMA_RS11785;BMA_RS11790
OPERON_1118	BMA_RS11795;BMA_RS11800
OPERON_1119	BMA_RS11805;BMA_RS11810;BMA_RS11815;BMA_RS11820;BMA_RS11825;BMA_RS11830;BMA_RS11835;BMA_RS11840
OPERON_1120	BMA_RS11845;BMA_RS11850;BMA_RS11855
OPERON_1121	BMA_RS11865
OPERON_1122	BMA_RS11870
OPERON_1123	BMA_RS11875;BMA_RS11880;BMA_RS11885
OPERON_1124	BMA_RS11890;BMA_RS11895
OPERON_1125	BMA_RS11900;BMA_RS11905
OPERON_1126	BMA_RS11915;BMA_RS11920
OPERON_1127	BMA_RS11925;BMA_RS11930
OPERON_1128	BMA_RS11935;BMA_RS11940
OPERON_1129	BMA_RS11945;BMA_RS11950;BMA_RS11955
OPERON_1130	BMA_RS11965
OPERON_1131	BMA_RS11970;BMA_RS11975
OPERON_1132	BMA_RS11980
OPERON_1133	BMA_RS11985;BMA_RS11990;BMA_RS11995;BMA_RS12000;BMA_RS12005;BMA_RS12010
OPERON_1134	BMA_RS12015;BMA_RS12020;BMA_RS12025;BMA_RS27140
OPERON_1135	BMA_RS26610;BMA_RS12040
OPERON_1136	BMA_RS12045
OPERON_1137	BMA_RS12050
OPERON_1138	BMA_RS12055;BMA_RS12060;BMA_RS12065;BMA_RS12070;BMA_RS12075;BMA_RS12080;BMA_RS12085;BMA_RS12090;BMA_RS12095;BMA_RS12100;BMA_RS12105;BMA_RS12110;BMA_RS12115;BMA_RS12120;BMA_RS12125
OPERON_1139	BMA_RS12130
OPERON_1140	BMA_RS12135
OPERON_1141	BMA_RS12140;BMA_RS12145
OPERON_1142	BMA_RS12150
OPERON_1143	BMA_RS12155
OPERON_1144	BMA_RS12160;BMA_RS12165;BMA_RS12170
OPERON_1145	BMA_RS12180
OPERON_1146	BMA_RS12185;BMA_RS12190;BMA_RS12195;BMA_RS12200;BMA_RS12205;BMA_RS12210;BMA_RS12215
OPERON_1147	BMA_RS12220
OPERON_1148	BMA_RS12225
OPERON_1149	BMA_RS12230
OPERON_1150	BMA_RS12235
OPERON_1151	BMA_RS12240
OPERON_1152	BMA_RS12245
OPERON_1153	BMA_RS12250
OPERON_1154	BMA_RS12255
OPERON_1155	BMA_RS12260
OPERON_1156	BMA_RS12265
OPERON_1157	BMA_RS12270;BMA_RS12275;BMA_RS12280
OPERON_1158	BMA_RS12290
OPERON_1159	BMA_RS12295;BMA_RS12300;BMA_RS12305
OPERON_1160	BMA_RS12310
OPERON_1161	BMA_RS12315
OPERON_1162	BMA_RS12320;BMA_RS12325
OPERON_1163	BMA_RS12330;BMA_RS12335;BMA_RS12340;BMA_RS12345;BMA_RS12350;BMA_RS12355;BMA_RS12360;BMA_RS12365;BMA_RS12370;BMA_RS12375;BMA_RS12380;BMA_RS12385;BMA_RS12390;BMA_RS12395;BMA_RS12400;BMA_RS12405;BMA_RS12410;BMA_RS12415;BMA_RS12420;BMA_RS12425;BMA_RS12430;BMA_RS12435;BMA_RS12440;BMA_RS12445;BMA_RS12450;BMA_RS12455;BMA_RS12460;BMA_RS12465;BMA_RS12470;BMA_RS12475;BMA_RS12480;BMA_RS12485;BMA_RS12490;BMA…
OPERON_1164	BMA_RS12515;BMA_RS12520
OPERON_1165	BMA_RS12525;BMA_RS12530;BMA_RS12535;BMA_RS12540;BMA_RS12545;BMA_RS12550;BMA_RS12555;BMA_RS12560;BMA_RS12565
OPERON_1166	BMA_RS12570
OPERON_1167	BMA_RS12575;BMA_RS12580
OPERON_1168	BMA_RS12590;BMA_RS12595;BMA_RS12600;BMA_RS12605;BMA_RS12610;BMA_RS12615;BMA_RS12620;BMA_RS12625;BMA_RS12630
OPERON_1169	BMA_RS12635
OPERON_1170	BMA_RS12640
OPERON_1171	BMA_RS12645
OPERON_1172	BMA_RS12650;BMA_RS12655
OPERON_1173	BMA_RS12665
OPERON_1174	BMA_RS12670;BMA_RS12675;BMA_RS12680;BMA_RS12685;BMA_RS12690
OPERON_1175	BMA_RS12695;BMA_RS12700
OPERON_1176	BMA_RS12705
OPERON_1177	BMA_RS12710;BMA_RS12715
OPERON_1178	BMA_RS12725
OPERON_1179	BMA_RS12730;BMA_RS12735
OPERON_1180	BMA_RS12740;BMA_RS12745
OPERON_1181	BMA_RS12750;BMA_RS12755;BMA_RS12760;BMA_RS12765;BMA_RS12770;BMA_RS12775;BMA_RS12780
OPERON_1182	BMA_RS12785
OPERON_1183	BMA_RS12790;BMA_RS12795;BMA_RS12800;BMA_RS12805;BMA_RS12810;BMA_RS12815;BMA_RS12820;BMA_RS12825;BMA_RS12830;BMA_RS12835;BMA_RS12840;BMA_RS12845;BMA_RS12850;BMA_RS12855;BMA_RS12860;BMA_RS12865;BMA_RS12870;BMA_RS12875;BMA_RS12880
OPERON_1184	BMA_RS12885;BMA_RS12890;BMA_RS12895;BMA_RS12900;BMA_RS12905;BMA_RS12910;BMA_RS12915;BMA_RS12920;BMA_RS12925;BMA_RS12930
OPERON_1185	BMA_RS12935
OPERON_1186	BMA_RS12940;BMA_RS12945
OPERON_1187	BMA_RS12950;BMA_RS12955;BMA_RS12960
OPERON_1188	BMA_RS12965
OPERON_1189	BMA_RS12970;BMA_RS12975;BMA_RS12980;BMA_RS12985;BMA_RS12990;BMA_RS12995;BMA_RS13000;BMA_RS13005;BMA_RS13010;BMA_RS13015;BMA_RS13020;BMA_RS13025
OPERON_1190	BMA_RS13030
OPERON_1191	BMA_RS13035;BMA_RS13040
OPERON_1192	BMA_RS13045;BMA_RS13050
OPERON_1193	BMA_RS13055;BMA_RS13060;BMA_RS13065
OPERON_1194	BMA_RS13075;BMA_RS13080;BMA_RS13085;BMA_RS13090
OPERON_1195	BMA_RS13095;BMA_RS13100
OPERON_1196	BMA_RS13105
OPERON_1197	BMA_RS13110;BMA_RS13115
OPERON_1198	BMA_RS13120
OPERON_1199	BMA_RS13125
OPERON_1200	BMA_RS13130;BMA_RS13135;BMA_RS13140;BMA_RS13145;BMA_RS13150;BMA_RS13155;BMA_RS13160;BMA_RS13165
OPERON_1201	BMA_RS13170
OPERON_1202	BMA_RS13175;BMA_RS13180;BMA_RS13185
OPERON_1203	BMA_RS13190
OPERON_1204	BMA_RS13195
OPERON_1205	BMA_RS13200;BMA_RS13205
OPERON_1206	BMA_RS13210
OPERON_1207	BMA_RS13215
OPERON_1208	BMA_RS13220
OPERON_1209	BMA_RS13225;BMA_RS13230;BMA_RS13235;BMA_RS13240;BMA_RS13245
OPERON_1210	BMA_RS13250;BMA_RS13255
OPERON_1211	BMA_RS13260
OPERON_1212	BMA_RS13265
OPERON_1213	BMA_RS13270
OPERON_1214	BMA_RS13275
OPERON_1215	BMA_RS13280
OPERON_1216	BMA_RS13285
OPERON_1217	BMA_RS13290;BMA_RS13295
OPERON_1218	BMA_RS13305
OPERON_1219	BMA_RS13315
OPERON_1220	BMA_RS13320
OPERON_1221	BMA_RS13330;BMA_RS13335
OPERON_1222	BMA_RS26620
OPERON_1223	BMA_RS13345;BMA_RS13350;BMA_RS13355
OPERON_1224	BMA_RS13360
OPERON_1225	BMA_RS13365;BMA_RS13375;BMA_RS13380;BMA_RS13385
OPERON_1226	BMA_RS13390;BMA_RS13395;BMA_RS13400;BMA_RS13405;BMA_RS13410
OPERON_1227	BMA_RS13415
OPERON_1228	BMA_RS13425;BMA_RS13430
OPERON_1229	BMA_RS13435;BMA_RS13440
OPERON_1230	BMA_RS13445
OPERON_1231	BMA_RS13450;BMA_RS13455
OPERON_1232	BMA_RS13470;BMA_RS13475
OPERON_1233	BMA_RS13480
OPERON_1234	BMA_RS13485;BMA_RS13490
OPERON_1235	BMA_RS13495;BMA_RS13500
OPERON_1236	BMA_RS13505;BMA_RS13510;BMA_RS13515;BMA_RS13520;BMA_RS13525;BMA_RS13530;BMA_RS13535;BMA_RS13540;BMA_RS13545
OPERON_1237	BMA_RS13550;BMA_RS27145
OPERON_1238	BMA_RS13560
OPERON_1239	BMA_RS13565
OPERON_1240	BMA_RS13575
OPERON_1241	BMA_RS13580;BMA_RS13585
OPERON_1242	BMA_RS13590
OPERON_1243	BMA_RS13595
OPERON_1244	BMA_RS13600;BMA_RS13605;BMA_RS13610
OPERON_1245	BMA_RS13615;BMA_RS13620;BMA_RS13625;BMA_RS13630;BMA_RS13635;BMA_RS13640;BMA_RS13645;BMA_RS13650
OPERON_1246	BMA_RS13655;BMA_RS13660
OPERON_1247	BMA_RS13665
OPERON_1248	BMA_RS13670;BMA_RS13675;BMA_RS13680;BMA_RS13685;BMA_RS13690
OPERON_1249	BMA_RS26285;BMA_RS13700
OPERON_1250	BMA_RS13705
OPERON_1251	BMA_RS13710
OPERON_1252	BMA_RS13715;BMA_RS13720
OPERON_1253	BMA_RS13725
OPERON_1254	BMA_RS26630
OPERON_1255	BMA_RS13735;BMA_RS26075
OPERON_1256	BMA_RS13740
OPERON_1257	BMA_RS13745
OPERON_1258	BMA_RS13750
OPERON_1259	BMA_RS13755
OPERON_1260	BMA_RS13760
OPERON_1261	BMA_RS13765;BMA_RS13770;BMA_RS13775
OPERON_1262	BMA_RS13780
OPERON_1263	BMA_RS13785;BMA_RS13790
OPERON_1264	BMA_RS13795
OPERON_1265	BMA_RS13800;BMA_RS13805
OPERON_1266	BMA_RS13810
OPERON_1267	BMA_RS13815;BMA_RS13820
OPERON_1268	BMA_RS13825;BMA_RS13830;BMA_RS13835
OPERON_1269	BMA_RS13840
OPERON_1270	BMA_RS13845
OPERON_1271	BMA_RS13850
OPERON_1272	BMA_RS13855;BMA_RS13860
OPERON_1273	BMA_RS13865
OPERON_1274	BMA_RS13870
OPERON_1275	BMA_RS13875
OPERON_1276	BMA_RS13880
OPERON_1277	BMA_RS13885
OPERON_1278	BMA_RS13890;BMA_RS13895;BMA_RS13900
OPERON_1279	BMA_RS13905;BMA_RS13910
OPERON_1280	BMA_RS13915
OPERON_1281	BMA_RS13920
OPERON_1282	BMA_RS13925;BMA_RS13930;BMA_RS13935
OPERON_1283	BMA_RS13940;BMA_RS13945;BMA_RS13950;BMA_RS13955;BMA_RS13960
OPERON_1284	BMA_RS13965
OPERON_1285	BMA_RS13970;BMA_RS13975;BMA_RS13980;BMA_RS13985;BMA_RS13990;BMA_RS13995;BMA_RS14000
OPERON_1286	BMA_RS14005
OPERON_1287	BMA_RS14010
OPERON_1288	BMA_RS14020
OPERON_1289	BMA_RS27150;BMA_RS14030
OPERON_1290	BMA_RS14035
OPERON_1291	BMA_RS14040
OPERON_1292	BMA_RS14045
OPERON_1293	BMA_RS26080;BMA_RS26635
OPERON_1294	BMA_RS14055;BMA_RS14060
OPERON_1295	BMA_RS14065;BMA_RS14070
OPERON_1296	BMA_RS14075
OPERON_1297	BMA_RS14080;BMA_RS14085;BMA_RS26195
OPERON_1298	BMA_RS14100;BMA_RS14105
OPERON_1299	BMA_RS14110;BMA_RS14115
OPERON_1300	BMA_RS14125
OPERON_1301	BMA_RS26085;BMA_RS14130
OPERON_1302	BMA_RS14135;BMA_RS14140
OPERON_1303	BMA_RS14145;BMA_RS14150;BMA_RS14155;BMA_RS14160
OPERON_1304	BMA_RS14165
OPERON_1305	BMA_RS14170;BMA_RS14175
OPERON_1306	BMA_RS14180;BMA_RS14185
OPERON_1307	BMA_RS14190
OPERON_1308	BMA_RS14195;BMA_RS14200
OPERON_1309	BMA_RS26645
OPERON_1310	BMA_RS14210
OPERON_1311	BMA_RS14215;BMA_RS14220
OPERON_1312	BMA_RS14225;BMA_RS14230
OPERON_1313	BMA_RS14235;BMA_RS14240
OPERON_1314	BMA_RS14245
OPERON_1315	BMA_RS14250
OPERON_1316	BMA_RS14255
OPERON_1317	BMA_RS14260;BMA_RS14265
OPERON_1318	BMA_RS14275;BMA_RS14280;BMA_RS14285
OPERON_1319	BMA_RS14290
OPERON_1320	BMA_RS14295
OPERON_1321	BMA_RS14300
OPERON_1322	BMA_RS14305
OPERON_1323	BMA_RS14310;BMA_RS27155
OPERON_1324	BMA_RS14315
OPERON_1325	BMA_RS14320
OPERON_1326	BMA_RS14325
OPERON_1327	BMA_RS14330
OPERON_1328	BMA_RS14335;BMA_RS14340
OPERON_1329	BMA_RS14350;BMA_RS26650;BMA_RS14355;BMA_RS14360;BMA_RS14365;BMA_RS14370;BMA_RS14375;BMA_RS14380;BMA_RS14385;BMA_RS14390;BMA_RS14395;BMA_RS14400;BMA_RS14405
OPERON_1330	BMA_RS14410
OPERON_1331	BMA_RS14420
OPERON_1332	BMA_RS14425
OPERON_1333	BMA_RS14430
OPERON_1334	BMA_RS26290;BMA_RS14440;BMA_RS14445
OPERON_1335	BMA_RS14450
OPERON_1336	BMA_RS14455
OPERON_1337	BMA_RS14460;BMA_RS14465
OPERON_1338	BMA_RS14475
OPERON_1339	BMA_RS14485;BMA_RS14490
OPERON_1340	BMA_RS14495
OPERON_1341	BMA_RS14500
OPERON_1342	BMA_RS14505
OPERON_1343	BMA_RS14510
OPERON_1344	BMA_RS14515;BMA_RS14520
OPERON_1345	BMA_RS14525
OPERON_1346	BMA_RS14530
OPERON_1347	BMA_RS14535
OPERON_1348	BMA_RS14540
OPERON_1349	BMA_RS14545;BMA_RS14550;BMA_RS14555
OPERON_1350	BMA_RS14560;BMA_RS14565
OPERON_1351	BMA_RS14570;BMA_RS14575
OPERON_1352	BMA_RS14580
OPERON_1353	BMA_RS14585;BMA_RS14590
OPERON_1354	BMA_RS14595
OPERON_1355	BMA_RS14600
OPERON_1356	BMA_RS14605;BMA_RS14610;BMA_RS14615
OPERON_1357	BMA_RS14620
OPERON_1358	BMA_RS14625
OPERON_1359	BMA_RS14630
OPERON_1360	BMA_RS14635;BMA_RS14640
OPERON_1361	BMA_RS14645
OPERON_1362	BMA_RS14650
OPERON_1363	BMA_RS14655;BMA_RS14660;BMA_RS14665;BMA_RS14670;BMA_RS14675
OPERON_1364	BMA_RS14680;BMA_RS14685;BMA_RS14690;BMA_RS14695;BMA_RS14700;BMA_RS14705;BMA_RS14710
OPERON_1365	BMA_RS14715
OPERON_1366	BMA_RS14720;BMA_RS14725;BMA_RS14730
OPERON_1367	BMA_RS14735;BMA_RS14740
OPERON_1368	BMA_RS14745;BMA_RS14750;BMA_RS14755;BMA_RS14760;BMA_RS14765;BMA_RS14770;BMA_RS14775;BMA_RS14780
OPERON_1369	BMA_RS14785;BMA_RS14790;BMA_RS14795
OPERON_1370	BMA_RS14800
OPERON_1371	BMA_RS14805
OPERON_1372	BMA_RS14810;BMA_RS14815;BMA_RS14820;BMA_RS14825
OPERON_1373	BMA_RS14830
OPERON_1374	BMA_RS14840
OPERON_1375	BMA_RS14845;BMA_RS14850
OPERON_1376	BMA_RS14855
OPERON_1377	BMA_RS14860
OPERON_1378	BMA_RS14865
OPERON_1379	BMA_RS14870;BMA_RS14875
OPERON_1380	BMA_RS14880;BMA_RS14885;BMA_RS14890
OPERON_1381	BMA_RS14895;BMA_RS14900
OPERON_1382	BMA_RS14905;BMA_RS14910;BMA_RS14915;BMA_RS14920;BMA_RS14925;BMA_RS14930;BMA_RS14935;BMA_RS14940;BMA_RS14945;BMA_RS14950;BMA_RS14955;BMA_RS14960;BMA_RS14965;BMA_RS14970;BMA_RS14975;BMA_RS14980;BMA_RS14985;BMA_RS14990;BMA_RS14995
OPERON_1383	BMA_RS15000
OPERON_1384	BMA_RS15005;BMA_RS15010;BMA_RS15015;BMA_RS15020;BMA_RS15025
OPERON_1385	BMA_RS15030
OPERON_1386	BMA_RS15035
OPERON_1387	BMA_RS15040;BMA_RS15045;BMA_RS15050;BMA_RS15055
OPERON_1388	BMA_RS15060
OPERON_1389	BMA_RS15065
OPERON_1390	BMA_RS15070;BMA_RS15075;BMA_RS15080
OPERON_1391	BMA_RS15085
OPERON_1392	BMA_RS15090;BMA_RS15095;BMA_RS15100;BMA_RS15105;BMA_RS15110
OPERON_1393	BMA_RS15115
OPERON_1394	BMA_RS15120;BMA_RS15125;BMA_RS15130;BMA_RS15135;BMA_RS15140;BMA_RS15145;BMA_RS15150
OPERON_1395	BMA_RS15155
OPERON_1396	BMA_RS15160;BMA_RS15165
OPERON_1397	BMA_RS15170
OPERON_1398	BMA_RS15175;BMA_RS15180;BMA_RS15185;BMA_RS15190
OPERON_1399	BMA_RS15195
OPERON_1400	BMA_RS15200
OPERON_1401	BMA_RS15205
OPERON_1402	BMA_RS15210
OPERON_1403	BMA_RS15215;BMA_RS15220;BMA_RS15225;BMA_RS15230
OPERON_1404	BMA_RS15235
OPERON_1405	BMA_RS15240;BMA_RS15245
OPERON_1406	BMA_RS15250
OPERON_1407	BMA_RS15255
OPERON_1408	BMA_RS15260
OPERON_1409	BMA_RS15270
OPERON_1410	BMA_RS15275
OPERON_1411	BMA_RS15280
OPERON_1412	BMA_RS15285
OPERON_1413	BMA_RS15295
OPERON_1414	BMA_RS15300;BMA_RS15305
OPERON_1415	BMA_RS15310;BMA_RS15315;BMA_RS15320;BMA_RS15325
OPERON_1416	BMA_RS15330
OPERON_1417	BMA_RS15335
OPERON_1418	BMA_RS15340;BMA_RS15345;BMA_RS15350
OPERON_1419	BMA_RS15355
OPERON_1420	BMA_RS15360
OPERON_1421	BMA_RS15365
OPERON_1422	BMA_RS15370;BMA_RS15375;BMA_RS15380;BMA_RS15385
OPERON_1423	BMA_RS15390;BMA_RS15395;BMA_RS15400
OPERON_1424	BMA_RS15405;BMA_RS15410;BMA_RS15415
OPERON_1425	BMA_RS15420;BMA_RS15425
OPERON_1426	BMA_RS15430
OPERON_1427	BMA_RS15435
OPERON_1428	BMA_RS15440;BMA_RS15445;BMA_RS15450;BMA_RS15455;BMA_RS15460
OPERON_1429	BMA_RS15465
OPERON_1430	BMA_RS15470
OPERON_1431	BMA_RS15475
OPERON_1432	BMA_RS15480
OPERON_1433	BMA_RS15485
OPERON_1434	BMA_RS15490
OPERON_1435	BMA_RS15495;BMA_RS26655;BMA_RS15505
OPERON_1436	BMA_RS15510;BMA_RS15515
OPERON_1437	BMA_RS15520
OPERON_1438	BMA_RS15525
OPERON_1439	BMA_RS15535
OPERON_1440	BMA_RS15540;BMA_RS15545;BMA_RS15550;BMA_RS15555;BMA_RS15560;BMA_RS15565
OPERON_1441	BMA_RS15570;BMA_RS15575;BMA_RS15580;BMA_RS15585;BMA_RS15590
OPERON_1442	BMA_RS15595
OPERON_1443	BMA_RS15600
OPERON_1444	BMA_RS15605
OPERON_1445	BMA_RS15610
OPERON_1446	BMA_RS15620
OPERON_1447	BMA_RS15625;BMA_RS15630;BMA_RS15635;BMA_RS15640
OPERON_1448	BMA_RS15650;BMA_RS15655;BMA_RS15660
OPERON_1449	BMA_RS15665
OPERON_1450	BMA_RS15670;BMA_RS15675
OPERON_1451	BMA_RS15685;BMA_RS15690;BMA_RS15695
OPERON_1452	BMA_RS15700;BMA_RS15705
OPERON_1453	BMA_RS15710
OPERON_1454	BMA_RS15715;BMA_RS15720;BMA_RS15725
OPERON_1455	BMA_RS15730
OPERON_1456	BMA_RS15735
OPERON_1457	BMA_RS15740;BMA_RS15745;BMA_RS15750;BMA_RS15755
OPERON_1458	BMA_RS15760
OPERON_1459	BMA_RS15765
OPERON_1460	BMA_RS15770;BMA_RS15775;BMA_RS15780;BMA_RS15785
OPERON_1461	BMA_RS15790;BMA_RS15795;BMA_RS15800;BMA_RS15805;BMA_RS15810;BMA_RS15815;BMA_RS15820;BMA_RS15825;BMA_RS15830;BMA_RS15835
OPERON_1462	BMA_RS15840;BMA_RS15845
OPERON_1463	BMA_RS15850
OPERON_1464	BMA_RS15860;BMA_RS15865
OPERON_1465	BMA_RS15870
OPERON_1466	BMA_RS15875;BMA_RS15880
OPERON_1467	BMA_RS15885
OPERON_1468	BMA_RS15890;BMA_RS15895
OPERON_1469	BMA_RS15900;BMA_RS15905;BMA_RS15910
OPERON_1470	BMA_RS15915;BMA_RS15920
OPERON_1471	BMA_RS15925
OPERON_1472	BMA_RS26095;BMA_RS15930
OPERON_1473	BMA_RS15935
OPERON_1474	BMA_RS15940
OPERON_1475	BMA_RS15945
OPERON_1476	BMA_RS26660
OPERON_1477	BMA_RS15955
OPERON_1478	BMA_RS15960;BMA_RS15965
OPERON_1479	BMA_RS15970
OPERON_1480	BMA_RS15975
OPERON_1481	BMA_RS26665
OPERON_1482	BMA_RS15985;BMA_RS15990;BMA_RS15995;BMA_RS16000;BMA_RS16005;BMA_RS16010;BMA_RS16015;BMA_RS16020
OPERON_1483	BMA_RS16025
OPERON_1484	BMA_RS16030;BMA_RS16035
OPERON_1485	BMA_RS16040;BMA_RS16045;BMA_RS16050
OPERON_1486	BMA_RS16055;BMA_RS16060
OPERON_1487	BMA_RS16065
OPERON_1488	BMA_RS16070;BMA_RS16075;BMA_RS16080
OPERON_1489	BMA_RS16085
OPERON_1490	BMA_RS16090
OPERON_1491	BMA_RS16095;BMA_RS16100
OPERON_1492	BMA_RS16110
OPERON_1493	BMA_RS16115
OPERON_1494	BMA_RS16120
OPERON_1495	BMA_RS16125;BMA_RS16130;BMA_RS16135;BMA_RS16140
