# Supplementary material for: Influence of genomic variations on glanders serodiagnostic antigens using integrative genomic and transcriptomic approaches
Source: Front Vet Sci. 2023 Dec 6;10:1217135. doi: 10.3389/fvets.2023.1217135 (PMC10730941; doi:10.3389/fvets.2023.1217135)
Supplement: SUPPLEMENTARY FILE S5 — Operons on CH2 predicted by OperonSEQer. [file Data_Sheet_5.CSV]

OPERON_ID	GENES
OPERON_1496	BMA_RS16145
OPERON_1497	BMA_RS16150;BMA_RS16155;BMA_RS16160
OPERON_1498	BMA_RS16165;BMA_RS16170
OPERON_1499	BMA_RS16175
OPERON_1500	BMA_RS16180;BMA_RS16185
OPERON_1501	BMA_RS16190;BMA_RS16195
OPERON_1502	BMA_RS16200
OPERON_1503	BMA_RS16205
OPERON_1504	BMA_RS16210
OPERON_1505	BMA_RS16215;BMA_RS16220;BMA_RS16225;BMA_RS16230;BMA_RS16235
OPERON_1506	BMA_RS16240
OPERON_1507	BMA_RS16245
OPERON_1508	BMA_RS26670
OPERON_1509	BMA_RS16255;BMA_RS16260
OPERON_1510	BMA_RS16265;BMA_RS16270
OPERON_1511	BMA_RS16275;BMA_RS16280;BMA_RS16285;BMA_RS16290
OPERON_1512	BMA_RS16295
OPERON_1513	BMA_RS16300
OPERON_1514	BMA_RS16305;BMA_RS16310
OPERON_1515	BMA_RS16315
OPERON_1516	BMA_RS16325
OPERON_1517	BMA_RS16330;BMA_RS16335
OPERON_1518	BMA_RS16340
OPERON_1519	BMA_RS16345;BMA_RS16350
OPERON_1520	BMA_RS16355;BMA_RS16360;BMA_RS16365
OPERON_1521	BMA_RS16370;BMA_RS16375;BMA_RS16380
OPERON_1522	BMA_RS16385;BMA_RS16390;BMA_RS16395;BMA_RS16400
OPERON_1523	BMA_RS16405;BMA_RS16410;BMA_RS16415;BMA_RS16420
OPERON_1524	BMA_RS16435
OPERON_1525	BMA_RS16440
OPERON_1526	BMA_RS16445;BMA_RS16450;BMA_RS16455
OPERON_1527	BMA_RS16460
OPERON_1528	BMA_RS16470
OPERON_1529	BMA_RS16475;BMA_RS26675
OPERON_1530	BMA_RS16485
OPERON_1531	BMA_RS16490
OPERON_1532	BMA_RS16495
OPERON_1533	BMA_RS16505
OPERON_1534	BMA_RS16510
OPERON_1535	BMA_RS16515;BMA_RS16520
OPERON_1536	BMA_RS16525;BMA_RS16530
OPERON_1537	BMA_RS16535
OPERON_1538	BMA_RS26680;BMA_RS16545
OPERON_1539	BMA_RS16555;BMA_RS16560;BMA_RS16565
OPERON_1540	BMA_RS16570;BMA_RS16575
OPERON_1541	BMA_RS16580
OPERON_1542	BMA_RS16585;BMA_RS16590
OPERON_1543	BMA_RS16595
OPERON_1544	BMA_RS16600;BMA_RS16605;BMA_RS16610
OPERON_1545	BMA_RS16615
OPERON_1546	BMA_RS16620;BMA_RS16625
OPERON_1547	BMA_RS16630;BMA_RS16635
OPERON_1548	BMA_RS26295;BMA_RS16645;BMA_RS16650
OPERON_1549	BMA_RS26685;BMA_RS16660
OPERON_1550	BMA_RS16665;BMA_RS16670;BMA_RS26690;BMA_RS16675
OPERON_1551	BMA_RS16680
OPERON_1552	BMA_RS16685;BMA_RS16690
OPERON_1553	BMA_RS16695;BMA_RS16700;BMA_RS16705;BMA_RS26695
OPERON_1554	BMA_RS16715;BMA_RS16720;BMA_RS16725;BMA_RS16730;BMA_RS16735;BMA_RS16740;BMA_RS16745;BMA_RS16750;BMA_RS16755
OPERON_1555	BMA_RS16760;BMA_RS16765
OPERON_1556	BMA_RS16770
OPERON_1557	BMA_RS16775
OPERON_1558	BMA_RS16780;BMA_RS16785;BMA_RS16790
OPERON_1559	BMA_RS16800
OPERON_1560	BMA_RS16805
OPERON_1561	BMA_RS16810;BMA_RS16815;BMA_RS16820;BMA_RS16825;BMA_RS16830
OPERON_1562	BMA_RS16840
OPERON_1563	BMA_RS26300
OPERON_1564	BMA_RS16850;BMA_RS16855;BMA_RS16860;BMA_RS16865
OPERON_1565	BMA_RS16870
OPERON_1566	BMA_RS16875;BMA_RS16880
OPERON_1567	BMA_RS16885
OPERON_1568	BMA_RS16890;BMA_RS26700
OPERON_1569	BMA_RS16900;BMA_RS16905
OPERON_1570	BMA_RS16910
OPERON_1571	BMA_RS16915
OPERON_1572	BMA_RS16920;BMA_RS26705
OPERON_1573	BMA_RS16930
OPERON_1574	BMA_RS16935
OPERON_1575	BMA_RS16940
OPERON_1576	BMA_RS16945
OPERON_1577	BMA_RS16950;BMA_RS16955;BMA_RS16960
OPERON_1578	BMA_RS16970;BMA_RS16975;BMA_RS16980
OPERON_1579	BMA_RS26710
OPERON_1580	BMA_RS16985
OPERON_1581	BMA_RS16990;BMA_RS16995;BMA_RS17000;BMA_RS17005
OPERON_1582	BMA_RS17010
OPERON_1583	BMA_RS17015
OPERON_1584	BMA_RS17025
OPERON_1585	BMA_RS17030;BMA_RS17035
OPERON_1586	BMA_RS17040;BMA_RS17045;BMA_RS17050;BMA_RS17055
OPERON_1587	BMA_RS17060;BMA_RS17065;BMA_RS17070
OPERON_1588	BMA_RS17075
OPERON_1589	BMA_RS17080
OPERON_1590	BMA_RS17085;BMA_RS17090;BMA_RS17095;BMA_RS17100
OPERON_1591	BMA_RS17105
OPERON_1592	BMA_RS17110
OPERON_1593	BMA_RS17115
OPERON_1594	BMA_RS17120
OPERON_1595	BMA_RS17125
OPERON_1596	BMA_RS17135;BMA_RS17140;BMA_RS17145
OPERON_1597	BMA_RS26105;BMA_RS17150
OPERON_1598	BMA_RS17160
OPERON_1599	BMA_RS17165;BMA_RS17170;BMA_RS17175;BMA_RS17180;BMA_RS17185;BMA_RS17190
OPERON_1600	BMA_RS17195;BMA_RS17200
OPERON_1601	BMA_RS17205
OPERON_1602	BMA_RS17215
OPERON_1603	BMA_RS17220;BMA_RS26715;BMA_RS17230
OPERON_1604	BMA_RS17235
OPERON_1605	BMA_RS17240
OPERON_1606	BMA_RS17245
OPERON_1607	BMA_RS17250
OPERON_1608	BMA_RS17255
OPERON_1609	BMA_RS17260;BMA_RS17265
OPERON_1610	BMA_RS17270;BMA_RS17275;BMA_RS17280;BMA_RS17285;BMA_RS17295;BMA_RS17300
OPERON_1611	BMA_RS26720;BMA_RS17310
OPERON_1612	BMA_RS17315
OPERON_1613	BMA_RS17320
OPERON_1614	BMA_RS17325
OPERON_1615	BMA_RS17330;BMA_RS17335
OPERON_1616	BMA_RS17340
OPERON_1617	BMA_RS17345
OPERON_1618	BMA_RS17350;BMA_RS17355;BMA_RS17360
OPERON_1619	BMA_RS17365;BMA_RS17370
OPERON_1620	BMA_RS17375;BMA_RS17380
OPERON_1621	BMA_RS17385
OPERON_1622	BMA_RS17400
OPERON_1623	BMA_RS17405
OPERON_1624	BMA_RS17410
OPERON_1625	BMA_RS17415
OPERON_1626	BMA_RS17420
OPERON_1627	BMA_RS17425
OPERON_1628	BMA_RS17430
OPERON_1629	BMA_RS17435
OPERON_1630	BMA_RS17445
OPERON_1631	BMA_RS17450;BMA_RS17455;BMA_RS17460;BMA_RS17465;BMA_RS17470
OPERON_1632	BMA_RS17475
OPERON_1633	BMA_RS17480;BMA_RS17485
OPERON_1634	BMA_RS17490;BMA_RS17495;BMA_RS17500
OPERON_1635	BMA_RS17505
OPERON_1636	BMA_RS17510;BMA_RS17515
OPERON_1637	BMA_RS17520;BMA_RS17525
OPERON_1638	BMA_RS17530
OPERON_1639	BMA_RS17535;BMA_RS17540;BMA_RS17545
OPERON_1640	BMA_RS17550
OPERON_1641	BMA_RS17555;BMA_RS17560
OPERON_1642	BMA_RS17565
OPERON_1643	BMA_RS17575
OPERON_1644	BMA_RS17580
OPERON_1645	BMA_RS17585;BMA_RS26725;BMA_RS17595
OPERON_1646	BMA_RS17600
OPERON_1647	BMA_RS17605
OPERON_1648	BMA_RS17615
OPERON_1649	BMA_RS17625
OPERON_1650	BMA_RS17630
OPERON_1651	BMA_RS17635
OPERON_1652	BMA_RS17640;BMA_RS17645;BMA_RS17650
OPERON_1653	BMA_RS17655
OPERON_1654	BMA_RS17660
OPERON_1655	BMA_RS17665
OPERON_1656	BMA_RS17670;BMA_RS17675;BMA_RS17680;BMA_RS17685
OPERON_1657	BMA_RS17690
OPERON_1658	BMA_RS17695;BMA_RS17700
OPERON_1659	BMA_RS17705
OPERON_1660	BMA_RS17725
OPERON_1661	BMA_RS17730
OPERON_1662	BMA_RS17735
OPERON_1663	BMA_RS17740
OPERON_1664	BMA_RS26305;BMA_RS17750;BMA_RS17755
OPERON_1665	BMA_RS17760;BMA_RS17765;BMA_RS17770;BMA_RS17775;BMA_RS17780
OPERON_1666	BMA_RS17785
OPERON_1667	BMA_RS17795
OPERON_1668	BMA_RS17800;BMA_RS26730
OPERON_1669	BMA_RS17810
OPERON_1670	BMA_RS17815
OPERON_1671	BMA_RS17820
OPERON_1672	BMA_RS17825;BMA_RS26735;BMA_RS17835
OPERON_1673	BMA_RS17840
OPERON_1674	BMA_RS17845
OPERON_1675	BMA_RS17850
OPERON_1676	BMA_RS17855
OPERON_1677	BMA_RS17860;BMA_RS17865
OPERON_1678	BMA_RS17870
OPERON_1679	BMA_RS17875;BMA_RS17880
OPERON_1680	BMA_RS17885
OPERON_1681	BMA_RS17890
OPERON_1682	BMA_RS17895;BMA_RS17900;BMA_RS17905
OPERON_1683	BMA_RS17910
OPERON_1684	BMA_RS17915
OPERON_1685	BMA_RS17920
OPERON_1686	BMA_RS17930
OPERON_1687	BMA_RS17935
OPERON_1688	BMA_RS26115;BMA_RS27170;BMA_RS27175
OPERON_1689	BMA_RS17950;BMA_RS17955
OPERON_1690	BMA_RS17960
OPERON_1691	BMA_RS17965;BMA_RS17970
OPERON_1692	BMA_RS17975;BMA_RS17980;BMA_RS17985;BMA_RS17990
OPERON_1693	BMA_RS18000
OPERON_1694	BMA_RS18005;BMA_RS18010;BMA_RS18015;BMA_RS18020;BMA_RS18025;BMA_RS18030;BMA_RS18035;BMA_RS18040;BMA_RS18045;BMA_RS18050
OPERON_1695	BMA_RS18060
OPERON_1696	BMA_RS18065
OPERON_1697	BMA_RS18075
OPERON_1698	BMA_RS18080;BMA_RS18085;BMA_RS18090
OPERON_1699	BMA_RS18095
OPERON_1700	BMA_RS18100
OPERON_1701	BMA_RS18105
OPERON_1702	BMA_RS18110;BMA_RS18115
OPERON_1703	BMA_RS18120
OPERON_1704	BMA_RS18125
OPERON_1705	BMA_RS18130;BMA_RS18135
OPERON_1706	BMA_RS18145
OPERON_1707	BMA_RS18150
OPERON_1708	BMA_RS18155;BMA_RS18160;BMA_RS18165
OPERON_1709	BMA_RS18180
OPERON_1710	BMA_RS18190;BMA_RS18195;BMA_RS18200;BMA_RS18205;BMA_RS18210
OPERON_1711	BMA_RS18220;BMA_RS18225;BMA_RS18230;BMA_RS18235;BMA_RS18240;BMA_RS18245;BMA_RS26745
OPERON_1712	BMA_RS18260;BMA_RS18265;BMA_RS18270;BMA_RS18275;BMA_RS18280
OPERON_1713	BMA_RS18285
OPERON_1714	BMA_RS18295;BMA_RS18300;BMA_RS18305
OPERON_1715	BMA_RS18315
OPERON_1716	BMA_RS18320
OPERON_1717	BMA_RS18325
OPERON_1718	BMA_RS18330
OPERON_1719	BMA_RS18335
OPERON_1720	BMA_RS18340
OPERON_1721	BMA_RS18345
OPERON_1722	BMA_RS26310;BMA_RS18355;BMA_RS18360;BMA_RS18365;BMA_RS18370;BMA_RS18375;BMA_RS18380;BMA_RS18385;BMA_RS18390;BMA_RS18395;BMA_RS18400;BMA_RS18405
OPERON_1723	BMA_RS18410;BMA_RS18415
OPERON_1724	BMA_RS18420;BMA_RS18425;BMA_RS18430;BMA_RS18435
OPERON_1725	BMA_RS18440;BMA_RS18445
OPERON_1726	BMA_RS18450
OPERON_1727	BMA_RS18455;BMA_RS18460;BMA_RS18465;BMA_RS18470;BMA_RS18475
OPERON_1728	BMA_RS18480
OPERON_1729	BMA_RS18490
OPERON_1730	BMA_RS18495
OPERON_1731	BMA_RS18500
OPERON_1732	BMA_RS18505;BMA_RS18510;BMA_RS18515;BMA_RS18520;BMA_RS18525
OPERON_1733	BMA_RS26755;BMA_RS18535;BMA_RS18540;BMA_RS18545;BMA_RS18550
OPERON_1734	BMA_RS18555
OPERON_1735	BMA_RS18560
OPERON_1736	BMA_RS18565;BMA_RS18570;BMA_RS26125;BMA_RS26760;BMA_RS18580
OPERON_1737	BMA_RS18585;BMA_RS18590
OPERON_1738	BMA_RS18600
OPERON_1739	BMA_RS18605;BMA_RS18610;BMA_RS18615
OPERON_1740	BMA_RS18620;BMA_RS18625
OPERON_1741	BMA_RS18630;BMA_RS18635
OPERON_1742	BMA_RS18640;BMA_RS18645;BMA_RS18650;BMA_RS18655;BMA_RS18660;BMA_RS18665
OPERON_1743	BMA_RS18670;BMA_RS18675;BMA_RS26765
OPERON_1744	BMA_RS18685
OPERON_1745	BMA_RS26770
OPERON_1746	BMA_RS18690
OPERON_1747	BMA_RS18695
OPERON_1748	BMA_RS18705;BMA_RS18710;BMA_RS18715
OPERON_1749	BMA_RS18720
OPERON_1750	BMA_RS18730;BMA_RS18735;BMA_RS18740;BMA_RS18745;BMA_RS18750
OPERON_1751	BMA_RS18755
OPERON_1752	BMA_RS18760
OPERON_1753	BMA_RS18775
OPERON_1754	BMA_RS18785;BMA_RS18790;BMA_RS18795;BMA_RS18800
OPERON_1755	BMA_RS18805;BMA_RS18810;BMA_RS18820
OPERON_1756	BMA_RS18825;BMA_RS18830;BMA_RS18835;BMA_RS18840
OPERON_1757	BMA_RS18845
OPERON_1758	BMA_RS18850
OPERON_1759	BMA_RS18855;BMA_RS18860;BMA_RS18865;BMA_RS18870;BMA_RS18875;BMA_RS18880;BMA_RS18885
OPERON_1760	BMA_RS18890;BMA_RS18895
OPERON_1761	BMA_RS18900
OPERON_1762	BMA_RS18905
OPERON_1763	BMA_RS18910
OPERON_1764	BMA_RS18915
OPERON_1765	BMA_RS18920
OPERON_1766	BMA_RS18925
OPERON_1767	BMA_RS18930;BMA_RS18935
OPERON_1768	BMA_RS18940
OPERON_1769	BMA_RS18945
OPERON_1770	BMA_RS18950
OPERON_1771	BMA_RS18955
OPERON_1772	BMA_RS18960;BMA_RS18965
OPERON_1773	BMA_RS18970;BMA_RS18975
OPERON_1774	BMA_RS18980;BMA_RS18985;BMA_RS18990
OPERON_1775	BMA_RS18995
OPERON_1776	BMA_RS19000;BMA_RS19005;BMA_RS19010;BMA_RS19015
OPERON_1777	BMA_RS19020
OPERON_1778	BMA_RS19025
OPERON_1779	BMA_RS19030;BMA_RS19035
OPERON_1780	BMA_RS19040
OPERON_1781	BMA_RS19045
OPERON_1782	BMA_RS19050
OPERON_1783	BMA_RS19055
OPERON_1784	BMA_RS19070
OPERON_1785	BMA_RS26775
OPERON_1786	BMA_RS19075
OPERON_1787	BMA_RS19080
OPERON_1788	BMA_RS19085
OPERON_1789	BMA_RS19090
OPERON_1790	BMA_RS19095
OPERON_1791	BMA_RS19105
OPERON_1792	BMA_RS19110;BMA_RS19115
OPERON_1793	BMA_RS19120
OPERON_1794	BMA_RS19125;BMA_RS19130;BMA_RS19135;BMA_RS19140;BMA_RS19145
OPERON_1795	BMA_RS19150;BMA_RS19155;BMA_RS19160;BMA_RS19165;BMA_RS19170
OPERON_1796	BMA_RS19175
OPERON_1797	BMA_RS19180
OPERON_1798	BMA_RS19185
OPERON_1799	BMA_RS19190;BMA_RS19195;BMA_RS19200;BMA_RS19205
OPERON_1800	BMA_RS19210
OPERON_1801	BMA_RS19215
OPERON_1802	BMA_RS19220
OPERON_1803	BMA_RS19225
OPERON_1804	BMA_RS19230
OPERON_1805	BMA_RS19235
OPERON_1806	BMA_RS19240
OPERON_1807	BMA_RS19245;BMA_RS19250
OPERON_1808	BMA_RS19255
OPERON_1809	BMA_RS19265
OPERON_1810	BMA_RS19270;BMA_RS19275
OPERON_1811	BMA_RS19280
OPERON_1812	BMA_RS19285
OPERON_1813	BMA_RS19290;BMA_RS19295;BMA_RS19300
OPERON_1814	BMA_RS19305;BMA_RS19310
OPERON_1815	BMA_RS19315
OPERON_1816	BMA_RS19325;BMA_RS19330
OPERON_1817	BMA_RS26785;BMA_RS19340;BMA_RS19345;BMA_RS19350;BMA_RS19355
OPERON_1818	BMA_RS19360
OPERON_1819	BMA_RS19365;BMA_RS19370
OPERON_1820	BMA_RS19380
OPERON_1821	BMA_RS19385
OPERON_1822	BMA_RS19390;BMA_RS26790;BMA_RS19400
OPERON_1823	BMA_RS19405
OPERON_1824	BMA_RS19410
OPERON_1825	BMA_RS19415;BMA_RS19420
OPERON_1826	BMA_RS19425;BMA_RS19430
OPERON_1827	BMA_RS19435
OPERON_1828	BMA_RS19440;BMA_RS19445;BMA_RS19450
OPERON_1829	BMA_RS19455
OPERON_1830	BMA_RS19460
OPERON_1831	BMA_RS19465
OPERON_1832	BMA_RS19470;BMA_RS19475
OPERON_1833	BMA_RS19480
OPERON_1834	BMA_RS19485
OPERON_1835	BMA_RS19490
OPERON_1836	BMA_RS19495;BMA_RS19500
OPERON_1837	BMA_RS19505;BMA_RS19510
OPERON_1838	BMA_RS19520;BMA_RS19525
OPERON_1839	BMA_RS19530
OPERON_1840	BMA_RS26795;BMA_RS19540;BMA_RS19545;BMA_RS19550;BMA_RS19555;BMA_RS19560;BMA_RS19565;BMA_RS19570;BMA_RS19575;BMA_RS19580;BMA_RS19585;BMA_RS19590;BMA_RS19595;BMA_RS19600;BMA_RS19605
OPERON_1841	BMA_RS19610;BMA_RS19615
OPERON_1842	BMA_RS19620;BMA_RS19625;BMA_RS19630
OPERON_1843	BMA_RS19635;BMA_RS19640;BMA_RS19645
OPERON_1844	BMA_RS19650;BMA_RS19655
OPERON_1845	BMA_RS19660;BMA_RS19665;BMA_RS19670
OPERON_1846	BMA_RS19675;BMA_RS19680;BMA_RS19685
OPERON_1847	BMA_RS19690
OPERON_1848	BMA_RS19695
OPERON_1849	BMA_RS19700;BMA_RS19705
OPERON_1850	BMA_RS19715;BMA_RS19720;BMA_RS19725
OPERON_1851	BMA_RS19730;BMA_RS19735
OPERON_1852	BMA_RS19740
OPERON_1853	BMA_RS19745
OPERON_1854	BMA_RS19750;BMA_RS19755;BMA_RS19760;BMA_RS19765
OPERON_1855	BMA_RS19770;BMA_RS19775
OPERON_1856	BMA_RS19780
OPERON_1857	BMA_RS19785;BMA_RS26805
OPERON_1858	BMA_RS19795
OPERON_1859	BMA_RS19800
OPERON_1860	BMA_RS19805;BMA_RS19810
OPERON_1861	BMA_RS19815;BMA_RS19820
OPERON_1862	BMA_RS19825
OPERON_1863	BMA_RS19830
OPERON_1864	BMA_RS19835;BMA_RS19840;BMA_RS19845;BMA_RS19850;BMA_RS19855;BMA_RS19860
OPERON_1865	BMA_RS19865
OPERON_1866	BMA_RS26825;BMA_RS19875
OPERON_1867	BMA_RS19880;BMA_RS19885;BMA_RS19890;BMA_RS19895;BMA_RS19900
OPERON_1868	BMA_RS19910;BMA_RS19915;BMA_RS26830
OPERON_1869	BMA_RS26835
OPERON_1870	BMA_RS19925
OPERON_1871	BMA_RS19940
OPERON_1872	BMA_RS19945;BMA_RS19950
OPERON_1873	BMA_RS26130
OPERON_1874	BMA_RS19955
OPERON_1875	BMA_RS19960
OPERON_1876	BMA_RS26840;BMA_RS19965
OPERON_1877	BMA_RS19970
OPERON_1878	BMA_RS19975
OPERON_1879	BMA_RS19985
OPERON_1880	BMA_RS27180;BMA_RS27185
OPERON_1881	BMA_RS20000
OPERON_1882	BMA_RS20005;BMA_RS20010;BMA_RS20015
OPERON_1883	BMA_RS20020
OPERON_1884	BMA_RS20025
OPERON_1885	BMA_RS20030;BMA_RS20035
OPERON_1886	BMA_RS20040
OPERON_1887	BMA_RS20045
OPERON_1888	BMA_RS20050;BMA_RS20055
OPERON_1889	BMA_RS20060
OPERON_1890	BMA_RS20070;BMA_RS20075;BMA_RS20080
OPERON_1891	BMA_RS20085;BMA_RS20090
OPERON_1892	BMA_RS20095
OPERON_1893	BMA_RS20100
OPERON_1894	BMA_RS20110
OPERON_1895	BMA_RS20115;BMA_RS20120;BMA_RS20125
OPERON_1896	BMA_RS20130
OPERON_1897	BMA_RS20135;BMA_RS20140;BMA_RS20145;BMA_RS20150;BMA_RS20155;BMA_RS20160;BMA_RS20165
OPERON_1898	BMA_RS20175;BMA_RS20180;BMA_RS20185;BMA_RS20190;BMA_RS20195
OPERON_1899	BMA_RS20200
OPERON_1900	BMA_RS20205
OPERON_1901	BMA_RS20210
OPERON_1902	BMA_RS20215
OPERON_1903	BMA_RS20220;BMA_RS20225
OPERON_1904	BMA_RS20230
OPERON_1905	BMA_RS20235
OPERON_1906	BMA_RS20240
OPERON_1907	BMA_RS20245
OPERON_1908	BMA_RS20250;BMA_RS20255;BMA_RS20260;BMA_RS20265;BMA_RS20270;BMA_RS20275
OPERON_1909	BMA_RS20280
OPERON_1910	BMA_RS20290
OPERON_1911	BMA_RS20305
OPERON_1912	BMA_RS26850
OPERON_1913	BMA_RS20315;BMA_RS20320
OPERON_1914	BMA_RS20325;BMA_RS20335
OPERON_1915	BMA_RS20340
OPERON_1916	BMA_RS20345;BMA_RS20350;BMA_RS20355
OPERON_1917	BMA_RS20360;BMA_RS20365;BMA_RS20370
OPERON_1918	BMA_RS20375
OPERON_1919	BMA_RS20380
OPERON_1920	BMA_RS20385
OPERON_1921	BMA_RS20390;BMA_RS20395;BMA_RS20400
OPERON_1922	BMA_RS20405
OPERON_1923	BMA_RS20410
OPERON_1924	BMA_RS20420;BMA_RS20425;BMA_RS20430
OPERON_1925	BMA_RS20440
OPERON_1926	BMA_RS20445
OPERON_1927	BMA_RS20450
OPERON_1928	BMA_RS20455;BMA_RS20460;BMA_RS20465;BMA_RS20470;BMA_RS20475
OPERON_1929	BMA_RS20480;BMA_RS20485
OPERON_1930	BMA_RS20490;BMA_RS20495;BMA_RS20500;BMA_RS20505
OPERON_1931	BMA_RS20510
OPERON_1932	BMA_RS20515
OPERON_1933	BMA_RS20520
OPERON_1934	BMA_RS20525;BMA_RS20530
OPERON_1935	BMA_RS20535;BMA_RS20540;BMA_RS20545
OPERON_1936	BMA_RS26860
OPERON_1937	BMA_RS20560
OPERON_1938	BMA_RS20565
OPERON_1939	BMA_RS20570
OPERON_1940	BMA_RS20575
OPERON_1941	BMA_RS20585;BMA_RS20590;BMA_RS20595
OPERON_1942	BMA_RS20600;BMA_RS20605;BMA_RS20610
OPERON_1943	BMA_RS20620
OPERON_1944	BMA_RS20625;BMA_RS20630
OPERON_1945	BMA_RS20635
OPERON_1946	BMA_RS20640
OPERON_1947	BMA_RS20645;BMA_RS20650;BMA_RS20655;BMA_RS20660
OPERON_1948	BMA_RS20665;BMA_RS20670;BMA_RS20675;BMA_RS20680
OPERON_1949	BMA_RS20685;BMA_RS20690
OPERON_1950	BMA_RS20695
OPERON_1951	BMA_RS20700
OPERON_1952	BMA_RS26865
OPERON_1953	BMA_RS20710
OPERON_1954	BMA_RS20715
OPERON_1955	BMA_RS20720;BMA_RS20725
OPERON_1956	BMA_RS20730
OPERON_1957	BMA_RS20735
OPERON_1958	BMA_RS20740
OPERON_1959	BMA_RS20745
OPERON_1960	BMA_RS20750
OPERON_1961	BMA_RS20755
OPERON_1962	BMA_RS20760
OPERON_1963	BMA_RS20765
OPERON_1964	BMA_RS20770
OPERON_1965	BMA_RS26135
OPERON_1966	BMA_RS20775;BMA_RS20780;BMA_RS20785;BMA_RS20790
OPERON_1967	BMA_RS20800
OPERON_1968	BMA_RS20810
OPERON_1969	BMA_RS20815;BMA_RS20820
OPERON_1970	BMA_RS20825;BMA_RS20830;BMA_RS20835
OPERON_1971	BMA_RS20840;BMA_RS20845
OPERON_1972	BMA_RS20850;BMA_RS20855;BMA_RS20860;BMA_RS20865;BMA_RS20870
OPERON_1973	BMA_RS20880
OPERON_1974	BMA_RS20885
OPERON_1975	BMA_RS20890;BMA_RS20895;BMA_RS20900;BMA_RS20905;BMA_RS20910
OPERON_1976	BMA_RS20915;BMA_RS20920
OPERON_1977	BMA_RS20925
OPERON_1978	BMA_RS20930
OPERON_1979	BMA_RS20935
OPERON_1980	BMA_RS20940
OPERON_1981	BMA_RS20945
OPERON_1982	BMA_RS20955
OPERON_1983	BMA_RS20960
OPERON_1984	BMA_RS20965;BMA_RS20970
OPERON_1985	BMA_RS20975;BMA_RS20980;BMA_RS20985;BMA_RS20990;BMA_RS20995
OPERON_1986	BMA_RS21000;BMA_RS21005;BMA_RS27190;BMA_RS21010;BMA_RS21015
OPERON_1987	BMA_RS21020
OPERON_1988	BMA_RS21025;BMA_RS21030
OPERON_1989	BMA_RS21035
OPERON_1990	BMA_RS21040;BMA_RS21045;BMA_RS21050;BMA_RS21055
OPERON_1991	BMA_RS21060;BMA_RS21065
OPERON_1992	BMA_RS21070;BMA_RS21075;BMA_RS26870
OPERON_1993	BMA_RS21080
OPERON_1994	BMA_RS21085
OPERON_1995	BMA_RS21090;BMA_RS21095;BMA_RS21100;BMA_RS21105;BMA_RS21110;BMA_RS21115
OPERON_1996	BMA_RS21125
OPERON_1997	BMA_RS21130
OPERON_1998	BMA_RS21135;BMA_RS21140;BMA_RS21145;BMA_RS21150;BMA_RS21155
OPERON_1999	BMA_RS21160
OPERON_2000	BMA_RS21165;BMA_RS21170
OPERON_2001	BMA_RS21175
OPERON_2002	BMA_RS26875
OPERON_2003	BMA_RS21185;BMA_RS21190
OPERON_2004	BMA_RS21195;BMA_RS21200;BMA_RS21205
OPERON_2005	BMA_RS21215
OPERON_2006	BMA_RS21225
OPERON_2007	BMA_RS21230
OPERON_2008	BMA_RS26880
OPERON_2009	BMA_RS21240;BMA_RS21245
OPERON_2010	BMA_RS26140
OPERON_2011	BMA_RS21250
OPERON_2012	BMA_RS21255
OPERON_2013	BMA_RS21260;BMA_RS21265;BMA_RS21270;BMA_RS21275
OPERON_2014	BMA_RS21280;BMA_RS21285;BMA_RS21290;BMA_RS21295
OPERON_2015	BMA_RS21300
OPERON_2016	BMA_RS21305
OPERON_2017	BMA_RS21310
OPERON_2018	BMA_RS21315
OPERON_2019	BMA_RS21320;BMA_RS21325
OPERON_2020	BMA_RS21330
OPERON_2021	BMA_RS21340
OPERON_2022	BMA_RS21345
OPERON_2023	BMA_RS21350
OPERON_2024	BMA_RS21355
OPERON_2025	BMA_RS21365;BMA_RS21370;BMA_RS21375;BMA_RS21380;BMA_RS21385;BMA_RS21390
OPERON_2026	BMA_RS21395
OPERON_2027	BMA_RS21400;BMA_RS21405
OPERON_2028	BMA_RS21410;BMA_RS21415
OPERON_2029	BMA_RS21420;BMA_RS21425;BMA_RS21430
OPERON_2030	BMA_RS21435;BMA_RS21440
OPERON_2031	BMA_RS21445
OPERON_2032	BMA_RS21450
OPERON_2033	BMA_RS21455;BMA_RS21460
OPERON_2034	BMA_RS26885
OPERON_2035	BMA_RS21470;BMA_RS21475
OPERON_2036	BMA_RS21480
OPERON_2037	BMA_RS21485;BMA_RS21490;BMA_RS21495
OPERON_2038	BMA_RS21500;BMA_RS21505
OPERON_2039	BMA_RS21510;BMA_RS21515;BMA_RS21520
OPERON_2040	BMA_RS21525;BMA_RS21530
OPERON_2041	BMA_RS21540
OPERON_2042	BMA_RS21545
OPERON_2043	BMA_RS21560
OPERON_2044	BMA_RS21565
OPERON_2045	BMA_RS21575
OPERON_2046	BMA_RS21580;BMA_RS21585;BMA_RS21590;BMA_RS21595;BMA_RS21600;BMA_RS26145
OPERON_2047	BMA_RS21605
OPERON_2048	BMA_RS21610
OPERON_2049	BMA_RS21615
OPERON_2050	BMA_RS21620
OPERON_2051	BMA_RS21625
OPERON_2052	BMA_RS21630
OPERON_2053	BMA_RS26890;BMA_RS21640;BMA_RS21645;BMA_RS21650
OPERON_2054	BMA_RS21655;BMA_RS21660;BMA_RS21665
OPERON_2055	BMA_RS21685
OPERON_2056	BMA_RS21690
OPERON_2057	BMA_RS21695
OPERON_2058	BMA_RS21710
OPERON_2059	BMA_RS21720;BMA_RS21725;BMA_RS21730;BMA_RS21735;BMA_RS21740;BMA_RS21745;BMA_RS21750;BMA_RS21755
OPERON_2060	BMA_RS21760
OPERON_2061	BMA_RS21765;BMA_RS21770
OPERON_2062	BMA_RS21775
OPERON_2063	BMA_RS21785
OPERON_2064	BMA_RS21790
OPERON_2065	BMA_RS26150
OPERON_2066	BMA_RS21800
OPERON_2067	BMA_RS21805
OPERON_2068	BMA_RS21810
OPERON_2069	BMA_RS21820
OPERON_2070	BMA_RS21825;BMA_RS21830;BMA_RS21835
OPERON_2071	BMA_RS21840
OPERON_2072	BMA_RS21845;BMA_RS21850;BMA_RS21855;BMA_RS21860;BMA_RS21865;BMA_RS21870
OPERON_2073	BMA_RS26900
OPERON_2074	BMA_RS21875
OPERON_2075	BMA_RS21880;BMA_RS21885
OPERON_2076	BMA_RS21890;BMA_RS21895
OPERON_2077	BMA_RS21900;BMA_RS21905;BMA_RS21910
OPERON_2078	BMA_RS21915;BMA_RS21920
OPERON_2079	BMA_RS21925
OPERON_2080	BMA_RS21930;BMA_RS21935
OPERON_2081	BMA_RS21945;BMA_RS21950;BMA_RS21955;BMA_RS21960
OPERON_2082	BMA_RS21965
OPERON_2083	BMA_RS21970
OPERON_2084	BMA_RS26905
OPERON_2085	BMA_RS21980;BMA_RS21985;BMA_RS21990;BMA_RS21995;BMA_RS22000;BMA_RS22005;BMA_RS22010
OPERON_2086	BMA_RS22015
OPERON_2087	BMA_RS22020
OPERON_2088	BMA_RS22025
OPERON_2089	BMA_RS22030;BMA_RS22035;BMA_RS22040
OPERON_2090	BMA_RS22045
OPERON_2091	BMA_RS22050
OPERON_2092	BMA_RS22055
OPERON_2093	BMA_RS22060;BMA_RS22065;BMA_RS22070
OPERON_2094	BMA_RS22075
OPERON_2095	BMA_RS22080
OPERON_2096	BMA_RS22085
OPERON_2097	BMA_RS22090
OPERON_2098	BMA_RS22095
OPERON_2099	BMA_RS22100
OPERON_2100	BMA_RS22105
OPERON_2101	BMA_RS22120
OPERON_2102	BMA_RS22125
OPERON_2103	BMA_RS22130;BMA_RS22135
OPERON_2104	BMA_RS22140
OPERON_2105	BMA_RS22145
OPERON_2106	BMA_RS22155
OPERON_2107	BMA_RS22170
OPERON_2108	BMA_RS22175
OPERON_2109	BMA_RS22180;BMA_RS22185
OPERON_2110	BMA_RS22190
OPERON_2111	BMA_RS22195
OPERON_2112	BMA_RS26910;BMA_RS22200
OPERON_2113	BMA_RS22205;BMA_RS22210
OPERON_2114	BMA_RS22215
OPERON_2115	BMA_RS22220;BMA_RS22225
OPERON_2116	BMA_RS22230;BMA_RS22235;BMA_RS22240;BMA_RS22245;BMA_RS22250;BMA_RS22255;BMA_RS22260;BMA_RS22265;BMA_RS22270;BMA_RS22275;BMA_RS22280;BMA_RS22285;BMA_RS22290;BMA_RS22295
OPERON_2117	BMA_RS22300
OPERON_2118	BMA_RS22305;BMA_RS22310
OPERON_2119	BMA_RS22315;BMA_RS22320
OPERON_2120	BMA_RS22325
OPERON_2121	BMA_RS22330
OPERON_2122	BMA_RS22335
OPERON_2123	BMA_RS22340;BMA_RS22345
OPERON_2124	BMA_RS22350
OPERON_2125	BMA_RS22355
OPERON_2126	BMA_RS22360
OPERON_2127	BMA_RS22365
OPERON_2128	BMA_RS22370
OPERON_2129	BMA_RS26325;BMA_RS22385;BMA_RS22390
OPERON_2130	BMA_RS22395
OPERON_2131	BMA_RS22400
OPERON_2132	BMA_RS22410
OPERON_2133	BMA_RS22415;BMA_RS22420;BMA_RS22425;BMA_RS22430;BMA_RS22435
OPERON_2134	BMA_RS22440
OPERON_2135	BMA_RS22445;BMA_RS22450;BMA_RS26915;BMA_RS22460
OPERON_2136	BMA_RS22465;BMA_RS22470
OPERON_2137	BMA_RS22475
OPERON_2138	BMA_RS22480
OPERON_2139	BMA_RS22505
OPERON_2140	BMA_RS22510
OPERON_2141	BMA_RS22515
OPERON_2142	BMA_RS22520
OPERON_2143	BMA_RS22525
OPERON_2144	BMA_RS22530
OPERON_2145	BMA_RS22535
OPERON_2146	BMA_RS26925
OPERON_2147	BMA_RS22540
OPERON_2148	BMA_RS26930
OPERON_2149	BMA_RS22555;BMA_RS22560;BMA_RS22565
OPERON_2150	BMA_RS22575
OPERON_2151	BMA_RS22580
OPERON_2152	BMA_RS26210;BMA_RS26935
OPERON_2153	BMA_RS22595
OPERON_2154	BMA_RS22600
OPERON_2155	BMA_RS22605
OPERON_2156	BMA_RS22610;BMA_RS22615;BMA_RS22620
OPERON_2157	BMA_RS22625
OPERON_2158	BMA_RS26940
OPERON_2159	BMA_RS22635
OPERON_2160	BMA_RS22640;BMA_RS26945;BMA_RS22650
OPERON_2161	BMA_RS22655;BMA_RS22660;BMA_RS22665
OPERON_2162	BMA_RS22675
OPERON_2163	BMA_RS22680;BMA_RS22685;BMA_RS22690;BMA_RS22695;BMA_RS22700
OPERON_2164	BMA_RS22705;BMA_RS22710
OPERON_2165	BMA_RS22715;BMA_RS22720;BMA_RS22725
OPERON_2166	BMA_RS22730;BMA_RS22735;BMA_RS26950
OPERON_2167	BMA_RS22740
OPERON_2168	BMA_RS22745;BMA_RS22750;BMA_RS22755;BMA_RS22760
OPERON_2169	BMA_RS22765;BMA_RS22770
OPERON_2170	BMA_RS22775
OPERON_2171	BMA_RS22780
OPERON_2172	BMA_RS26955
OPERON_2173	BMA_RS22785;BMA_RS22790;BMA_RS22795;BMA_RS22800;BMA_RS22805
OPERON_2174	BMA_RS26960
OPERON_2175	BMA_RS22820;BMA_RS22825
OPERON_2176	BMA_RS22830;BMA_RS22835;BMA_RS22840;BMA_RS22845;BMA_RS22850;BMA_RS22855;BMA_RS22860;BMA_RS22865;BMA_RS22870;BMA_RS22875;BMA_RS22880;BMA_RS22885;BMA_RS22890
OPERON_2177	BMA_RS22895;BMA_RS22900
OPERON_2178	BMA_RS22905;BMA_RS22910
OPERON_2179	BMA_RS22915;BMA_RS22920;BMA_RS22925;BMA_RS22930
OPERON_2180	BMA_RS22935
OPERON_2181	BMA_RS22940
OPERON_2182	BMA_RS22945;BMA_RS26330;BMA_RS22955;BMA_RS22960
OPERON_2183	BMA_RS22965
OPERON_2184	BMA_RS22975;BMA_RS22980
OPERON_2185	BMA_RS22985;BMA_RS22990;BMA_RS22995
OPERON_2186	BMA_RS23000
OPERON_2187	BMA_RS23005;BMA_RS23010
OPERON_2188	BMA_RS23015
OPERON_2189	BMA_RS23020
OPERON_2190	BMA_RS23025;BMA_RS23030
OPERON_2191	BMA_RS23035
OPERON_2192	BMA_RS23040
OPERON_2193	BMA_RS23045;BMA_RS23050
OPERON_2194	BMA_RS23055
OPERON_2195	BMA_RS26975;BMA_RS23065;BMA_RS23070
OPERON_2196	BMA_RS23075
OPERON_2197	BMA_RS23080
OPERON_2198	BMA_RS23085
OPERON_2199	BMA_RS23090
OPERON_2200	BMA_RS23095;BMA_RS23100
OPERON_2201	BMA_RS23105
OPERON_2202	BMA_RS26980;BMA_RS23115
OPERON_2203	BMA_RS23125
OPERON_2204	BMA_RS23135
OPERON_2205	BMA_RS23140
OPERON_2206	BMA_RS23145;BMA_RS23150;BMA_RS23155
OPERON_2207	BMA_RS23160
OPERON_2208	BMA_RS23170;BMA_RS26985
OPERON_2209	BMA_RS23180;BMA_RS23185
OPERON_2210	BMA_RS23190
OPERON_2211	BMA_RS23195;BMA_RS23200
OPERON_2212	BMA_RS23205;BMA_RS23210
OPERON_2213	BMA_RS23215;BMA_RS23220;BMA_RS23225;BMA_RS23230;BMA_RS23235;BMA_RS23240;BMA_RS23245;BMA_RS23250;BMA_RS23255;BMA_RS23260;BMA_RS23265;BMA_RS23270;BMA_RS23275;BMA_RS23280;BMA_RS23285;BMA_RS23290;BMA_RS23295;BMA_RS23300;BMA_RS23305;BMA_RS23310;BMA_RS23315
OPERON_2214	BMA_RS23320;BMA_RS23325;BMA_RS23330;BMA_RS23335;BMA_RS23340;BMA_RS23345;BMA_RS23350
OPERON_2215	BMA_RS23360;BMA_RS23365
OPERON_2216	BMA_RS23370
OPERON_2217	BMA_RS23375
OPERON_2218	BMA_RS23380
OPERON_2219	BMA_RS23390
OPERON_2220	BMA_RS23395
OPERON_2221	BMA_RS23400
OPERON_2222	BMA_RS23405;BMA_RS23410;BMA_RS23415
OPERON_2223	BMA_RS23420
OPERON_2224	BMA_RS23425
OPERON_2225	BMA_RS23430
OPERON_2226	BMA_RS23435;BMA_RS23440
OPERON_2227	BMA_RS23445;BMA_RS26990
OPERON_2228	BMA_RS23455
OPERON_2229	BMA_RS23460
OPERON_2230	BMA_RS23465
OPERON_2231	BMA_RS23470
OPERON_2232	BMA_RS23475;BMA_RS23480
OPERON_2233	BMA_RS23495;BMA_RS23500;BMA_RS23505;BMA_RS23510;BMA_RS23515;BMA_RS23520;BMA_RS23525
OPERON_2234	BMA_RS23530;BMA_RS23535
OPERON_2235	BMA_RS23540
OPERON_2236	BMA_RS23545;BMA_RS23550
OPERON_2237	BMA_RS23555;BMA_RS26165
OPERON_2238	BMA_RS23560
OPERON_2239	BMA_RS23565
OPERON_2240	BMA_RS23570;BMA_RS23575
OPERON_2241	BMA_RS23580
OPERON_2242	BMA_RS23585
OPERON_2243	BMA_RS23590
OPERON_2244	BMA_RS23595
OPERON_2245	BMA_RS23600;BMA_RS23605;BMA_RS23610;BMA_RS23615;BMA_RS23620;BMA_RS23625;BMA_RS23630;BMA_RS23635;BMA_RS23640;BMA_RS23645
OPERON_2246	BMA_RS23650
OPERON_2247	BMA_RS23655;BMA_RS23660;BMA_RS23665
OPERON_2248	BMA_RS23670
OPERON_2249	BMA_RS23675
OPERON_2250	BMA_RS23680;BMA_RS23685
OPERON_2251	BMA_RS23695;BMA_RS23700;BMA_RS23705;BMA_RS23710
OPERON_2252	BMA_RS23720;BMA_RS23725;BMA_RS23730;BMA_RS23735
OPERON_2253	BMA_RS23745;BMA_RS23750
OPERON_2254	BMA_RS23755;BMA_RS23760
OPERON_2255	BMA_RS23770;BMA_RS23775;BMA_RS23780;BMA_RS23785;BMA_RS23790
OPERON_2256	BMA_RS23795
OPERON_2257	BMA_RS23800
OPERON_2258	BMA_RS23805;BMA_RS23810;BMA_RS23815;BMA_RS23820;BMA_RS23825
OPERON_2259	BMA_RS23830
OPERON_2260	BMA_RS23835;BMA_RS23840;BMA_RS23845;BMA_RS23850;BMA_RS23855
OPERON_2261	BMA_RS23865
OPERON_2262	BMA_RS23870
OPERON_2263	BMA_RS23875;BMA_RS23880
OPERON_2264	BMA_RS23885;BMA_RS23890;BMA_RS23895
OPERON_2265	BMA_RS23900;BMA_RS23905;BMA_RS23910;BMA_RS23915
OPERON_2266	BMA_RS23920
OPERON_2267	BMA_RS23925
OPERON_2268	BMA_RS23930;BMA_RS23935
OPERON_2269	BMA_RS23940;BMA_RS23945;BMA_RS23950
OPERON_2270	BMA_RS26995
OPERON_2271	BMA_RS23965
OPERON_2272	BMA_RS23970;BMA_RS23975;BMA_RS23980
OPERON_2273	BMA_RS23985;BMA_RS23990;BMA_RS23995;BMA_RS24000;BMA_RS24005;BMA_RS24010
OPERON_2274	BMA_RS24020
OPERON_2275	BMA_RS24025;BMA_RS27005
OPERON_2276	BMA_RS24035;BMA_RS24040
OPERON_2277	BMA_RS24045;BMA_RS24050
OPERON_2278	BMA_RS24060
OPERON_2279	BMA_RS24065;BMA_RS24070
OPERON_2280	BMA_RS24075
OPERON_2281	BMA_RS24080
OPERON_2282	BMA_RS24085
OPERON_2283	BMA_RS24090
OPERON_2284	BMA_RS24100;BMA_RS27020;BMA_RS26170
OPERON_2285	BMA_RS24115;BMA_RS24120;BMA_RS24125;BMA_RS24130
OPERON_2286	BMA_RS24135;BMA_RS24140
OPERON_2287	BMA_RS24150
OPERON_2288	BMA_RS24155
OPERON_2289	BMA_RS24160;BMA_RS24165;BMA_RS24170;BMA_RS24175;BMA_RS24180;BMA_RS24185;BMA_RS24190;BMA_RS24195;BMA_RS24200;BMA_RS24205
OPERON_2290	BMA_RS24215
OPERON_2291	BMA_RS24220
OPERON_2292	BMA_RS24225;BMA_RS24230;BMA_RS24235;BMA_RS24240
OPERON_2293	BMA_RS24245;BMA_RS24250
OPERON_2294	BMA_RS24255
OPERON_2295	BMA_RS24260
OPERON_2296	BMA_RS24265
OPERON_2297	BMA_RS24275
OPERON_2298	BMA_RS24280
OPERON_2299	BMA_RS24285
OPERON_2300	BMA_RS24290;BMA_RS24295;BMA_RS24300;BMA_RS24305;BMA_RS24310;BMA_RS24315
OPERON_2301	BMA_RS24320
OPERON_2302	BMA_RS24325
OPERON_2303	BMA_RS24330
OPERON_2304	BMA_RS24335;BMA_RS24340;BMA_RS24345
OPERON_2305	BMA_RS24350;BMA_RS24355;BMA_RS24360
OPERON_2306	BMA_RS24365
OPERON_2307	BMA_RS24375
OPERON_2308	BMA_RS24380
OPERON_2309	BMA_RS24385
OPERON_2310	BMA_RS24395;BMA_RS24400;BMA_RS24405
OPERON_2311	BMA_RS24415
OPERON_2312	BMA_RS24420
OPERON_2313	BMA_RS24425
OPERON_2314	BMA_RS24430
OPERON_2315	BMA_RS24435
OPERON_2316	BMA_RS24440
OPERON_2317	BMA_RS24445;BMA_RS24450;BMA_RS24455
OPERON_2318	BMA_RS24460;BMA_RS24465;BMA_RS24470
OPERON_2319	BMA_RS24475
OPERON_2320	BMA_RS24480;BMA_RS24485
OPERON_2321	BMA_RS24490
OPERON_2322	BMA_RS24495
OPERON_2323	BMA_RS24505
OPERON_2324	BMA_RS24515;BMA_RS24520;BMA_RS24525
OPERON_2325	BMA_RS24530
OPERON_2326	BMA_RS24540;BMA_RS24545
OPERON_2327	BMA_RS24550;BMA_RS24555
OPERON_2328	BMA_RS24560;BMA_RS24565;BMA_RS24570;BMA_RS24575
OPERON_2329	BMA_RS24580
OPERON_2330	BMA_RS24585
OPERON_2331	BMA_RS24590;BMA_RS24595
OPERON_2332	BMA_RS24600;BMA_RS24605;BMA_RS24610;BMA_RS24615
OPERON_2333	BMA_RS24625;BMA_RS24630
OPERON_2334	BMA_RS24635;BMA_RS24640
OPERON_2335	BMA_RS24645;BMA_RS24650;BMA_RS24655;BMA_RS24660;BMA_RS24665;BMA_RS24670
OPERON_2336	BMA_RS24675;BMA_RS24680
OPERON_2337	BMA_RS24685;BMA_RS24690;BMA_RS24695;BMA_RS27025;BMA_RS24700;BMA_RS27030;BMA_RS24705
OPERON_2338	BMA_RS24710;BMA_RS24715
OPERON_2339	BMA_RS24720
OPERON_2340	BMA_RS24725
OPERON_2341	BMA_RS24730;BMA_RS24735;BMA_RS26180
OPERON_2342	BMA_RS24740
OPERON_2343	BMA_RS24750
OPERON_2344	BMA_RS24755;BMA_RS24760
OPERON_2345	BMA_RS24765
OPERON_2346	BMA_RS24770
OPERON_2347	BMA_RS24775;BMA_RS24780;BMA_RS24785
OPERON_2348	BMA_RS24790
OPERON_2349	BMA_RS24795
OPERON_2350	BMA_RS24800
OPERON_2351	BMA_RS24805
OPERON_2352	BMA_RS24810
OPERON_2353	BMA_RS26185;BMA_RS24815;BMA_RS24820
OPERON_2354	BMA_RS24825
OPERON_2355	BMA_RS24830
OPERON_2356	BMA_RS24840;BMA_RS24845;BMA_RS24850;BMA_RS24855;BMA_RS24860
OPERON_2357	BMA_RS24865
OPERON_2358	BMA_RS24870
OPERON_2359	BMA_RS24875;BMA_RS24880;BMA_RS24885
OPERON_2360	BMA_RS24890;BMA_RS24895;BMA_RS24900
OPERON_2361	BMA_RS24905
OPERON_2362	BMA_RS24910
OPERON_2363	BMA_RS24915
OPERON_2364	BMA_RS24920
OPERON_2365	BMA_RS26340
OPERON_2366	BMA_RS27035;BMA_RS24930
OPERON_2367	BMA_RS24935;BMA_RS24940;BMA_RS24945;BMA_RS24950;BMA_RS24955;BMA_RS24960
OPERON_2368	BMA_RS24965
OPERON_2369	BMA_RS24970;BMA_RS27040;BMA_RS24975
OPERON_2370	BMA_RS24980
OPERON_2371	BMA_RS24985;BMA_RS24990
OPERON_2372	BMA_RS24995
OPERON_2373	BMA_RS25000
OPERON_2374	BMA_RS25005;BMA_RS25010;BMA_RS25020;BMA_RS25025;BMA_RS25030;BMA_RS25035
OPERON_2375	BMA_RS25045;BMA_RS25050;BMA_RS25055;BMA_RS25060
OPERON_2376	BMA_RS27045;BMA_RS25065;BMA_RS25070;BMA_RS25075;BMA_RS25080;BMA_RS25085;BMA_RS25090;BMA_RS25095
OPERON_2377	BMA_RS25110
OPERON_2378	BMA_RS25115;BMA_RS25120;BMA_RS25125;BMA_RS25130;BMA_RS25135;BMA_RS25140
OPERON_2379	BMA_RS25145
OPERON_2380	BMA_RS25150
OPERON_2381	BMA_RS25155
OPERON_2382	BMA_RS25160;BMA_RS25165
OPERON_2383	BMA_RS25170
OPERON_2384	BMA_RS25175;BMA_RS25180
OPERON_2385	BMA_RS25185
OPERON_2386	BMA_RS27195
OPERON_2387	BMA_RS25195
OPERON_2388	BMA_RS25205
OPERON_2389	BMA_RS25210
OPERON_2390	BMA_RS25215
OPERON_2391	BMA_RS25220
OPERON_2392	BMA_RS25235
OPERON_2393	BMA_RS25245
OPERON_2394	BMA_RS25260
OPERON_2395	BMA_RS25265
OPERON_2396	BMA_RS25270;BMA_RS25275
OPERON_2397	BMA_RS25280;BMA_RS25285;BMA_RS25290
OPERON_2398	BMA_RS25295
OPERON_2399	BMA_RS25300
OPERON_2400	BMA_RS25305
OPERON_2401	BMA_RS25310;BMA_RS25315
OPERON_2402	BMA_RS25320
OPERON_2403	BMA_RS25325
OPERON_2404	BMA_RS25330;BMA_RS25335;BMA_RS25340;BMA_RS25345;BMA_RS27055;BMA_RS25355
OPERON_2405	BMA_RS25365;BMA_RS27060
OPERON_2406	BMA_RS27065;BMA_RS25375;BMA_RS25380
OPERON_2407	BMA_RS25385
OPERON_2408	BMA_RS25390;BMA_RS25395
OPERON_2409	BMA_RS25400
OPERON_2410	BMA_RS25410
OPERON_2411	BMA_RS25420;BMA_RS25425;BMA_RS25430;BMA_RS25435;BMA_RS25440;BMA_RS25445;BMA_RS25450;BMA_RS25455;BMA_RS25460;BMA_RS25465;BMA_RS25470;BMA_RS25475
OPERON_2412	BMA_RS25480;BMA_RS25485;BMA_RS25490;BMA_RS25495;BMA_RS25500
OPERON_2413	BMA_RS25505;BMA_RS27070
OPERON_2414	BMA_RS25515
OPERON_2415	BMA_RS25520;BMA_RS25525;BMA_RS25530;BMA_RS25535
OPERON_2416	BMA_RS25545
OPERON_2417	BMA_RS25550
OPERON_2418	BMA_RS25555
OPERON_2419	BMA_RS27075;BMA_RS25565
OPERON_2420	BMA_RS25570;BMA_RS25575
OPERON_2421	BMA_RS25580
OPERON_2422	BMA_RS25585;BMA_RS25590;BMA_RS25595
OPERON_2423	BMA_RS25605;BMA_RS26345
OPERON_2424	BMA_RS25615
OPERON_2425	BMA_RS25620
OPERON_2426	BMA_RS25625
OPERON_2427	BMA_RS25630;BMA_RS25635;BMA_RS25640
OPERON_2428	BMA_RS25650;BMA_RS25655;BMA_RS25660
OPERON_2429	BMA_RS25665
OPERON_2430	BMA_RS25675;BMA_RS25680;BMA_RS25685
OPERON_2431	BMA_RS25690;BMA_RS27080;BMA_RS25695
OPERON_2432	BMA_RS25700
OPERON_2433	BMA_RS25705
OPERON_2434	BMA_RS25710
OPERON_2435	BMA_RS25715;BMA_RS25720
OPERON_2436	BMA_RS25725
OPERON_2437	BMA_RS27085
OPERON_2438	BMA_RS25735;BMA_RS25740;BMA_RS25745;BMA_RS25750;BMA_RS25755
OPERON_2439	BMA_RS25760;BMA_RS25765
OPERON_2440	BMA_RS25770;BMA_RS25775
OPERON_2441	BMA_RS25780
OPERON_2442	BMA_RS25785
OPERON_2443	BMA_RS27090
OPERON_2444	BMA_RS25795;BMA_RS25800;BMA_RS25805
OPERON_2445	BMA_RS25815;BMA_RS25820;BMA_RS25825;BMA_RS25830;BMA_RS25835;BMA_RS25840;BMA_RS25845;BMA_RS25850;BMA_RS25855
OPERON_2446	BMA_RS25860;BMA_RS25865
OPERON_2447	BMA_RS25870;BMA_RS25875;BMA_RS25880;BMA_RS25885;BMA_RS25890;BMA_RS25895;BMA_RS27095;BMA_RS25905;BMA_RS25910;BMA_RS25915;BMA_RS25920
OPERON_2448	BMA_RS25925
OPERON_2449	BMA_RS25930;BMA_RS25935;BMA_RS25940
OPERON_2450	BMA_RS25950
OPERON_2451	BMA_RS25955
OPERON_2452	BMA_RS25960;BMA_RS25965
OPERON_2453	BMA_RS25970
OPERON_2454	BMA_RS25975;BMA_RS25980
OPERON_2455	BMA_RS25985
